# Supplementary material for: Construction of Chromosome Segment Substitution Lines and Inheritance of Seed-Pod Characteristics in Wild Soybean
Source: Front Plant Sci. 2022 Jun 17;13:869455. doi: 10.3389/fpls.2022.869455 (PMC9247457; doi:10.3389/fpls.2022.869455)
Supplement: Supplementary Figure 1 — QTLs that mapped only in a single year. [file Data_Sheet_1.ZIP]

Archive with 1 entries (1 files):
- sequence of Glyma.12G088900 in resource population.dna
