# Supplementary material for: Construction of Chromosome Segment Substitution Lines and Inheritance of Seed-Pod Characteristics in Wild Soybean
Source: Front Plant Sci. 2022 Jun 17;13:869455. doi: 10.3389/fpls.2022.869455 (PMC9247457; doi:10.3389/fpls.2022.869455)
Supplement: Supplementary Figure 1 — QTLs that mapped only in a single year. [file Data_Sheet_1.ZIP › sequence of Glyma.12G088900 in resource population.dna]

>Heyu 109
CTAACTATCTAAGTGCCTTTCCCTCCTATGCTAACTACCATAAACTAACTCATGCAAGCTTTTGAATTAGTCTATTTCATCATATTGGACCCATTTGAATCCTATTGTATTTTTTCCCTAACATAATTGCTCTCTTACACATCTGTTCTTTGTTTATACTTGGAGCTCGATGTTACATATTTAATTTTGTCTTATTTATATTTAGATTGCTTAATTAAGTCTTTTTATTTTTGAAATTTTCAGTTAGTTCCTTTGTTTTTTTAAATGCTCTAAGATAGTCCTTTATTTTCTTAAAAATATCTTAATGTGATCTTTTTTCATCCAATTGAGGCGGGTGATGTTAAGTTATAAATTATAGCAAAAAGGATCAAATTGAGACATTTATAAACTAATAAAATAAAAGATTACATTGAGACATTAAAGGACCATGAAGCATTTTAAAAAACAAAGAACTTGATAACATAAAAAAAATAAAAAATAAAAACTTGATTGAAACTTTCAAAAATAGAAGAATCTAATTAAATATTTTAAATAAATAAAAAGATTAAATTAATAATTAAGCCAGTAAAGCAATGACAAAAAATATTATAATTTTTATGAATACTTGAAAGGTAAAGTTGTAAAATAGTTCAGGTATTGGTCCCACTTAAAATCAACATCTAACATTGACCGGTCATATACTTAAATCCGAATGATTAATTCTGTTTTTCACGTGATTAACTATTATTAAACATTTAAATAAATTAATGGTTAATCACTCATGAGATAAAATTATCCACTAATAAACATTTCAATGATATTGTGATACTACTAGCCCCACCACGATAATCAATACAACCAAATTTATTTATTTATAATCACGTATGAGATAAAATTAACCTATATATATATTTATTATTTAATTTCATAACACTATTAAACATTTTGGATATAAACTTAATCATATTTACACATGAATCATAATTTTATGATACCATTAATCATATATATTAATAATTATATGTAATTATATTAATTTATTTTAATTTTAAATGAAATAAAATTAATCATGCTTATATACATAACTAATTTTTTTATTCATACGATTATCAAATATTTACATTTAGATAGTAGATATATGTGTATAACTATCGTAGAAGAAATTGGAGAATCTTTTTCCCCGATACAAATCTAGTAAGCTGACATGATTGAATAATCCAATATGCAAGCCTCATCCATTGGATATCACAATTTTCACTACTAAGAACAGTACCACTGATTTTTAAAAATGCATCAAAATTCAAAAGTAAATAAGACAAAAAACAAAAAACATAGCTGCTTGGAAGTGGGAACCATTGAACCTAGGCTAGCATATGATGTCGTATTGAACACTGACGGAGCCGGTATCTTGCATTGGATTTATCTTGAATTCACATAATACCAAAAAAAGAAAGAAAGAAAGAGAGGTTCCTTTCAAAATATATTTACACTTTTTTTTAAATAAAACATAAAGTAAAAATTATCAATTAAAAGATAATAAAATTAATTCAAATAGTTTAAAAAACGTTTCCAATACATTTTTTTATTACTCTTATTCCTATTATAAATTGTTGTCTTCAGTTACTTTAGACAGACCAATAAAACTTAACAAATAGATAGAAAAATAATTTTATAAAATTAATCTTTTAATTATTAATTTATTTTTAGTTTTTTTATTTATATCATTAATATTATAAGAAAAATAAGTAAAAAAATATAATTAATATTATATTAAAAAATTAAAATAATAATTCTTACACGACGATTATTAGAAATGGAGTATGAGTTAAATTACACCTAATTTATTCAACAATAAACAACATTCAATGTAATATTTCAGTCAAAAAAAGCATTAAATATAATATTAAAAACTGTAGTAGTAGCATTTAATTTTTCAACTTTATGATTAATATAATAATAAATTAATAGTATTTTAATTGATAAGTATAATTAATATTTTATCCATCCAAAGAATTAAAAGGATACAATTGCCAGAACTCTAGCCAGAGACAGAGTGTATCTGTAACTGAAACGCGCTGGAATCAAATCTTAGCAAATCCTAAATCAAACTCAAAGGATCGAACTTTGGTTTGAGATTTCATCACTGATTGTGATTCTCTTCTCCTACAAAACTTGGCATCCGATCTCTCTCTATAATCAAATATCATTCAACAATAATCCTCATTTGTTATTCCCTATTTTCTAGGTAAATATACAAACCACTTTCTCTATCTCATACTACCATTTTCTATTGTTTTCTAATCATTTGTTATTGTTATTGTTGTTCTTAATTTCAATTTTGATCCTAAATAAAGTCTAATTCCCCAAATCCCTCTTCTACCTGCTTGATTAAATCTTAAATCTTGATTACTTACTTTCCTAATTTTCGTGATTCCTGTTGCAAATTGATCCAGTGAGAAGAGATATTCATGAGAGATGTTGAGCATTTGCATCTGGTGAAATCCATTTGAAGATTCTGGCGTGATTTTTTAGGGTACTTCCGAAATCGCTCTTCGAATTGAATCGGAGGATTTAAAAGAAGTGTTTTTTTTTTGTTTGCTTTTATTTTCTTCCTTTTGTTGTTGTATGTTTGTTGTCAACACAACATACAAGAGAAAGTTGTTGATAGATATAGCTTTGTGAGGGGTTTGCAAGTTGGAAATTGCAGCATCATGGACCAGCTTCCTGTTGAAGTGATTGGGAACATTCTGTCACACTTGAGGGCTGCAAGAGATGTGGTGATAGCTTCCGCATCATGCAGGAAATGGCGACTAGCGTGCTGCAAGCACCTTCATACACTCTCCTTCAACTCCAAAGATTGGCCCATTTACCGGGATTTGACAACTACCCGCCTTGAGATTTTGATCACACAAACCATTTTCCAGACCTCAGGGTTGCAGTCCCTCTCCATTTTGATGGAAGATGTCGATGAATTCTCGGCTTCCACTGTTACTGCTTGGCTCTTGTACACCAGGGAAACTCTCAGGCAATTGCATTATAATGTCAAGACTACGCCTAATGTTAACATTCTTGAAATATGTGGCAGGCATAAGCTGGAAATACTGGATCTGGCTCATAATTCCATTGTGGGGGTTGAGCCTAATTATCAGCGGTTCCCTTGTTTGAAATCTCTTTCCTTGAGTTATGTTAGTATATCTGCATTGGATCTAAATCTTTTGGTCTCTGCATGTCCGAAGATTGAAACTTTTGAACTTGTCAATCCAGAGATTGCAATGTCTGATGCACAGGTGACCGTTGAATTGAGTAGCTCAACGCTGAAGAGTGTGTATGTAGAAGCAATTAGTTTGGACAAGTTTTTATTGGAGGCTGATGGGCTTGAGTGCTTGCACTTGAAAGATTGTGCACTCGAGTTTTTTGAACTCATTGGCAAGGGGACCTTGAAGCATTTTAAGATTGATGATGTTAGTGTTATACATCTTGATATTGGTGAGACAGTTGAGAATCTTGAGACTGTGGATATCAGCAACTTCCCAATTATATGGCCAAAGTTTTACCAGATGATTTCAAGATCGTCGAATTTGAAGAGGCTTCGGCTTTGGGATGTAATGTTTGATGATGAGGATGAGGTTGTGGATTTGGAAACAATCGCGACTTGCTTTCCCTACCTGAGCCATTTATCTCTGAGTTATGATGTGAGGGATGGAGTGCTTTACTATGGTTTACAAGGCTCTTCCTATCTGGAGAGTGTTGTTGTCTTGGAGCTTGGCTGGACTGTGATCAATGATCTTTTCTCCCACTGGGTTGAGGGTCTGCTCAAGCGTTGCCCCAATCTGAAGAAGTTGGTCATTCATGGGATTGTTTCTGAGGCTAAGCCTCATGAAGAATGCCAGATGTTAGCCAATTTCACTACATCCATGGTTGAGCTGATGAGGAGATACACACATGAAGATCCATATTTTAAGTATGAATAAGATTTTGTTAAATACCTTGTTATAGCTCGTGCTTTCTTTTTAAGTCTAATTGTGTAGGCATATTGGCGGGTAACTTATTGAATTCAAGAGTTATGCATAACTTTTAACTTATTGTTTGGAATCTTCATCTAGAATCTGTGACTGACCAACGATGATAGCTCATGGCAGACATTTAGAACTTTGATCCCTTGTCAGTAAACAGAATA
>He 00-23
CTAACTATCTAAGTGCCTTTCCCTCCTATGCTAACTACCATAAACTAACTCATGCAAGCTTTTGAATTAGTCTATTTCATCATATTGGACCCATTTGAATCCTATTGTATTTTTTCCCTAACATAATTGCTCTCTTACACATCTGTTCTTTGTTTATACTTGGAGCTCGATGTTACATATTTAATTTTGTCTTATTTATATTTAGATTGCTTAATTAAGTCTTTTTATTTTTGAAATTTTCAGTTAGTTCCTTTGTTTTTTTAAATGCTCTAAGATAGTCCTTTATTTTCTTAAAAATATCTTAATGTGATCTTTTTTCATCCAATTGAGGCGGGTGATGTTAAGTTATAAATTATAGCAAAAAGGATCAAATTGAGACATTTATAAACTAATAAAATAAAAGATTACATTGAGACATTAAAGGACCATGAAGCATTTTAAAAAACAAAGAACTTGATAACATAAAAAAAATAAAAAATAAAAACTTGATTGAAACTTTCAAAAATAGAAGAATCTAATTAAATATTTTAAATAAATAAAAAGATTAAATTAATAATTAAGCCAGTAAAGCAATGACAAAAAATATTATAATTTTTATGAATACTTGAAAGGTAAAGTTGTAAAATAGTTCAGGTATTGGTCCCACTTAAAATCAACATCTAACATTGACCGGTCATATACTTAAATCCGAATGATTAATTCTGTTTTTCACGTGATTAACTATTATTAAACATTTAAATAAATTAATGGTTAATCACTCATGAGATAAAATTATCCACTAATAAACATTTCAATGATATTGTGATACTACTAGCCCCACCACGATAATCAATACAACCAAATTTATTTATTTATAATCACGTATGAGATAAAATTAACCTATATATATATTTATTATTTAATTTCATAACACTATTAAACATTTTGGATATAAACTTAATCATATTTACACATGAATCATAATTTTATGATACCATTAATCATATATATTAATAATTATATGTAATTATATTAATTTATTTTAATTTTAAATGAAATAAAATTAATCATGCTTATATACATAACTAATTTTTTTATTCATACGATTATCAAATATTTACATTTAGATAGTAGATATATGTGTATAACTATCGTAGAAGAAATTGGAGAATCTTTTTCCCCGATACAAATCTAGTAAGCTGACATGATTGAATAATCCAATATGCAAGCCTCATCCATTGGATATCACAATTTTCACTACTAAGAACAGTACCACTGATTTTTAAAAATGCATCAAAATTCAAAAGTAAATAAGACAAAAAACAAAAAACATAGCTGCTTGGAAGTGGGAACCATTGAACCTAGGCTAGCATATGATGTCGTATTGAACACTGACGGAGCCGGTATCTTGCATTGGATTTATCTTGAATTCACATAATACCAAAAAAAGAAAGAAAGAAAGAGAGGTTCCTTTCAAAATATATTTACACTTTTTTTTAAATAAAACATAAAGTAAAAATTATCAATTAAAAGATAATAAAATTAATTCAAATAGTTTAAAAAACGTTTCCAATACATTTTTTTATTACTCTTATTCCTATTATAAATTGTTGTCTTCAGTTACTTTAGACAGACCAATAAAACTTAACAAATAGATAGAAAAATAATTTTATAAAATTAATCTTTTAATTATTAATTTATTTTTAGTTTTTTTATTTATATCATTAATATTATAAGAAAAATAAGTAAAAAAATATAATTAATATTATATTAAAAAATTAAAATAATAATTCTTACACGACGATTATTAGAAATGGAGTATGAGTTAAATTACACCTAATTTATTCAACAATAAACAACATTCAATGTAATATTTCAGTCAAAAAAAGCATTAAATATAATATTAAAAACTGTAGTAGTAGCATTTAATTTTTCAACTTTATGATTAATATAATAATAAATTAATAGTATTTTAATTGATAAGTATAATTAATATTTTATCCATCCAAAGAATTAAAAGGATACAATTGCCAGAACTCTAGCCAGAGACAGAGTGTATCTGTAACTGAAACGCGCTGGAATCAAATCTTAGCAAATCCTAAATCAAACTCAAAGGATCGAACTTTGGTTTGAGATTTCATCACTGATTGTGATTCTCTTCTCCTACAAAACTTGGCATCCGATCTCTCTCTATAATCAAATATCATTCAACAATAATCCTCATTTGTTATTCCCTATTTTCTAGGTAAATATACAAACCACTTTCTCTATCTCATACTACCATTTTCTATTGTTTTCTAATCATTTGTTATTGTTATTGTTGTTCTTAATTTCAATTTTGATCCTAAATAAAGTCTAATTCCCCAAATCCCTCTTCTACCTGCTTGATTAAATCTTAAATCTTGATTACTTACTTTCCTAATTTTCGTGATTCCTGTTGCAAATTGATCCAGTGAGAAGAGATATTCATGAGAGATGTTGAGCATTTGCATCTGGTGAAATCCATTTGAAGATTCTGGCGTGATTTTTTAGGGTACTTCCGAAATCGCTCTTCGAATTGAATCGGAGGATTTAAAAGAAGTGTTTTTTTTTTGTTTGCTTTTATTTTCTTCCTTTTGTTGTTGTATGTTTGTTGTCAACACAACATACAAGAGAAAGTTGTTGATAGATATAGCTTTGTGAGGGGTTTGCAAGTTGGAAATTGCAGCATCATGGACCAGCTTCCTGTTGAAGTGATTGGGAACATTCTGTCACACTTGAGGGCTGCAAGAGATGTGGTGATAGCTTCCGCATCATGCAGGAAATGGCGACTAGCGTGCTGCAAGCACCTTCATACACTCTCCTTCAACTCCAAAGATTGGCCCATTTACCGGGATTTGACAACTACCCGCCTTGAGATTTTGATCACACAAACCATTTTCCAGACCTCAGGGTTGCAGTCCCTCTCCATTTTGATGGAAGATGTCGATGAATTCTCGGCTTCCACTGTTACTGCTTGGCTCTTGTACACCAGGGAAACTCTCAGGCAATTGCATTATAATGTCAAGACTACGCCTAATGTTAACATTCTTGAAATATGTGGCAGGCATAAGCTGGAAATACTGGATCTGGCTCATAATTCCATTGTGGGGGTTGAGCCTAATTATCAGCGGTTCCCTTGTTTGAAATCTCTTTCCTTGAGTTATGTTAGTATATCTGCATTGGATCTAAATCTTTTGGTCTCTGCATGTCCGAAGATTGAAACTTTTGAACTTGTCAATCCAGAGATTGCAATGTCTGATGCACAGGTGACCGTTGAATTGAGTAGCTCAACGCTGAAGAGTGTGTATGTAGAAGCAATTAGTTTGGACAAGTTTTTATTGGAGGCTGATGGGCTTGAGTGCTTGCACTTGAAAGATTGTGCACTCGAGTTTTTTGAACTCATTGGCAAGGGGACCTTGAAGCATTTTAAGATTGATGATGTTAGTGTTATACATCTTGATATTGGTGAGACAGTTGAGAATCTTGAGACTGTGGATATCAGCAACTTCCCAATTATATGGCCAAAGTTTTACCAGATGATTTCAAGATCGTCGAATTTGAAGAGGCTTCGGCTTTGGGATGTAATGTTTGATGATGAGGATGAGGTTGTGGATTTGGAAACAATCGCGACTTGCTTTCCCTACCTGAGCCATTTATCTCTGAGTTATGATGTGAGGGATGGAGTGCTTTACTATGGTTTACAAGGCTCTTCCTATCTGGAGAGTGTTGTTGTCTTGGAGCTTGGCTGGACTGTGATCAATGATCTTTTCTCCCACTGGGTTGAGGGTCTGCTCAAGCGTTGCCCCAATCTGAAGAAGTTGGTCATTCATGGGATTGTTTCTGAGGCTAAGGCTCATGAAGAATGCCAGATGTTAGCCAATTTCACTACATCCATGGTTGAGCTGATGAGGAGATACACACATGAAGATCCATATTTTAAGTATGAATAAGATTTTGTTAAATACCTTGTTATAGCTCGTGCTTTCTTTTTAAGTCTAATTGTGTAGGCATATTGGCGGGTAACTTATTGAATTCAAGAGTTATGCATAACTTTTAACTTATTGTTTGGAATCTTCATCTAGAATCTGTGACTGACCAACGATGATAGCTCATGGCAGACATTTAGAACTTTGATCCCTTGTCAGTAAACAGAATA
>Suinong 44
CTAACTATCTAAGTGCCTTTCCCTCCTATGCTAACTACCATAAACTAACTCATGCAAGCTTTTGAATTAGTCTATTTCATCATATTGGACCCATTTGAATCCTATTGTATTTTTTCCCTAACATAATTGCTCTCTTACACATCTGTTCTTTGTTTATACTTGGAGCTCGATGTTACATATTTAATTTTGTCTTATTTATATTTAGATTGCTTAATTAAGTCTTTTTATTTTTGAAATTTTCAGTTAGTTCCTTTGTTTTTTTAAATGCTCTAAGATAGTCCTTTATTTTCTTAAAAATATCTTAATGTGATCTTTTTTCATCCAATTGAGGCGGGTGATGTTAAGTTATAAATTATAGCAAAAAGGATCAAATTGAGACATTTATAAACTAATAAAATAAAAGATTACATTGAGACATTAAAGGACCATGAAGCATTTTAAAAAACAAAGAACTTGATAACATAAAAAAAATAAAAAATAAAAACTTGATTGAAACTTTCAAAAATAGAAGAATCTAATTAAATATTTTAAATAAATAAAAAGATTAAATTAATAATTAAGCCAGTAAAGCAATGACAAAAAATATTATAATTTTTATGAATACTTGAAAGGTAAAGTTGTAAAATAGTTCAGGTATTGGTCCCACTTAAAATCAACATCTAACATTGACCGGTCATATACTTAAATCCGAATGATTAATTCTGTTTTTCACGTGATTAACTATTATTAAACATTTAAATAAATTAATGGTTAATCACTCATGAGATAAAATTATCCACTAATAAACATTTCAATGATATTGTGATACTACTAGCCCCACCACGATAATCAATACAACCAAATTTATTTATTTATAATCACGTATGAGATAAAATTAACCTATATATATATTTATTATTTAATTTCATAACACTATTAAACATTTTGGATATAAACTTAATCATATTTACACATGAATCATAATTTTATGATACCATTAATCATATATATTAATAATTATATGTAATTATATTAATTTATTTTAATTTTAAATGAAATAAAATTAATCATGCTTATATACATAACTAATTTTTTTATTCATACGATTATCAAATATTTACATTTAGATAGTAGATATATGTGTATAACTATCGTAGAAGAAATTGGAGAATCTTTTTCCCCGATACAAATCTAGTAAGCTGACATGATTGAATAATCCAATATGCAAGCCTCATCCATTGGATATCACAATTTTCACTACTAAGAACAGTACCACTGATTTTTAAAAATGCATCAAAATTCAAAAGTAAATAAGACAAAAAACAAAAAACATAGCTGCTTGGAAGTGGGAACCATTGAACCTAGGCTAGCATATGATGTCGTATTGAACACTGACGGAGCCGGTATCTTGCATTGGATTTATCTTGAATTCACATAATACCAAAAAAAGAAAGAAAGAAAGAGAGGTTCCTTTCAAAATATATTTACACTTTTTTTTAAATAAAACATAAAGTAAAAATTATCAATTAAAAGATAATAAAATTAATTCAAATAGTTTAAAAAACGTTTCCAATACATTTTTTTATTACTCTTATTCCTATTATAAATTGTTGTCTTCAGTTACTTTAGACAGACCAATAAAACTTAACAAATAGATAGAAAAATAATTTTATAAAATTAATCTTTTAATTATTAATTTATTTTTAGTTTTTTTATTTATATCATTAATATTATAAGAAAAATAAGTAAAAAAATATAATTAATATTATATTAAAAAATTAAAATAATAATTCTTACACGACGATTATTAGAAATGGAGTATGAGTTAAATTACACCTAATTTATTCAACAATAAACAACATTCAATGTAATATTTCAGTCAAAAAAAGCATTAAATATAATATTAAAAACTGTAGTAGTAGCATTTAATTTTTCAACTTTATGATTAATATAATAATAAATTAATAGTATTTTAATTGATAAGTATAATTAATATTTTATCCATCCAAAGAATTAAAAGGATACAATTGCCAGAACTCTAGCCAGAGACAGAGTGTATCTGTAACTGAAACGCGCTGGAATCAAATCTTAGCAAATCCTAAATCAAACTCAAAGGATCGAACTTTGGTTTGAGATTTCATCACTGATTGTGATTCTCTTCTCCTACAAAACTTGGCATCCGATCTCTCTCTATAATCAAATATCATTCAACAATAATCCTCATTTGTTATTCCCTATTTTCTAGGTAAATATACAAACCACTTTCTCTATCTCATACTACCATTTTCTATTGTTTTCTAATCATTTGTTATTGTTATTGTTGTTCTTAATTTCAATTTTGATCCTAAATAAAGTCTAATTCCCCAAATCCCTCTTCTACCTGCTTGATTAAATCTTAAATCTTGATTACTTACTTTCCTAATTTTCGTGATTCCTGTTGCAAATTGATCCAGTGAGAAGAGATATTCATGAGAGATGTTGAGCATTTGCATCTGGTGAAATCCATTTGAAGATTCTGGCGTGATTTTTTAGGGTACTTCCGAAATCGCTCTTCGAATTGAATCGGAGGATTTAAAAGAAGTGTTTTTTTTTTGTTTGCTTTTATTTTCTTCCTTTTGTTGTTGTATGTTTGTTGTCAACACAACATACAAGAGAAAGTTGTTGATAGATATAGCTTTGTGAGGGGTTTGCAAGTTGGAAATTGCAGCATCATGGACCAGCTTCCTGTTGAAGTGATTGGGAACATTCTGTCACACTTGAGGGCTGCAAGAGATGTGGTGATAGCTTCCGCATCATGCAGGAAATGGCGACTAGCGTGCTGCAAGCACCTTCATACACTCTCCTTCAACTCCAAAGATTGGCCCATTTACCGGGATTTGACAACTACCCGCCTTGAGATTTTGATCACACAAACCATTTTCCAGACCTCAGGGTTGCAGTCCCTCTCCATTTTGATGGAAGATGTCGATGAATTCTCGGCTTCCACTGTTACTGCTTGGCTCTTGTACACCAGGGAAACTCTCAGGCAATTGCATTATAATGTCAAGACTACGCCTAATGTTAACATTCTTGAAATATGTGGCAGGCATAAGCTGGAAATACTGGATCTGGCTCATAATTCCATTGTGGGGGTTGAGCCTAATTATCAGCGGTTCCCTTGTTTGAAATCTCTTTCCTTGAGTTATGTTAGTATATCTGCATTGGATCTAAATCTTTTGGTCTCTGCATGTCCGAAGATTGAAACTTTTGAACTTGTCAATCCAGAGATTGCAATGTCTGATGCACAGGTGACCGTTGAATTGAGTAGCTCAACGCTGAAGAGTGTGTATGTAGAAGCAATTAGTTTGGACAAGTTTTTATTGGAGGCTGATGGGCTTGAGTGCTTGCACTTGAAAGATTGTGCACTCGAGTTTTTTGAACTCATTGGCAAGGGGACCTTGAAGCATTTTAAGATTGATGATGTTAGTGTTATACATCTTGATATTGGTGAGACAGTTGAGAATCTTGAGACTGTGGATATCAGCAACTTCCCAATTATATGGCCAAAGTTTTACCAGATGATTTCAAGATCGTCGAATTTGAAGAGGCTTCGGCTTTGGGATGTAATGTTTGATGATGAGGATGAGGTTGTGGATTTGGAAACAATCGCGACTTGCTTTCCCTACCTGAGCCATTTATCTCTGAGTTATGATGTGAGGGATGGAGTGCTTTACTATGGTTTACAAGGCTCTTCCTATCTGGAGAGTGTTGTTGTCTTGGAGCTTGGCTGGACTGTGATCAATGATCTTTTCTCCCACTGGGTTGAGGGTCTGCTCAAGCGTTGCCCCAATCTGAAGAAGTTGGTCATTCATGGGATTGTTTCTGAGGCTAAGCCTCATGAAGAATGCCAGATGTTAGCCAATTTCACTACATCCATGGTTGAGCTGATGAGGAGATACACACATGAAGATCCATATTTTAAGTATGAATAAGATTTTGTTAAATACCTTGTTATAGCTCGTGCTTTCTTTTTAAGTCTAATTGTGTAGGCATATTGGCGGGTAACTTATTGAATTCAAGAGTTATGCATAACTTTTAACTTATTGTTTGGAATCTTCATCTAGAATCTGTGACTGACCAACGATGATAGCTCATGGCAGACATTTAGAACTTTGATCCCTTGTCAGTAAACAGAATA
>Hefeng 47
CTAACTATCTAAGTGCCTTTCCCTCCTATGCTAACTACCATAAACTAACTCATGCAAGCTTTTGAATTAGTCTATTTCATCATATTGGACCCATTTGAATCCTATTGTATTTTTTCCCTAACATAATTGCTCTCTTACACATCTGTTCTTTGTTTATACTTGGAGCTCGATGTTACATATTTAATTTTGTCTTATTTATATTTAGATTGCTTAATTAAGTCTTTTTATTTTTGAAATTTTCAGTTAGTTCCTTTGTTTTTTTAAATGCTCTAAGATAGTCCTTTATTTTCTTAAAAATATCTTAATGTGATCTTTTTTCATCCAATTGAGGCGGGTGATGTTAAGTTATAAATTATAGCAAAAAGGATCAAATTGAGACATTTATAAACTAATAAAATAAAAGATTACATTGAGACATTAAAGGACCATGAAGCATTTTAAAAAACAAAGAACTTGATAACATAAAAAAAATAAAAAATAAAAACTTGATTGAAACTTTCAAAAATAGAAGAATCTAATTAAATATTTTAAATAAATAAAAAGATTAAATTAATAATTAAGCCAGTAAAGCAATGACAAAAAATATTATAATTTTTATGAATACTTGAAAGGTAAAGTTGTAAAATAGTTCAGGTATTGGTCCCACTTAAAATCAACATCTAACATTGACCGGTCATATACTTAAATCCGAATGATTAATTCTGTTTTTCACGTGATTAACTATTATTAAACATTTAAATAAATTAATGGTTAATCACTCATGAGATAAAATTATCCACTAATAAACATTTCAATGATATTGTGATACTACTAGCCCCACCACGATAATCAATACAACCAAATTTATTTATTTATAATCACGTATGAGATAAAATTAACCTATATATATATTTATTATTTAATTTCATAACACTATTAAACATTTTGGATATAAACTTAATCATATTTACACATGAATCATAATTTTATGATACCATTAATCATATATATTAATAATTATATGTAATTATATTAATTTATTTTAATTTTAAATGAAATAAAATTAATCATGCTTATATACATAACTAATTTTTTTATTCATACGATTATCAAATATTTACATTTAGATAGTAGATATATGTGTATAACTATCGTAGAAGAAATTGGAGAATCTTTTTCCCCGATACAAATCTAGTAAGCTGACATGATTGAATAATCCAATATGCAAGCCTCATCCATTGGATATCACAATTTTCACTACTAAGAACAGTACCACTGATTTTTAAAAATGCATCAAAATTCAAAAGTAAATAAGACAAAAAACAAAAAACATAGCTGCTTGGAAGTGGGAACCATTGAACCTAGGCTAGCATATGATGTCGTATTGAACACTGACGGAGCCGGTATCTTGCATTGGATTTATCTTGAATTCACATAATACCAAAAAAAGAAAGAAAGAAAGAGAGGTTCCTTTCAAAATATATTTACACTTTTTTTTAAATAAAACATAAAGTAAAAATTATCAATTAAAAGATAATAAAATTAATTCAAATAGTTTAAAAAACGTTTCCAATACATTTTTTTATTACTCTTATTCCTATTATAAATTGTTGTCTTCAGTTACTTTAGACAGACCAATAAAACTTAACAAATAGATAGAAAAATAATTTTATAAAATTAATCTTTTAATTATTAATTTATTTTTAGTTTTTTTATTTATATCATTAATATTATAAGAAAAATAAGTAAAAAAATATAATTAATATTATATTAAAAAATTAAAATAATAATTCTTACACGACGATTATTAGAAATGGAGTATGAGTTAAATTACACCTAATTTATTCAACAATAAACAACATTCAATGTAATATTTCAGTCAAAAAAAGCATTAAATATAATATTAAAAACTGTAGTAGTAGCATTTAATTTTTCAACTTTATGATTAATATAATAATAAATTAATAGTATTTTAATTGATAAGTATAATTAATATTTTATCCATCCAAAGAATTAAAAGGATACAATTGCCAGAACTCTAGCCAGAGACAGAGTGTATCTGTAACTGAAACGCGCTGGAATCAAATCTTAGCAAATCCTAAATCAAACTCAAAGGATCGAACTTTGGTTTGAGATTTCATCACTGATTGTGATTCTCTTCTCCTACAAAACTTGGCATCCGATCTCTCTCTATAATCAAATATCATTCAACAATAATCCTCATTTGTTATTCCCTATTTTCTAGGTAAATATACAAACCACTTTCTCTATCTCATACTACCATTTTCTATTGTTTTCTAATCATTTGTTATTGTTATTGTTGTTCTTAATTTCAATTTTGATCCTAAATAAAGTCTAATTCCCCAAATCCCTCTTCTACCTGCTTGATTAAATCTTAAATCTTGATTACTTACTTTCCTAATTTTCGTGATTCCTGTTGCAAATTGATCCAGTGAGAAGAGATATTCATGAGAGATGTTGAGCATTTGCATCTGGTGAAATCCATTTGAAGATTCTGGCGTGATTTTTTAGGGTACTTCCGAAATCGCTCTTCGAATTGAATCGGAGGATTTAAAAGAAGTGTTTTTTTTTTGTTTGCTTTTATTTTCTTCCTTTTGTTGTTGTATGTTTGTTGTCAACACAACATACAAGAGAAAGTTGTTGATAGATATAGCTTTGTGAGGGGTTTGCAAGTTGGAAATTGCAGCATCATGGACCAGCTTCCTGTTGAAGTGATTGGGAACATTCTGTCACACTTGAGGGCTGCAAGAGATGTGGTGATAGCTTCCGCATCATGCAGGAAATGGCGACTAGCGTGCTGCAAGCACCTTCATACACTCTCCTTCAACTCCAAAGATTGGCCCATTTACCGGGATTTGACAACTACCCGCCTTGAGATTTTGATCACACAAACCATTTTCCAGACCTCAGGGTTGCAGTCCCTCTCCATTTTGATGGAAGATGTCGATGAATTCTCGGCTTCCACTGTTACTGCTTGGCTCTTGTACACCAGGGAAACTCTCAGGCAATTGCATTATAATGTCAAGACTACGCCTAATGTTAACATTCTTGAAATATGTGGCAGGCATAAGCTGGAAATACTGGATCTGGCTCATAATTCCATTGTGGGGGTTGAGCCTAATTATCAGCGGTTCCCTTGTTTGAAATCTCTTTCCTTGAGTTATGTTAGTATATCTGCATTGGATCTAAATCTTTTGGTCTCTGCATGTCCGAAGATTGAAACTTTTGAACTTGTCAATCCAGAGATTGCAATGTCTGATGCACAGGTGACCGTTGAATTGAGTAGCTCAACGCTGAAGAGTGTGTATGTAGAAGCAATTAGTTTGGACAAGTTTTTATTGGAGGCTGATGGGCTTGAGTGCTTGCACTTGAAAGATTGTGCACTCGAGTTTTTTGAACTCATTGGCAAGGGGACCTTGAAGCATTTTAAGATTGATGATGTTAGTGTTATACATCTTGATATTGGTGAGACAGTTGAGAATCTTGAGACTGTGGATATCAGCAACTTCCCAATTATATGGCCAAAGTTTTACCAGATGATTTCAAGATCGTCGAATTTGAAGAGGCTTCGGCTTTGGGATGTAATGTTTGATGATGAGGATGAGGTTGTGGATTTGGAAACAATCGCGACTTGCTTTCCCTACCTGAGCCATTTATCTCTGAGTTATGATGTGAGGGATGGAGTGCTTTACTATGGTTTACAAGGCTCTTCCTATCTGGAGAGTGTTGTTGTCTTGGAGCTTGGCTGGACTGTGATCAATGATCTTTTCTCCCACTGGGTTGAGGGTCTGCTCAAGCGTTGCCCCAATCTGAAGAAGTTGGTCATTCATGGGATTGTTTCTGAGGCTAAGCCTCATGAAGAATGCCAGATGTTAGCCAATTTCACTACATCCATGGTTGAGCTGATGAGGAGATACACACATGAAGATCCATATTTTAAGTATGAATAAGATTTTGTTAAATACCTTGTTATAGCTCGTGCTTTCTTTTTAAGTCTAATTGTGTAGGCATATTGGCGGGTAACTTATTGAATTCAAGAGTTATGCATAACTTTTAACTTATTGTTTGGAATCTTCATCTAGAATCTGTGACTGACCAACGATGATAGCTCATGGCAGACATTTAGAACTTTGATCCCTTGTCAGTAAACAGAATA
>Hefeng 29hao
CTAACTATCTAAGTGCCTTTCCCTCCTATGCTAACTACCATAAACTAACTCATGCAAGCTTTTGAATTAGTCTATTTCATCATATTGGACCCATTTGAATCCTATTGTATTTTTTCCCTAACATAATTGCTCTCTTACACATCTGTTCTTTGTTTATACTTGGAGCTCGATGTTACATATTTAATTTTGTCTTATTTATATTTAGATTGCTTAATTAAGTCTTTTTATTTTTGAAATTTTCAGTTAGTTCCTTTGTTTTTTTAAATGCTCTAAGATAGTCCTTTATTTTCTTAAAAATATCTTAATGTGATCTTTTTTCATCCAATTGAGGCGGGTGATGTTAAGTTATAAATTATAGCAAAAAGGATCAAATTGAGACATTTATAAACTAATAAAATAAAAGATTACATTGAGACATTAAAGGACCATGAAGCATTTTAAAAAACAAAGAACTTGATAACATAAAAAAAATAAAAAATAAAAACTTGATTGAAACTTTCAAAAATAGAAGAATCTAATTAAATATTTTAAATAAATAAAAAGATTAAATTAATAATTAAGCCAGTAAAGCAATGACAAAAAATATTATAATTTTTATGAATACTTGAAAGGTAAAGTTGTAAAATAGTTCAGGTATTGGTCCCACTTAAAATCAACATCTAACATTGACCGGTCATATACTTAAATCCGAATGATTAATTCTGTTTTTCACGTGATTAACTATTATTAAACATTTAAATAAATTAATGGTTAATCACTCATGAGATAAAATTATCCACTAATAAACATTTCAATGATATTGTGATACTACTAGCCCCACCACGATAATCAATACAACCAAATTTATTTATTTATAATCACGTATGAGATAAAATTAACCTATATATATATTTATTATTTAATTTCATAACACTATTAAACATTTTGGATATAAACTTAATCATATTTACACATGAATCATAATTTTATGATACCATTAATCATATATATTAATAATTATATGTAATTATATTAATTTATTTTAATTTTAAATGAAATAAAATTAATCATGCTTATATACATAACTAATTTTTTTATTCATACGATTATCAAATATTTACATTTAGATAGTAGATATATGTGTATAACTATCGTAGAAGAAATTGGAGAATCTTTTTCCCCGATACAAATCTAGTAAGCTGACATGATTGAATAATCCAATATGCAAGCCTCATCCATTGGATATCACAATTTTCACTACTAAGAACAGTACCACTGATTTTTAAAAATGCATCAAAATTCAAAAGTAAATAAGACAAAAAACAAAAAACATAGCTGCTTGGAAGTGGGAACCATTGAACCTAGGCTAGCATATGATGTCGTATTGAACACTGACGGAGCCGGTATCTTGCATTGGATTTATCTTGAATTCACATAATACCAAAAAAAGAAAGAAAGAAAGAGAGGTTCCTTTCAAAATATATTTACACTTTTTTTTAAATAAAACATAAAGTAAAAATTATCAATTAAAAGATAATAAAATTAATTCAAATAGTTTAAAAAACGTTTCCAATACATTTTTTTATTACTCTTATTCCTATTATAAATTGTTGTCTTCAGTTACTTTAGACAGACCAATAAAACTTAACAAATAGATAGAAAAATAATTTTATAAAATTAATCTTTTAATTATTAATTTATTTTTAGTTTTTTTATTTATATCATTAATATTATAAGAAAAATAAGTAAAAAAATATAATTAATATTATATTAAAAAATTAAAATAATAATTCTTACACGACGATTATTAGAAATGGAGTATGAGTTAAATTACACCTAATTTATTCAACAATAAACAACATTCAATGTAATATTTCAGTCAAAAAAAGCATTAAATATAATATTAAAAACTGTAGTAGTAGCATTTAATTTTTCAACTTTATGATTAATATAATAATAAATTAATAGTATTTTAATTGATAAGTATAATTAATATTTTATCCATCCAAAGAATTAAAAGGATACAATTGCCAGAACTCTAGCCAGAGACAGAGTGTATCTGTAACTGAAACGCGCTGGAATCAAATCTTAGCAAATCCTAAATCAAACTCAAAGGATCGAACTTTGGTTTGAGATTTCATCACTGATTGTGATTCTCTTCTCCTACAAAACTTGGCATCCGATCTCTCTCTATAATCAAATATCATTCAACAATAATCCTCATTTGTTATTCCCTATTTTCTAGGTAAATATACAAACCACTTTCTCTATCTCATACTACCATTTTCTATTGTTTTCTAATCATTTGTTATTGTTATTGTTGTTCTTAATTTCAATTTTGATCCTAAATAAAGTCTAATTCCCCAAATCCCTCTTCTACCTGCTTGATTAAATCTTAAATCTTGATTACTTACTTTCCTAATTTTCGTGATTCCTGTTGCAAATTGATCCAGTGAGAAGAGATATTCATGAGAGATGTTGAGCATTTGCATCTGGTGAAATCCATTTGAAGATTCTGGCGTGATTTTTTAGGGTACTTCCGAAATCGCTCTTCGAATTGAATCGGAGGATTTAAAAGAAGTGTTTTTTTTTTGTTTGCTTTTATTTTCTTCCTTTTGTTGTTGTATGTTTGTTGTCAACACAACATACAAGAGAAAGTTGTTGATAGATATAGCTTTGTGAGGGGTTTGCAAGTTGGAAATTGCAGCATCATGGACCAGCTTCCTGTTGAAGTGATTGGGAACATTCTGTCACACTTGAGGGCTGCAAGAGATGTGGTGATAGCTTCCGCATCATGCAGGAAATGGCGACTAGCGTGCTGCAAGCACCTTCATACACTCTCCTTCAACTCCAAAGATTGGCCCATTTACCGGGATTTGACAACTACCCGCCTTGAGATTTTGATCACACAAACCATTTTCCAGACCTCAGGGTTGCAGTCCCTCTCCATTTTGATGGAAGATGTCGATGAATTCTCGGCTTCCACTGTTACTGCTTGGCTCTTGTACACCAGGGAAACTCTCAGGCAATTGCATTATAATGTCAAGACTACGCCTAATGTTAACATTCTTGAAATATGTGGCAGGCATAAGCTGGAAATACTGGATCTGGCTCATAATTCCATTGTGGGGGTTGAGCCTAATTATCAGCGGTTCCCTTGTTTGAAATCTCTTTCCTTGAGTTATGTTAGTATATCTGCATTGGATCTAAATCTTTTGGTCTCTGCATGTCCGAAGATTGAAACTTTTGAACTTGTCAATCCAGAGATTGCAATGTCTGATGCACAGGTGACCGTTGAATTGAGTAGCTCAACGCTGAAGAGTGTGTATGTAGAAGCAATTAGTTTGGACAAGTTTTTATTGGAGGCTGATGGGCTTGAGTGCTTGCACTTGAAAGATTGTGCACTCGAGTTTTTTGAACTCATTGGCAAGGGGACCTTGAAGCATTTTAAGATTGATGATGTTAGTGTTATACATCTTGATATTGGTGAGACAGTTGAGAATCTTGAGACTGTGGATATCAGCAACTTCCCAATTATATGGCCAAAGTTTTACCAGATGATTTCAAGATCGTCGAATTTGAAGAGGCTTCGGCTTTGGGATGTAATGTTTGATGATGAGGATGAGGTTGTGGATTTGGAAACAATCGCGACTTGCTTTCCCTACCTGAGCCATTTATCTCTGAGTTATGATGTGAGGGATGGAGTGCTTTACTATGGTTTACAAGGCTCTTCCTATCTGGAGAGTGTTGTTGTCTTGGAGCTTGGCTGGACTGTGATCAATGATCTTTTCTCCCACTGGGTTGAGGGTCTGCTCAAGCGTTGCCCCAATCTGAAGAAGTTGGTCATTCATGGGATTGTTTCTGAGGCTAAGCCTCATGAAGAATGCCAGATGTTAGCCAATTTCACTACATCCATGGTTGAGCTGATGAGGAGATACACACATGAAGATCCATATTTTAAGTATGAATAAGATTTTGTTAAATACCTTGTTATAGCTCGTGCTTTCTTTTTAAGTCTAATTGTGTAGGCATATTGGCGGGTAACTTATTGAATTCAAGAGTTATGCATAACTTTTAACTTATTGTTTGGAATCTTCATCTAGAATCTGTGACTGACCAACGATGATAGCTCATGGCAGACATTTAGAACTTTGATCCCTTGTCAGTAAACAGAATA
>Heihe 33hao
CTAACTATCTAAGTGCCTTTCCCTCCTATGCTAACTACCATAAACTAACTCATGCAAGCTTTTGAATTAGTCTATTTCATCATATTGGACCCATTTGAATCCTATTGTATTTTTTCCCTAACATAATTGCTCTCTTACACATCTGTTCTTTGTTTATACTTGGAGCTCGATGTTACATATTTAATTTTGTCTTATTTATATTTAGATTGCTTAATTAAGTCTTTTTATTTTTGAAATTTTCAGTTAGTTCCTTTGTTTTTTTAAATGCTCTAAGATAGTCCTTTATTTTCTTAAAAATATCTTAATGTGATCTTTTTTCATCCAATTGAGGCGGGTGATGTTAAGTTATAAATTATAGCAAAAAGGATCAAATTGAGACATTTATAAACTAATAAAATAAAAGATTACATTGAGACATTAAAGGACCATGAAGCATTTTAAAAAACAAAGAACTTGATAACATAAAAAAAATAAAAAATAAAAACTTGATTGAAACTTTCAAAAATAGAAGAATCTAATTAAATATTTTAAATAAATAAAAAGATTAAATTAATAATTAAGCCAGTAAAGCAATGACAAAAAATATTATAATTTTTATGAATACTTGAAAGGTAAAGTTGTAAAATAGTTCAGGTATTGGTCCCACTTAAAATCAACATCTAACATTGACCGGTCATATACTTAAATCCGAATGATTAATTCTGTTTTTCACGTGATTAACTATTATTAAACATTTAAATAAATTAATGGTTAATCACTCATGAGATAAAATTATCCACTAATAAACATTTCAATGATATTGTGATACTACTAGCCCCACCACGATAATCAATACAACCAAATTTATTTATTTATAATCACGTATGAGATAAAATTAACCTATATATATATTTATTATTTAATTTCATAACACTATTAAACATTTTGGATATAAACTTAATCATATTTACACATGAATCATAATTTTATGATACCATTAATCATATATATTAATAATTATATGTAATTATATTAATTTATTTTAATTTTAAATGAAATAAAATTAATCATGCTTATATACATAACTAATTTTTTTATTCATACGATTATCAAATATTTACATTTAGATAGTAGATATATGTGTATAACTATCGTAGAAGAAATTGGAGAATCTTTTTCCCCGATACAAATCTAGTAAGCTGACATGATTGAATAATCCAATATGCAAGCCTCATCCATTGGATATCACAATTTTCACTACTAAGAACAGTACCACTGATTTTTAAAAATGCATCAAAATTCAAAAGTAAATAAGACAAAAAACAAAAAACATAGCTGCTTGGAAGTGGGAACCATTGAACCTAGGCTAGCATATGATGTCGTATTGAACACTGACGGAGCCGGTATCTTGCATTGGATTTATCTTGAATTCACATAATACCAAAAAAAGAAAGAAAGAAAGAGAGGTTCCTTTCAAAATATATTTACACTTTTTTTTAAATAAAACATAAAGTAAAAATTATCAATTAAAAGATAATAAAATTAATTCAAATAGTTTAAAAAACGTTTCCAATACATTTTTTTATTACTCTTATTCCTATTATAAATTGTTGTCTTCAGTTACTTTAGACAGACCAATAAAACTTAACAAATAGATAGAAAAATAATTTTATAAAATTAATCTTTTAATTATTAATTTATTTTTAGTTTTTTTATTTATATCATTAATATTATAAGAAAAATAAGTAAAAAAATATAATTAATATTATATTAAAAAATTAAAATAATAATTCTTACACGACGATTATTAGAAATGGAGTATGAGTTAAATTACACCTAATTTATTCAACAATAAACAACATTCAATGTAATATTTCAGTCAAAAAAAGCATTAAATATAATATTAAAAACTGTAGTAGTAGCATTTAATTTTTCAACTTTATGATTAATATAATAATAAATTAATAGTATTTTAATTGATAAGTATAATTAATATTTTATCCATCCAAAGAATTAAAAGGATACAATTGCCAGAACTCTAGCCAGAGACAGAGTGTATCTGTAACTGAAACGCGCTGGAATCAAATCTTAGCAAATCCTAAATCAAACTCAAAGGATCGAACTTTGGTTTGAGATTTCATCACTGATTGTGATTCTCTTCTCCTACAAAACTTGGCATCCGATCTCTCTCTATAATCAAATATCATTCAACAATAATCCTCATTTGTTATTCCCTATTTTCTAGGTAAATATACAAACCACTTTCTCTATCTCATACTACCATTTTCTATTGTTTTCTAATCATTTGTTATTGTTATTGTTGTTCTTAATTTCAATTTTGATCCTAAATAAAGTCTAATTCCCCAAATCCCTCTTCTACCTGCTTGATTAAATCTTAAATCTTGATTACTTACTTTCCTAATTTTCGTGATTCCTGTTGCAAATTGATCCAGTGAGAAGAGATATTCATGAGAGATGTTGAGCATTTGCATCTGGTGAAATCCATTTGAAGATTCTGGCGTGATTTTTTAGGGTACTTCCGAAATCGCTCTTCGAATTGAATCGGAGGATTTAAAAGAAGTGTTTTTTTTTTGTTTGCTTTTATTTTCTTCCTTTTGTTGTTGTATGTTTGTTGTCAACACAACATACAAGAGAAAGTTGTTGATAGATATAGCTTTGTGAGGGGTTTGCAAGTTGGAAATTGCAGCATCATGGACCAGCTTCCTGTTGAAGTGATTGGGAACATTCTGTCACACTTGAGGGCTGCAAGAGATGTGGTGATAGCTTCCGCATCATGCAGGAAATGGCGACTAGCGTGCTGCAAGCACCTTCATACACTCTCCTTCAACTCCAAAGATTGGCCCATTTACCGGGATTTGACAACTACCCGCCTTGAGATTTTGATCACACAAACCATTTTCCAGACCTCAGGGTTGCAGTCCCTCTCCATTTTGATGGAAGATGTCGATGAATTCTCGGCTTCCACTGTTACTGCTTGGCTCTTGTACACCAGGGAAACTCTCAGGCAATTGCATTATAATGTCAAGACTACGCCTAATGTTAACATTCTTGAAATATGTGGCAGGCATAAGCTGGAAATACTGGATCTGGCTCATAATTCCATTGTGGGGGTTGAGCCTAATTATCAGCGGTTCCCTTGTTTGAAATCTCTTTCCTTGAGTTATGTTAGTATATCTGCATTGGATCTAAATCTTTTGGTCTCTGCATGTCCGAAGATTGAAACTTTTGAACTTGTCAATCCAGAGATTGCAATGTCTGATGCACAGGTGACCGTTGAATTGAGTAGCTCAACGCTGAAGAGTGTGTATGTAGAAGCAATTAGTTTGGACAAGTTTTTATTGGAGGCTGATGGGCTTGAGTGCTTGCACTTGAAAGATTGTGCACTCGAGTTTTTTGAACTCATTGGCAAGGGGACCTTGAAGCATTTTAAGATTGATGATGTTAGTGTTATACATCTTGATATTGGTGAGACAGTTGAGAATCTTGAGACTGTGGATATCAGCAACTTCCCAATTATATGGCCAAAGTTTTACCAGATGATTTCAAGATCGTCGAATTTGAAGAGGCTTCGGCTTTGGGATGTAATGTTTGATGATGAGGATGAGGTTGTGGATTTGGAAACAATCGCGACTTGCTTTCCCTACCTGAGCCATTTATCTCTGAGTTATGATGTGAGGGATGGAGTGCTTTACTATGGTTTACAAGGCTCTTCCTATCTGGAGAGTGTTGTTGTCTTGGAGCTTGGCTGGACTGTGATCAATGATCTTTTCTCCCACTGGGTTGAGGGTCTGCTCAAGCGTTGCCCCAATCTGAAGAAGTTGGTCATTCATGGGATTGTTTCTGAGGCTAAGCCTCATGAAGAATGCCAGATGTTAGCCAATTTCACTACATCCATGGTTGAGCTGATGAGGAGATACACACATGAAGATCCATATTTTAAGTATGAATAAGATTTTGTTAAATACCTTGTTATAGCTCGTGCTTTCTTTTTAAGTCTAATTGTGTAGGCATATTGGCGGGTAACTTATTGAATTCAAGAGTTATGCATAACTTTTAACTTATTGTTTGGAATCTTCATCTAGAATCTGTGACTGACCAACGATGATAGCTCATGGCAGACATTTAGAACTTTGATCCCTTGTCAGTAAACAGAATA
>Heihe 17hao
CTAACTATCTAAGTGCCTTTCCCTCCTATGCTAACTACCATAAACTAACTCATGCAAGCTTTTGAATTAGTCTATTTCATCATATTGGACCCATTTGAATCCTATTGTATTTTTTCCCTAACATAATTGCTCTCTTACACATCTGTTCTTTGTTTATACTTGGAGCTCGATGTTACATATTTAATTTTGTCTTATTTATATTTAGATTGCTTAATTAAGTCTTTTTATTTTTGAAATTTTCAGTTAGTTCCTTTGTTTTTTTAAATGCTCTAAGATAGTCCTTTATTTTCTTAAAAATATCTTAATGTGATCTTTTTTCATCCAATTGAGGCGGGTGATGTTAAGTTATAAATTATAGCAAAAAGGATCAAATTGAGACATTTATAAACTAATAAAATAAAAGATTACATTGAGACATTAAAGGACCATGAAGCATTTTAAAAAACAAAGAACTTGATAACATAAAAAAAATAAAAAATAAAAACTTGATTGAAACTTTCAAAAATAGAAGAATCTAATTAAATATTTTAAATAAATAAAAAGATTAAATTAATAATTAAGCCAGTAAAGCAATGACAAAAAATATTATAATTTTTATGAATACTTGAAAGGTAAAGTTGTAAAATAGTTCAGGTATTGGTCCCACTTAAAATCAACATCTAACATTGACCGGTCATATACTTAAATCCGAATGATTAATTCTGTTTTTCACGTGATTAACTATTATTAAACATTTAAATAAATTAATGGTTAATCACTCATGAGATAAAATTATCCACTAATAAACATTTCAATGATATTGTGATACTACTAGCCCCACCACGATAATCAATACAACCAAATTTATTTATTTATAATCACGTATGAGATAAAATTAACCTATATATATATTTATTATTTAATTTCATAACACTATTAAACATTTTGGATATAAACTTAATCATATTTACACATGAATCATAATTTTATGATACCATTAATCATATATATTAATAATTATATGTAATTATATTAATTTATTTTAATTTTAAATGAAATAAAATTAATCATGCTTATATACATAACTAATTTTTTTATTCATACGATTATCAAATATTTACATTTAGATAGTAGATATATGTGTATAACTATCGTAGAAGAAATTGGAGAATCTTTTTCCCCGATACAAATCTAGTAAGCTGACATGATTGAATAATCCAATATGCAAGCCTCATCCATTGGATATCACAATTTTCACTACTAAGAACAGTACCACTGATTTTTAAAAATGCATCAAAATTCAAAAGTAAATAAGACAAAAAACAAAAAACATAGCTGCTTGGAAGTGGGAACCATTGAACCTAGGCTAGCATATGATGTCGTATTGAACACTGACGGAGCCGGTATCTTGCATTGGATTTATCTTGAATTCACATAATACCAAAAAAAGAAAGAAAGAAAGAGAGGTTCCTTTCAAAATATATTTACACTTTTTTTTAAATAAAACATAAAGTAAAAATTATCAATTAAAAGATAATAAAATTAATTCAAATAGTTTAAAAAACGTTTCCAATACATTTTTTTATTACTCTTATTCCTATTATAAATTGTTGTCTTCAGTTACTTTAGACAGACCAATAAAACTTAACAAATAGATAGAAAAATAATTTTATAAAATTAATCTTTTAATTATTAATTTATTTTTAGTTTTTTTATTTATATCATTAATATTATAAGAAAAATAAGTAAAAAAATATAATTAATATTATATTAAAAAATTAAAATAATAATTCTTACACGACGATTATTAGAAATGGAGTATGAGTTAAATTACACCTAATTTATTCAACAATAAACAACATTCAATGTAATATTTCAGTCAAAAAAAGCATTAAATATAATATTAAAAACTGTAGTAGTAGCATTTAATTTTTCAACTTTATGATTAATATAATAATAAATTAATAGTATTTTAATTGATAAGTATAATTAATATTTTATCCATCCAAAGAATTAAAAGGATACAATTGCCAGAACTCTAGCCAGAGACAGAGTGTATCTGTAACTGAAACGCGCTGGAATCAAATCTTAGCAAATCCTAAATCAAACTCAAAGGATCGAACTTTGGTTTGAGATTTCATCACTGATTGTGATTCTCTTCTCCTACAAAACTTGGCATCCGATCTCTCTCTATAATCAAATATCATTCAACAATAATCCTCATTTGTTATTCCCTATTTTCTAGGTAAATATACAAACCACTTTCTCTATCTCATACTACCATTTTCTATTGTTTTCTAATCATTTGTTATTGTTATTGTTGTTCTTAATTTCAATTTTGATCCTAAATAAAGTCTAATTCCCCAAATCCCTCTTCTACCTGCTTGATTAAATCTTAAATCTTGATTACTTACTTTCCTAATTTTCGTGATTCCTGTTGCAAATTGATCCAGTGAGAAGAGATATTCATGAGAGATGTTGAGCATTTGCATCTGGTGAAATCCATTTGAAGATTCTGGCGTGATTTTTTAGGGTACTTCCGAAATCGCTCTTCGAATTGAATCGGAGGATTTAAAAGAAGTGTTTTTTTTTTGTTTGCTTTTATTTTCTTCCTTTTGTTGTTGTATGTTTGTTGTCAACACAACATACAAGAGAAAGTTGTTGATAGATATAGCTTTGTGAGGGGTTTGCAAGTTGGAAATTGCAGCATCATGGACCAGCTTCCTGTTGAAGTGATTGGGAACATTCTGTCACACTTGAGGGCTGCAAGAGATGTGGTGATAGCTTCCGCATCATGCAGGAAATGGCGACTAGCGTGCTGCAAGCACCTTCATACACTCTCCTTCAACTCCAAAGATTGGCCCATTTACCGGGATTTGACAACTACCCGCCTTGAGATTTTGATCACACAAACCATTTTCCAGACCTCAGGGTTGCAGTCCCTCTCCATTTTGATGGAAGATGTCGATGAATTCTCGGCTTCCACTGTTACTGCTTGGCTCTTGTACACCAGGGAAACTCTCAGGCAATTGCATTATAATGTCAAGACTACGCCTAATGTTAACATTCTTGAAATATGTGGCAGGCATAAGCTGGAAATACTGGATCTGGCTCATAATTCCATTGTGGGGGTTGAGCCTAATTATCAGCGGTTCCCTTGTTTGAAATCTCTTTCCTTGAGTTATGTTAGTATATCTGCATTGGATCTAAATCTTTTGGTCTCTGCATGTCCGAAGATTGAAACTTTTGAACTTGTCAATCCAGAGATTGCAATGTCTGATGCACAGGTGACCGTTGAATTGAGTAGCTCAACGCTGAAGAGTGTGTATGTAGAAGCAATTAGTTTGGACAAGTTTTTATTGGAGGCTGATGGGCTTGAGTGCTTGCACTTGAAAGATTGTGCACTCGAGTTTTTTGAACTCATTGGCAAGGGGACCTTGAAGCATTTTAAGATTGATGATGTTAGTGTTATACATCTTGATATTGGTGAGACAGTTGAGAATCTTGAGACTGTGGATATCAGCAACTTCCCAATTATATGGCCAAAGTTTTACCAGATGATTTCAAGATCGTCGAATTTGAAGAGGCTTCGGCTTTGGGATGTAATGTTTGATGATGAGGATGAGGTTGTGGATTTGGAAACAATCGCGACTTGCTTTCCCTACCTGAGCCATTTATCTCTGAGTTATGATGTGAGGGATGGAGTGCTTTACTATGGTTTACAAGGCTCTTCCTATCTGGAGAGTGTTGTTGTCTTGGAGCTTGGCTGGACTGTGATCAATGATCTTTTCTCCCACTGGGTTGAGGGTCTGCTCAAGCGTTGCCCCAATCTGAAGAAGTTGGTCATTCATGGGATTGTTTCTGAGGCTAAGCCTCATGAAGAATGCCAGATGTTAGCCAATTTCACTACATCCATGGTTGAGCTGATGAGGAGATACACACATGAAGATCCATATTTTAAGTATGAATAAGATTTTGTTAAATACCTTGTTATAGCTCGTGCTTTCTTTTTAAGTCTAATTGTGTAGGCATATTGGCGGGTAACTTATTGAATTCAAGAGTTATGCATAACTTTTAACTTATTGTTTGGAATCTTCATCTAGAATCTGTGACTGACCAACGATGATAGCTCATGGCAGACATTTAGAACTTTGATCCCTTGTCAGTAAACAGAATA
>q15
CTAACTATCTAAGTGCCTTTCCCTCCTATGCTAACTACCATAAACTAACTCATGCAAGCTTTTGAATTAGTCTATTTCATCATATTGGACCCATTTGAATCCTATTGTATTTTTTCCCTAACATAATTGCTCTCTTACACATCTGTTCTTTGTTTATACTTGGAGCTCGATGTTACATATTTAATTTTGTCTTATTTATATTTAGATTGCTTAATTAAGTCTTTTTATTTTTGAAATTTTCAGTTAGTTCCTTTGTTTTTTTAAATGCTCTAAGATAGTCCTTTATTTTCTTAAAAATATCTTAATGTGATCTTTTTTCATCCAATTGAGGCGGGTGATGTTAAGTTATAAATTATAGCAAAAAGGATCAAATTGAGACATTTATAAACTAATAAAATAAAAGATTACATTGAGACATTAAAGGACCATGAAGCATTTTAAAAAACAAAGAACTTGATAACATAAAAAAAATAAAAAATAAAAACTTGATTGAAACTTTCAAAAATAGAAGAATCTAATTAAATATTTTAAATAAATAAAAAGATTAAATTAATAATTAAGCCAGTAAAGCAATGACAAAAAATATTATAATTTTTATGAATACTTGAAAGGTAAAGTTGTAAAATAGTTCAGGTATTGGTCCCACTTAAAATCAACATCTAACATTGACCGGTCATATACTTAAATCCGAATGATTAATTCTGTTTTTCACGTGATTAACTATTATTAAACATTTAAATAAATTAATGGTTAATCACTCATGAGATAAAATTATCCACTAATAAACATTTCAATGATATTGTGATACTACTAGCCCCACCACGATAATCAATACAACCAAATTTATTTATTTATAATCACGTATGAGATAAAATTAACCTATATATATATTTATTATTTAATTTCATAACACTATTAAACATTTTGGATATAAACTTAATCATATTTACACATGAATCATAATTTTATGATACCATTAATCATATATATTAATAATTATATGTAATTATATTAATTTATTTTAATTTTAAATGAAATAAAATTAATCATGCTTATATACATAACTAATTTTTTTATTCATACGATTATCAAATATTTACATTTAGATAGTAGATATATGTGTATAACTATCGTAGAAGAAATTGGAGAATCTTTTTCCCCGATACAAATCTAGTAAGCTGACATGATTGAATAATCCAATATGCAAGCCTCATCCATTGGATATCACAATTTTCACTACTAAGAACAGTACCACTGATTTTTAAAAATGCATCAAAATTCAAAAGTAAATAAGACAAAAAACAAAAAACATAGCTGCTTGGAAGTGGGAACCATTGAACCTAGGCTAGCATATGATGTCGTATTGAACACTGACGGAGCCGGTATCTTGCATTGGATTTATCTTGAATTCACATAATACCAAAAAAAGAAAGAAAGAAAGAGAGGTTCCTTTCAAAATATATTTACACTTTTTTTTAAATAAAACATAAAGTAAAAATTATCAATTAAAAGATAATAAAATTAATTCAAATAGTTTAAAAAACGTTTCCAATACATTTTTTTATTACTCTTATTCCTATTATAAATTGTTGTCTTCAGTTACTTTAGACAGACCAATAAAACTTAACAAATAGATAGAAAAATAATTTTATAAAATTAATCTTTTAATTATTAATTTATTTTTAGTTTTTTTATTTATATCATTAATATTATAAGAAAAATAAGTAAAAAAATATAATTAATATTATATTAAAAAATTAAAATAATAATTCTTACACGACGATTATTAGAAATGGAGTATGAGTTAAATTACACCTAATTTATTCAACAATAAACAACATTCAATGTAATATTTCAGTCAAAAAAAGCATTAAATATAATATTAAAAACTGTAGTAGTAGCATTTAATTTTTCAACTTTATGATTAATATAATAATAAATTAATAGTATTTTAATTGATAAGTATAATTAATATTTTATCCATCCAAAGAATTAAAAGGATACAATTGCCAGAACTCTAGCCAGAGACAGAGTGTATCTGTAACTGAAACGCGCTGGAATCAAATCTTAGCAAATCCTAAATCAAACTCAAAGGATCGAACTTTGGTTTGAGATTTCATCACTGATTGTGATTCTCTTCTCCTACAAAACTTGGCATCCGATCTCTCTCTATAATCAAATATCATTCAACAATAATCCTCATTTGTTATTCCCTATTTTCTAGGTAAATATACAAACCACTTTCTCTATCTCATACTACCATTTTCTATTGTTTTCTAATCATTTGTTATTGTTATTGTTGTTCTTAATTTCAATTTTGATCCTAAATAAAGTCTAATTCCCCAAATCCCTCTTCTACCTGCTTGATTAAATCTTAAATCTTGATTACTTACTTTCCTAATTTTCGTGATTCCTGTTGCAAATTGATCCAGTGAGAAGAGATATTCATGAGAGATGTTGAGCATTTGCATCTGGTGAAATCCATTTGAAGATTCTGGCGTGATTTTTTAGGGTACTTCCGAAATCGCTCTTCGAATTGAATCGGAGGATTTAAAAGAAGTGTTTTTTTTTTGTTTGCTTTTATTTTCTTCCTTTTGTTGTTGTATGTTTGTTGTCAACACAACATACAAGAGAAAGTTGTTGATAGATATAGCTTTGTGAGGGGTTTGCAAGTTGGAAATTGCAGCATCATGGACCAGCTTCCTGTTGAAGTGATTGGGAACATTCTGTCACACTTGAGGGCTGCAAGAGATGTGGTGATAGCTTCCGCATCATGCAGGAAATGGCGACTAGCGTGCTGCAAGCACCTTCATACACTCTCCTTCAACTCCAAAGATTGGCCCATTTACCGGGATTTGACAACTACCCGCCTTGAGATTTTGATCACACAAACCATTTTCCAGACCTCAGGGTTGCAGTCCCTCTCCATTTTGATGGAAGATGTCGATGAATTCTCGGCTTCCACTGTTACTGCTTGGCTCTTGTACACCAGGGAAACTCTCAGGCAATTGCATTATAATGTCAAGACTACGCCTAATGTTAACATTCTTGAAATATGTGGCAGGCATAAGCTGGAAATACTGGATCTGGCTCATAATTCCATTGTGGGGGTTGAGCCTAATTATCAGCGGTTCCCTTGTTTGAAATCTCTTTCCTTGAGTTATGTTAGTATATCTGCATTGGATCTAAATCTTTTGGTCTCTGCATGTCCGAAGATTGAAACTTTTGAACTTGTCAATCCAGAGATTGCAATGTCTGATGCACAGGTGACCGTTGAATTGAGTAGCTCAACGCTGAAGAGTGTGTATGTAGAAGCAATTAGTTTGGACAAGTTTTTATTGGAGGCTGATGGGCTTGAGTGCTTGCACTTGAAAGATTGTGCACTCGAGTTTTTTGAACTCATTGGCAAGGGGACCTTGAAGCATTTTAAGATTGATGATGTTAGTGTTATACATCTTGATATTGGTGAGACAGTTGAGAATCTTGAGACTGTGGATATCAGCAACTTCCCAATTATATGGCCAAAGTTTTACCAGATGATTTCAAGATCGTCGAATTTGAAGAGGCTTCGGCTTTGGGATGTAATGTTTGATGATGAGGATGAGGTTGTGGATTTGGAAACAATCGCGACTTGCTTTCCCTACCTGAGCCATTTATCTCTGAGTTATGATGTGAGGGATGGAGTGCTTTACTATGGTTTACAAGGCTCTTCCTATCTGGAGAGTGTTGTTGTCTTGGAGCTTGGCTGGACTGTGATCAATGATCTTTTCTCCCACTGGGTTGAGGGTCTGCTCAAGCGTTGCCCCAATCTGAAGAAGTTGGTCATTCATGGGATTGTTTCTGAGGCTAAGCCTCATGAAGAATGCCAGATGTTAGCCAATTTCACTACATCCATGGTTGAGCTGATGAGGAGATACACACATGAAGATCCATATTTTAAGTATGAATAAGATTTTGTTAAATACCTTGTTATAGCTCGTGCTTTCTTTTTAAGTCTAATTGTGTAGGCATATTGGCGGGTAACTTATTGAATTCAAGAGTTATGCATAACTTTTAACTTATTGTTTGGAATCTTCATCTAGAATCTGTGACTGACCAACGATGATAGCTCATGGCAGACATTTAGAACTTTGATCCCTTGTCAGTAAACAGAATA
>Чернивецька 9
CTAACTATCTAAGTGCCTTTCCCTCCTATGCTAACTACCATAAACTAACTCATGCAAGCTTTTGAATTAGTCTATTTCATCATATTGGACCCATTTGAATCCTATTGTATTTTTTCCCTAACATAATTGCTCTCTTACACATCTGTTCTTTGTTTATACTTGGAGCTCGATGTTACATATTTAATTTTGTCTTATTTATATTTAGATTGCTTAATTAAGTCTTTTTATTTTTGAAATTTTCAGTTAGTTCCTTTGTTTTTTTAAATGCTCTAAGATAGTCCTTTATTTTCTTAAAAATATCTTAATGTGATCTTTTTTCATCCAATTGAGGCGGGTGATGTTAAGTTATAAATTATAGCAAAAAGGATCAAATTGAGACATTTATAAACTAATAAAATAAAAGATTACATTGAGACATTAAAGGACCATGAAGCATTTTAAAAAACAAAGAACTTGATAACATAAAAAAAATAAAAAATAAAAACTTGATTGAAACTTTCAAAAATAGAAGAATCTAATTAAATATTTTAAATAAATAAAAAGATTAAATTAATAATTAAGCCAGTAAAGCAATGACAAAAAATATTATAATTTTTATGAATACTTGAAAGGTAAAGTTGTAAAATAGTTCAGGTATTGGTCCCACTTAAAATCAACATCTAACATTGACCGGTCATATACTTAAATCCGAATGATTAATTCTGTTTTTCACGTGATTAACTATTATTAAACATTTAAATAAATTAATGGTTAATCACTCATGAGATAAAATTATCCACTAATAAACATTTCAATGATATTGTGATACTACTAGCCCCACCACGATAATCAATACAACCAAATTTATTTATTTATAATCACGTATGAGATAAAATTAACCTATATATATATTTATTATTTAATTTCATAACACTATTAAACATTTTGGATATAAACTTAATCATATTTACACATGAATCATAATTTTATGATACCATTAATCATATATATTAATAATTATATGTAATTATATTAATTTATTTTAATTTTAAATGAAATAAAATTAATCATGCTTATATACATAACTAATTTTTTTATTCATACGATTATCAAATATTTACATTTAGATAGTAGATATATGTGTATAACTATCGTAGAAGAAATTGGAGAATCTTTTTCCCCGATACAAATCTAGTAAGCTGACATGATTGAATAATCCAATATGCAAGCCTCATCCATTGGATATCACAATTTTCACTACTAAGAACAGTACCACTGATTTTTAAAAATGCATCAAAATTCAAAAGTAAATAAGACAAAAAACAAAAAACATAGCTGCTTGGAAGTGGGAACCATTGAACCTAGGCTAGCATATGATGTCGTATTGAACACTGACGGAGCCGGTATCTTGCATTGGATTTATCTTGAATTCACATAATACCAAAAAAAGAAAGAAAGAAAGAGAGGTTCCTTTCAAAATATATTTACACTTTTTTTTAAATAAAACATAAAGTAAAAATTATCAATTAAAAGATAATAAAATTAATTCAAATAGTTTAAAAAACGTTTCCAATACATTTTTTTATTACTCTTATTCCTATTATAAATTGTTGTCTTCAGTTACTTTAGACAGACCAATAAAACTTAACAAATAGATAGAAAAATAATTTTATAAAATTAATCTTTTAATTATTAATTTATTTTTAGTTTTTTTATTTATATCATTAATATTATAAGAAAAATAAGTAAAAAAATATAATTAATATTATATTAAAAAATTAAAATAATAATTCTTACACGACGATTATTAGAAATGGAGTATGAGTTAAATTACACCTAATTTATTCAACAATAAACAACATTCAATGTAATATTTCAGTCAAAAAAAGCATTAAATATAATATTAAAAACTGTAGTAGTAGCATTTAATTTTTCAACTTTATGATTAATATAATAATAAATTAATAGTATTTTAATTGATAAGTATAATTAATATTTTATCCATCCAAAGAATTAAAAGGATACAATTGCCAGAACTCTAGCCAGAGACAGAGTGTATCTGTAACTGAAACGCGCTGGAATCAAATCTTAGCAAATCCTAAATCAAACTCAAAGGATCGAACTTTGGTTTGAGATTTCATCACTGATTGTGATTCTCTTCTCCTACAAAACTTGGCATCCGATCTCTCTCTATAATCAAATATCATTCAACAATAATCCTCATTTGTTATTCCCTATTTTCTAGGTAAATATACAAACCACTTTCTCTATCTCATACTACCATTTTCTATTGTTTTCTAATCATTTGTTATTGTTATTGTTGTTCTTAATTTCAATTTTGATCCTAAATAAAGTCTAATTCCCCAAATCCCTCTTCTACCTGCTTGATTAAATCTTAAATCTTGATTACTTACTTTCCTAATTTTCGTGATTCCTGTTGCAAATTGATCCAGTGAGAAGAGATATTCATGAGAGATGTTGAGCATTTGCATCTGGTGAAATCCATTTGAAGATTCTGGCGTGATTTTTTAGGGTACTTCCGAAATCGCTCTTCGAATTGAATCGGAGGATTTAAAAGAAGTGTTTTTTTTTTGTTTGCTTTTATTTTCTTCCTTTTGTTGTTGTATGTTTGTTGTCAACACAACATACAAGAGAAAGTTGTTGATAGATATAGCTTTGTGAGGGGTTTGCAAGTTGGAAATTGCAGCATCATGGACCAGCTTCCTGTTGAAGTGATTGGGAACATTCTGTCACACTTGAGGGCTGCAAGAGATGTGGTGATAGCTTCCGCATCATGCAGGAAATGGCGACTAGCGTGCTGCAAGCACCTTCATACACTCTCCTTCAACTCCAAAGATTGGCCCATTTACCGGGATTTGACAACTACCCGCCTTGAGATTTTGATCACACAAACCATTTTCCAGACCTCAGGGTTGCAGTCCCTCTCCATTTTGATGGAAGATGTCGATGAATTCTCGGCTTCCACTGTTACTGCTTGGCTCTTGTACACCAGGGAAACTCTCAGGCAATTGCATTATAATGTCAAGACTACGCCTAATGTTAACATTCTTGAAATATGTGGCAGGCATAAGCTGGAAATACTGGATCTGGCTCATAATTCCATTGTGGGGGTTGAGCCTAATTATCAGCGGTTCCCTTGTTTGAAATCTCTTTCCTTGAGTTATGTTAGTATATCTGCATTGGATCTAAATCTTTTGGTCTCTGCATGTCCGAAGATTGAAACTTTTGAACTTGTCAATCCAGAGATTGCAATGTCTGATGCACAGGTGACCGTTGAATTGAGTAGCTCAACGCTGAAGAGTGTGTATGTAGAAGCAATTAGTTTGGACAAGTTTTTATTGGAGGCTGATGGGCTTGAGTGCTTGCACTTGAAAGATTGTGCACTCGAGTTTTTTGAACTCATTGGCAAGGGGACCTTGAAGCATTTTAAGATTGATGATGTTAGTGTTATACATCTTGATATTGGTGAGACAGTTGAGAATCTTGAGACTGTGGATATCAGCAACTTCCCAATTATATGGCCAAAGTTTTACCAGATGATTTCAAGATCGTCGAATTTGAAGAGGCTTCGGCTTTGGGATGTAATGTTTGATGATGAGGATGAGGTTGTGGATTTGGAAACAATCGCGACTTGCTTTCCCTACCTGAGCCATTTATCTCTGAGTTATGATGTGAGGGATGGAGTGCTTTACTATGGTTTACAAGGCTCTTCCTATCTGGAGAGTGTTGTTGTCTTGGAGCTTGGCTGGACTGTGATCAATGATCTTTTCTCCCACTGGGTTGAGGGTCTGCTCAAGCGTTGCCCCAATCTGAAGAAGTTGGTCATTCATGGGATTGTTTCTGAGGCTAAGGCTCATGAAGAATGCCAGATGTTAGCCAATTTCACTACATCCATGGTTGAGCTGATGAGGAGATACACACATGAAGATCCATATTTTAAGTATGAATAAGATTTTGTTAAATACCTTGTTATAGCTCGTGCTTTCTTTTTAAGTCTAATTGTGTAGGCATATTGGCGGGTAACTTATTGAATTCAAGAGTTATGCATAACTTTTAACTTATTGTTTGGAATCTTCATCTAGAATCTGTGACTGACCAACGATGATAGCTCATGGCAGACATTTAGAACTTTGATCCCTTGTCAGTAAACAGAATA
>Heihe 36
CTAACTATCTAAGTGCCTTTCCCTCCTATGCTAACTACCATAAACTAACTCATGCAAGCTTTTGAATTAGTCTATTTCATCATATTGGACCCATTTGAATCCTATTGTATTTTTTCCCTAACATAATTGCTCTCTTACACATCTGTTCTTTGTTTATACTTGGAGCTCGATGTTACATATTTAATTTTGTCTTATTTATATTTAGATTGCTTAATTAAGTCTTTTTATTTTTGAAATTTTCAGTTAGTTCCTTTGTTTTTTTAAATGCTCTAAGATAGTCCTTTATTTTCTTAAAAATATCTTAATGTGATCTTTTTTCATCCAATTGAGGCGGGTGATGTTAAGTTATAAATTATAGCAAAAAGGATCAAATTGAGACATTTATAAACTAATAAAATAAAAGATTACATTGAGACATTAAAGGACCATGAAGCATTTTAAAAAACAAAGAACTTGATAACATAAAAAAAATAAAAAATAAAAACTTGATTGAAACTTTCAAAAATAGAAGAATCTAATTAAATATTTTAAATAAATAAAAAGATTAAATTAATAATTAAGCCAGTAAAGCAATGACAAAAAATATTATAATTTTTATGAATACTTGAAAGGTAAAGTTGTAAAATAGTTCAGGTATTGGTCCCACTTAAAATCAACATCTAACATTGACCGGTCATATACTTAAATCCGAATGATTAATTCTGTTTTTCACGTGATTAACTATTATTAAACATTTAAATAAATTAATGGTTAATCACTCATGAGATAAAATTATCCACTAATAAACATTTCAATGATATTGTGATACTACTAGCCCCACCACGATAATCAATACAACCAAATTTATTTATTTATAATCACGTATGAGATAAAATTAACCTATATATATATTTATTATTTAATTTCATAACACTATTAAACATTTTGGATATAAACTTAATCATATTTACACATGAATCATAATTTTATGATACCATTAATCATATATATTAATAATTATATGTAATTATATTAATTTATTTTAATTTTAAATGAAATAAAATTAATCATGCTTATATACATAACTAATTTTTTTATTCATACGATTATCAAATATTTACATTTAGATAGTAGATATATGTGTATAACTATCGTAGAAGAAATTGGAGAATCTTTTTCCCCGATACAAATCTAGTAAGCTGACATGATTGAATAATCCAATATGCAAGCCTCATCCATTGGATATCACAATTTTCACTACTAAGAACAGTACCACTGATTTTTAAAAATGCATCAAAATTCAAAAGTAAATAAGACAAAAAACAAAAAACATAGCTGCTTGGAAGTGGGAACCATTGAACCTAGGCTAGCATATGATGTCGTATTGAACACTGACGGAGCCGGTATCTTGCATTGGATTTATCTTGAATTCACATAATACCAAAAAAAGAAAGAAAGAAAGAGAGGTTCCTTTCAAAATATATTTACACTTTTTTTTAAATAAAACATAAAGTAAAAATTATCAATTAAAAGATAATAAAATTAATTCAAATAGTTTAAAAAACGTTTCCAATACATTTTTTTATTACTCTTATTCCTATTATAAATTGTTGTCTTCAGTTACTTTAGACAGACCAATAAAACTTAACAAATAGATAGAAAAATAATTTTATAAAATTAATCTTTTAATTATTAATTTATTTTTAGTTTTTTTATTTATATCATTAATATTATAAGAAAAATAAGTAAAAAAATATAATTAATATTATATTAAAAAATTAAAATAATAATTCTTACACGACGATTATTAGAAATGGAGTATGAGTTAAATTACACCTAATTTATTCAACAATAAACAACATTCAATGTAATATTTCAGTCAAAAAAAGCATTAAATATAATATTAAAAACTGTAGTAGTAGCATTTAATTTTTCAACTTTATGATTAATATAATAATAAATTAATAGTATTTTAATTGATAAGTATAATTAATATTTTATCCATCCAAAGAATTAAAAGGATACAATTGCCAGAACTCTAGCCAGAGACAGAGTGTATCTGTAACTGAAACGCGCTGGAATCAAATCTTAGCAAATCCTAAATCAAACTCAAAGGATCGAACTTTGGTTTGAGATTTCATCACTGATTGTGATTCTCTTCTCCTACAAAACTTGGCATCCGATCTCTCTCTATAATCAAATATCATTCAACAATAATCCTCATTTGTTATTCCCTATTTTCTAGGTAAATATACAAACCACTTTCTCTATCTCATACTACCATTTTCTATTGTTTTCTAATCATTTGTTATTGTTATTGTTGTTCTTAATTTCAATTTTGATCCTAAATAAAGTCTAATTCCCCAAATCCCTCTTCTACCTGCTTGATTAAATCTTAAATCTTGATTACTTACTTTCCTAATTTTCGTGATTCCTGTTGCAAATTGATCCAGTGAGAAGAGATATTCATGAGAGATGTTGAGCATTTGCATCTGGTGAAATCCATTTGAAGATTCTGGCGTGATTTTTTAGGGTACTTCCGAAATCGCTCTTCGAATTGAATCGGAGGATTTAAAAGAAGTGTTTTTTTTTTGTTTGCTTTTATTTTCTTCCTTTTGTTGTTGTATGTTTGTTGTCAACACAACATACAAGAGAAAGTTGTTGATAGATATAGCTTTGTGAGGGGTTTGCAAGTTGGAAATTGCAGCATCATGGACCAGCTTCCTGTTGAAGTGATTGGGAACATTCTGTCACACTTGAGGGCTGCAAGAGATGTGGTGATAGCTTCCGCATCATGCAGGAAATGGCGACTAGCGTGCTGCAAGCACCTTCATACACTCTCCTTCAACTCCAAAGATTGGCCCATTTACCGGGATTTGACAACTACCCGCCTTGAGATTTTGATCACACAAACCATTTTCCAGACCTCAGGGTTGCAGTCCCTCTCCATTTTGATGGAAGATGTCGATGAATTCTCGGCTTCCACTGTTACTGCTTGGCTCTTGTACACCAGGGAAACTCTCAGGCAATTGCATTATAATGTCAAGACTACGCCTAATGTTAACATTCTTGAAATATGTGGCAGGCATAAGCTGGAAATACTGGATCTGGCTCATAATTCCATTGTGGGGGTTGAGCCTAATTATCAGCGGTTCCCTTGTTTGAAATCTCTTTCCTTGAGTTATGTTAGTATATCTGCATTGGATCTAAATCTTTTGGTCTCTGCATGTCCGAAGATTGAAACTTTTGAACTTGTCAATCCAGAGATTGCAATGTCTGATGCACAGGTGACCGTTGAATTGAGTAGCTCAACGCTGAAGAGTGTGTATGTAGAAGCAATTAGTTTGGACAAGTTTTTATTGGAGGCTGATGGGCTTGAGTGCTTGCACTTGAAAGATTGTGCACTCGAGTTTTTTGAACTCATTGGCAAGGGGACCTTGAAGCATTTTAAGATTGATGATGTTAGTGTTATACATCTTGATATTGGTGAGACAGTTGAGAATCTTGAGACTGTGGATATCAGCAACTTCCCAATTATATGGCCAAAGTTTTACCAGATGATTTCAAGATCGTCGAATTTGAAGAGGCTTCGGCTTTGGGATGTAATGTTTGATGATGAGGATGAGGTTGTGGATTTGGAAACAATCGCGACTTGCTTTCCCTACCTGAGCCATTTATCTCTGAGTTATGATGTGAGGGATGGAGTGCTTTACTATGGTTTACAAGGCTCTTCCTATCTGGAGAGTGTTGTTGTCTTGGAGCTTGGCTGGACTGTGATCAATGATCTTTTCTCCCACTGGGTTGAGGGTCTGCTCAAGCGTTGCCCCAATCTGAAGAAGTTGGTCATTCATGGGATTGTTTCTGAGGCTAAGCCTCATGAAGAATGCCAGATGTTAGCCAATTTCACTACATCCATGGTTGAGCTGATGAGGAGATACACACATGAAGATCCATATTTTAAGTATGAATAAGATTTTGTTAAATACCTTGTTATAGCTCGTGCTTTCTTTTTAAGTCTAATTGTGTAGGCATATTGGCGGGTAACTTATTGAATTCAAGAGTTATGCATAACTTTTAACTTATTGTTTGGAATCTTCATCTAGAATCTGTGACTGACCAACGATGATAGCTCATGGCAGACATTTAGAACTTTGATCCCTTGTCAGTAAACAGAATA
>Heihe 42hao
CTAACTATCTAAGTGCCTTTCCCTCCTATGCTAACTACCATAAACTAACTCATGCAAGCTTTTGAATTAGTCTATTTCATCATATTGGACCCATTTGAATCCTATTGTATTTTTTCCCTAACATAATTGCTCTCTTACACATCTGTTCTTTGTTTATACTTGGAGCTCGATGTTACATATTTAATTTTGTCTTATTTATATTTAGATTGCTTAATTAAGTCTTTTTATTTTTGAAATTTTCAGTTAGTTCCTTTGTTTTTTTAAATGCTCTAAGATAGTCCTTTATTTTCTTAAAAATATCTTAATGTGATCTTTTTTCATCCAATTGAGGCGGGTGATGTTAAGTTATAAATTATAGCAAAAAGGATCAAATTGAGACATTTATAAACTAATAAAATAAAAGATTACATTGAGACATTAAAGGACCATGAAGCATTTTAAAAAACAAAGAACTTGATAACATAAAAAAAATAAAAAATAAAAACTTGATTGAAACTTTCAAAAATAGAAGAATCTAATTAAATATTTTAAATAAATAAAAAGATTAAATTAATAATTAAGCCAGTAAAGCAATGACAAAAAATATTATAATTTTTATGAATACTTGAAAGGTAAAGTTGTAAAATAGTTCAGGTATTGGTCCCACTTAAAATCAACATCTAACATTGACCGGTCATATACTTAAATCCGAATGATTAATTCTGTTTTTCACGTGATTAACTATTATTAAACATTTAAATAAATTAATGGTTAATCACTCATGAGATAAAATTATCCACTAATAAACATTTCAATGATATTGTGATACTACTAGCCCCACCACGATAATCAATACAACCAAATTTATTTATTTATAATCACGTATGAGATAAAATTAACCTATATATATATTTATTATTTAATTTCATAACACTATTAAACATTTTGGATATAAACTTAATCATATTTACACATGAATCATAATTTTATGATACCATTAATCATATATATTAATAATTATATGTAATTATATTAATTTATTTTAATTTTAAATGAAATAAAATTAATCATGCTTATATACATAACTAATTTTTTTATTCATACGATTATCAAATATTTACATTTAGATAGTAGATATATGTGTATAACTATCGTAGAAGAAATTGGAGAATCTTTTTCCCCGATACAAATCTAGTAAGCTGACATGATTGAATAATCCAATATGCAAGCCTCATCCATTGGATATCACAATTTTCACTACTAAGAACAGTACCACTGATTTTTAAAAATGCATCAAAATTCAAAAGTAAATAAGACAAAAAACAAAAAACATAGCTGCTTGGAAGTGGGAACCATTGAACCTAGGCTAGCATATGATGTCGTATTGAACACTGACGGAGCCGGTATCTTGCATTGGATTTATCTTGAATTCACATAATACCAAAAAAAGAAAGAAAGAAAGAGAGGTTCCTTTCAAAATATATTTACACTTTTTTTTAAATAAAACATAAAGTAAAAATTATCAATTAAAAGATAATAAAATTAATTCAAATAGTTTAAAAAACGTTTCCAATACATTTTTTTATTACTCTTATTCCTATTATAAATTGTTGTCTTCAGTTACTTTAGACAGACCAATAAAACTTAACAAATAGATAGAAAAATAATTTTATAAAATTAATCTTTTAATTATTAATTTATTTTTAGTTTTTTTATTTATATCATTAATATTATAAGAAAAATAAGTAAAAAAATATAATTAATATTATATTAAAAAATTAAAATAATAATTCTTACACGACGATTATTAGAAATGGAGTATGAGTTAAATTACACCTAATTTATTCAACAATAAACAACATTCAATGTAATATTTCAGTCAAAAAAAGCATTAAATATAATATTAAAAACTGTAGTAGTAGCATTTAATTTTTCAACTTTATGATTAATATAATAATAAATTAATAGTATTTTAATTGATAAGTATAATTAATATTTTATCCATCCAAAGAATTAAAAGGATACAATTGCCAGAACTCTAGCCAGAGACAGAGTGTATCTGTAACTGAAACGCGCTGGAATCAAATCTTAGCAAATCCTAAATCAAACTCAAAGGATCGAACTTTGGTTTGAGATTTCATCACTGATTGTGATTCTCTTCTCCTACAAAACTTGGCATCCGATCTCTCTCTATAATCAAATATCATTCAACAATAATCCTCATTTGTTATTCCCTATTTTCTAGGTAAATATACAAACCACTTTCTCTATCTCATACTACCATTTTCTATTGTTTTCTAATCATTTGTTATTGTTATTGTTGTTCTTAATTTCAATTTTGATCCTAAATAAAGTCTAATTCCCCAAATCCCTCTTCTACCTGCTTGATTAAATCTTAAATCTTGATTACTTACTTTCCTAATTTTCGTGATTCCTGTTGCAAATTGATCCAGTGAGAAGAGATATTCATGAGAGATGTTGAGCATTTGCATCTGGTGAAATCCATTTGAAGATTCTGGCGTGATTTTTTAGGGTACTTCCGAAATCGCTCTTCGAATTGAATCGGAGGATTTAAAAGAAGTGTTTTTTTTTTGTTTGCTTTTATTTTCTTCCTTTTGTTGTTGTATGTTTGTTGTCAACACAACATACAAGAGAAAGTTGTTGATAGATATAGCTTTGTGAGGGGTTTGCAAGTTGGAAATTGCAGCATCATGGACCAGCTTCCTGTTGAAGTGATTGGGAACATTCTGTCACACTTGAGGGCTGCAAGAGATGTGGTGATAGCTTCCGCATCATGCAGGAAATGGCGACTAGCGTGCTGCAAGCACCTTCATACACTCTCCTTCAACTCCAAAGATTGGCCCATTTACCGGGATTTGACAACTACCCGCCTTGAGATTTTGATCACACAAACCATTTTCCAGACCTCAGGGTTGCAGTCCCTCTCCATTTTGATGGAAGATGTCGATGAATTCTCGGCTTCCACTGTTACTGCTTGGCTCTTGTACACCAGGGAAACTCTCAGGCAATTGCATTATAATGTCAAGACTACGCCTAATGTTAACATTCTTGAAATATGTGGCAGGCATAAGCTGGAAATACTGGATCTGGCTCATAATTCCATTGTGGGGGTTGAGCCTAATTATCAGCGGTTCCCTTGTTTGAAATCTCTTTCCTTGAGTTATGTTAGTATATCTGCATTGGATCTAAATCTTTTGGTCTCTGCATGTCCGAAGATTGAAACTTTTGAACTTGTCAATCCAGAGATTGCAATGTCTGATGCACAGGTGACCGTTGAATTGAGTAGCTCAACGCTGAAGAGTGTGTATGTAGAAGCAATTAGTTTGGACAAGTTTTTATTGGAGGCTGATGGGCTTGAGTGCTTGCACTTGAAAGATTGTGCACTCGAGTTTTTTGAACTCATTGGCAAGGGGACCTTGAAGCATTTTAAGATTGATGATGTTAGTGTTATACATCTTGATATTGGTGAGACAGTTGAGAATCTTGAGACTGTGGATATCAGCAACTTCCCAATTATATGGCCAAAGTTTTACCAGATGATTTCAAGATCGTCGAATTTGAAGAGGCTTCGGCTTTGGGATGTAATGTTTGATGATGAGGATGAGGTTGTGGATTTGGAAACAATCGCGACTTGCTTTCCCTACCTGAGCCATTTATCTCTGAGTTATGATGTGAGGGATGGAGTGCTTTACTATGGTTTACAAGGCTCTTCCTATCTGGAGAGTGTTGTTGTCTTGGAGCTTGGCTGGACTGTGATCAATGATCTTTTCTCCCACTGGGTTGAGGGTCTGCTCAAGCGTTGCCCCAATCTGAAGAAGTTGGTCATTCATGGGATTGTTTCTGAGGCTAAGCCTCATGAAGAATGCCAGATGTTAGCCAATTTCACTACATCCATGGTTGAGCTGATGAGGAGATACACACATGAAGATCCATATTTTAAGTATGAATAAGATTTTGTTAAATACCTTGTTATAGCTCGTGCTTTCTTTTTAAGTCTAATTGTGTAGGCATATTGGCGGGTAACTTATTGAATTCAAGAGTTATGCATAACTTTTAACTTATTGTTTGGAATCTTCATCTAGAATCTGTGACTGACCAACGATGATAGCTCATGGCAGACATTTAGAACTTTGATCCCTTGTCAGTAAACAGAATA
>Heinong 35
CTAACTATCTAAGTGCCTTTCCCTCCTATGCTAACTACCATAAACTAACTCATGCAAGCTTTTGAATTAGTCTATTTCATCATATTGGACCCATTTGAATCCTATTGTATTTTTTCCCTAACATAATTGCTCTCTTACACATCTGTTCTTTGTTTATACTTGGAGCTCGATGTTACATATTTAATTTTGTCTTATTTATATTTAGATTGCTTAATTAAGTCTTTTTATTTTTGAAATTTTCAGTTAGTTCCTTTGTTTTTTTAAATGCTCTAAGATAGTCCTTTATTTTCTTAAAAATATCTTAATGTGATCTTTTTTCATCCAATTGAGGCGGGTGATGTTAAGTTATAAATTATAGCAAAAAGGATCAAATTGAGACATTTATAAACTAATAAAATAAAAGATTACATTGAGACATTAAAGGACCATGAAGCATTTTAAAAAACAAAGAACTTGATAACATAAAAAAAATAAAAAATAAAAACTTGATTGAAACTTTCAAAAATAGAAGAATCTAATTAAATATTTTAAATAAATAAAAAGATTAAATTAATAATTAAGCCAGTAAAGCAATGACAAAAAATATTATAATTTTTATGAATACTTGAAAGGTAAAGTTGTAAAATAGTTCAGGTATTGGTCCCACTTAAAATCAACATCTAACATTGACCGGTCATATACTTAAATCCGAATGATTAATTCTGTTTTTCACGTGATTAACTATTATTAAACATTTAAATAAATTAATGGTTAATCACTCATGAGATAAAATTATCCACTAATAAACATTTCAATGATATTGTGATACTACTAGCCCCACCACGATAATCAATACAACCAAATTTATTTATTTATAATCACGTATGAGATAAAATTAACCTATATATATATTTATTATTTAATTTCATAACACTATTAAACATTTTGGATATAAACTTAATCATATTTACACATGAATCATAATTTTATGATACCATTAATCATATATATTAATAATTATATGTAATTATATTAATTTATTTTAATTTTAAATGAAATAAAATTAATCATGCTTATATACATAACTAATTTTTTTATTCATACGATTATCAAATATTTACATTTAGATAGTAGATATATGTGTATAACTATCGTAGAAGAAATTGGAGAATCTTTTTCCCCGATACAAATCTAGTAAGCTGACATGATTGAATAATCCAATATGCAAGCCTCATCCATTGGATATCACAATTTTCACTACTAAGAACAGTACCACTGATTTTTAAAAATGCATCAAAATTCAAAAGTAAATAAGACAAAAAACAAAAAACATAGCTGCTTGGAAGTGGGAACCATTGAACCTAGGCTAGCATATGATGTCGTATTGAACACTGACGGAGCCGGTATCTTGCATTGGATTTATCTTGAATTCACATAATACCAAAAAAAGAAAGAAAGAAAGAGAGGTTCCTTTCAAAATATATTTACACTTTTTTTTAAATAAAACATAAAGTAAAAATTATCAATTAAAAGATAATAAAATTAATTCAAATAGTTTAAAAAACGTTTCCAATACATTTTTTTATTACTCTTATTCCTATTATAAATTGTTGTCTTCAGTTACTTTAGACAGACCAATAAAACTTAACAAATAGATAGAAAAATAATTTTATAAAATTAATCTTTTAATTATTAATTTATTTTTAGTTTTTTTATTTATATCATTAATATTATAAGAAAAATAAGTAAAAAAATATAATTAATATTATATTAAAAAATTAAAATAATAATTCTTACACGACGATTATTAGAAATGGAGTATGAGTTAAATTACACCTAATTTATTCAACAATAAACAACATTCAATGTAATATTTCAGTCAAAAAAAGCATTAAATATAATATTAAAAACTGTAGTAGTAGCATTTAATTTTTCAACTTTATGATTAATATAATAATAAATTAATAGTATTTTAATTGATAAGTATAATTAATATTTTATCCATCCAAAGAATTAAAAGGATACAATTGCCAGAACTCTAGCCAGAGACAGAGTGTATCTGTAACTGAAACGCGCTGGAATCAAATCTTAGCAAATCCTAAATCAAACTCAAAGGATCGAACTTTGGTTTGAGATTTCATCACTGATTGTGATTCTCTTCTCCTACAAAACTTGGCATCCGATCTCTCTCTATAATCAAATATCATTCAACAATAATCCTCATTTGTTATTCCCTATTTTCTAGGTAAATATACAAACCACTTTCTCTATCTCATACTACCATTTTCTATTGTTTTCTAATCATTTGTTATTGTTATTGTTGTTCTTAATTTCAATTTTGATCCTAAATAAAGTCTAATTCCCCAAATCCCTCTTCTACCTGCTTGATTAAATCTTAAATCTTGATTACTTACTTTCCTAATTTTCGTGATTCCTGTTGCAAATTGATCCAGTGAGAAGAGATATTCATGAGAGATGTTGAGCATTTGCATCTGGTGAAATCCATTTGAAGATTCTGGCGTGATTTTTTAGGGTACTTCCGAAATCGCTCTTCGAATTGAATCGGAGGATTTAAAAGAAGTGTTTTTTTTTTGTTTGCTTTTATTTTCTTCCTTTTGTTGTTGTATGTTTGTTGTCAACACAACATACAAGAGAAAGTTGTTGATAGATATAGCTTTGTGAGGGGTTTGCAAGTTGGAAATTGCAGCATCATGGACCAGCTTCCTGTTGAAGTGATTGGGAACATTCTGTCACACTTGAGGGCTGCAAGAGATGTGGTGATAGCTTCCGCATCATGCAGGAAATGGCGACTAGCGTGCTGCAAGCACCTTCATACACTCTCCTTCAACTCCAAAGATTGGCCCATTTACCGGGATTTGACAACTACCCGCCTTGAGATTTTGATCACACAAACCATTTTCCAGACCTCAGGGTTGCAGTCCCTCTCCATTTTGATGGAAGATGTCGATGAATTCTCGGCTTCCACTGTTACTGCTTGGCTCTTGTACACCAGGGAAACTCTCAGGCAATTGCATTATAATGTCAAGACTACGCCTAATGTTAACATTCTTGAAATATGTGGCAGGCATAAGCTGGAAATACTGGATCTGGCTCATAATTCCATTGTGGGGGTTGAGCCTAATTATCAGCGGTTCCCTTGTTTGAAATCTCTTTCCTTGAGTTATGTTAGTATATCTGCATTGGATCTAAATCTTTTGGTCTCTGCATGTCCGAAGATTGAAACTTTTGAACTTGTCAATCCAGAGATTGCAATGTCTGATGCACAGGTGACCGTTGAATTGAGTAGCTCAACGCTGAAGAGTGTGTATGTAGAAGCAATTAGTTTGGACAAGTTTTTATTGGAGGCTGATGGGCTTGAGTGCTTGCACTTGAAAGATTGTGCACTCGAGTTTTTTGAACTCATTGGCAAGGGGACCTTGAAGCATTTTAAGATTGATGATGTTAGTGTTATACATCTTGATATTGGTGAGACAGTTGAGAATCTTGAGACTGTGGATATCAGCAACTTCCCAATTATATGGCCAAAGTTTTACCAGATGATTTCAAGATCGTCGAATTTGAAGAGGCTTCGGCTTTGGGATGTAATGTTTGATGATGAGGATGAGGTTGTGGATTTGGAAACAATCGCGACTTGCTTTCCCTACCTGAGCCATTTATCTCTGAGTTATGATGTGAGGGATGGAGTGCTTTACTATGGTTTACAAGGCTCTTCCTATCTGGAGAGTGTTGTTGTCTTGGAGCTTGGCTGGACTGTGATCAATGATCTTTTCTCCCACTGGGTTGAGGGTCTGCTCAAGCGTTGCCCCAATCTGAAGAAGTTGGTCATTCATGGGATTGTTTCTGAGGCTAAGCCTCATGAAGAATGCCAGATGTTAGCCAATTTCACTACATCCATGGTTGAGCTGATGAGGAGATACACACATGAAGATCCATATTTTAAGTATGAATAAGATTTTGTTAAATACCTTGTTATAGCTCGTGCTTTCTTTTTAAGTCTAATTGTGTAGGCATATTGGCGGGTAACTTATTGAATTCAAGAGTTATGCATAACTTTTAACTTATTGTTTGGAATCTTCATCTAGAATCTGTGACTGACCAACGATGATAGCTCATGGCAGACATTTAGAACTTTGATCCCTTGTCAGTAAACAGAATA
>Jiusan 14-7
CTAACTATCTAAGTGCCTTTCCCTCCTATGCTAACTACCATAAACTAACTCATGCAAGCTTTTGAATTAGTCTATTTCATCATATTGGACCCATTTGAATCCTATTGTATTTTTTCCCTAACATAATTGCTCTCTTACACATCTGTTCTTTGTTTATACTTGGAGCTCGATGTTACATATTTAATTTTGTCTTATTTATATTTAGATTGCTTAATTAAGTCTTTTTATTTTTGAAATTTTCAGTTAGTTCCTTTGTTTTTTTAAATGCTCTAAGATAGTCCTTTATTTTCTTAAAAATATCTTAATGTGATCTTTTTTCATCCAATTGAGGCGGGTGATGTTAAGTTATAAATTATAGCAAAAAGGATCAAATTGAGACATTTATAAACTAATAAAATAAAAGATTACATTGAGACATTAAAGGACCATGAAGCATTTTAAAAAACAAAGAACTTGATAACATAAAAAAAATAAAAAATAAAAACTTGATTGAAACTTTCAAAAATAGAAGAATCTAATTAAATATTTTAAATAAATAAAAAGATTAAATTAATAATTAAGCCAGTAAAGCAATGACAAAAAATATTATAATTTTTATGAATACTTGAAAGGTAAAGTTGTAAAATAGTTCAGGTATTGGTCCCACTTAAAATCAACATCTAACATTGACCGGTCATATACTTAAATCCGAATGATTAATTCTGTTTTTCACGTGATTAACTATTATTAAACATTTAAATAAATTAATGGTTAATCACTCATGAGATAAAATTATCCACTAATAAACATTTCAATGATATTGTGATACTACTAGCCCCACCACGATAATCAATACAACCAAATTTATTTATTTATAATCACGTATGAGATAAAATTAACCTATATATATATTTATTATTTAATTTCATAACACTATTAAACATTTTGGATATAAACTTAATCATATTTACACATGAATCATAATTTTATGATACCATTAATCATATATATTAATAATTATATGTAATTATATTAATTTATTTTAATTTTAAATGAAATAAAATTAATCATGCTTATATACATAACTAATTTTTTTATTCATACGATTATCAAATATTTACATTTAGATAGTAGATATATGTGTATAACTATCGTAGAAGAAATTGGAGAATCTTTTTCCCCGATACAAATCTAGTAAGCTGACATGATTGAATAATCCAATATGCAAGCCTCATCCATTGGATATCACAATTTTCACTACTAAGAACAGTACCACTGATTTTTAAAAATGCATCAAAATTCAAAAGTAAATAAGACAAAAAACAAAAAACATAGCTGCTTGGAAGTGGGAACCATTGAACCTAGGCTAGCATATGATGTCGTATTGAACACTGACGGAGCCGGTATCTTGCATTGGATTTATCTTGAATTCACATAATACCAAAAAAAGAAAGAAAGAAAGAGAGGTTCCTTTCAAAATATATTTACACTTTTTTTTAAATAAAACATAAAGTAAAAATTATCAATTAAAAGATAATAAAATTAATTCAAATAGTTTAAAAAACGTTTCCAATACATTTTTTTATTACTCTTATTCCTATTATAAATTGTTGTCTTCAGTTACTTTAGACAGACCAATAAAACTTAACAAATAGATAGAAAAATAATTTTATAAAATTAATCTTTTAATTATTAATTTATTTTTAGTTTTTTTATTTATATCATTAATATTATAAGAAAAATAAGTAAAAAAATATAATTAATATTATATTAAAAAATTAAAATAATAATTCTTACACGACGATTATTAGAAATGGAGTATGAGTTAAATTACACCTAATTTATTCAACAATAAACAACATTCAATGTAATATTTCAGTCAAAAAAAGCATTAAATATAATATTAAAAACTGTAGTAGTAGCATTTAATTTTTCAACTTTATGATTAATATAATAATAAATTAATAGTATTTTAATTGATAAGTATAATTAATATTTTATCCATCCAAAGAATTAAAAGGATACAATTGCCAGAACTCTAGCCAGAGACAGAGTGTATCTGTAACTGAAACGCGCTGGAATCAAATCTTAGCAAATCCTAAATCAAACTCAAAGGATCGAACTTTGGTTTGAGATTTCATCACTGATTGTGATTCTCTTCTCCTACAAAACTTGGCATCCGATCTCTCTCTATAATCAAATATCATTCAACAATAATCCTCATTTGTTATTCCCTATTTTCTAGGTAAATATACAAACCACTTTCTCTATCTCATACTACCATTTTCTATTGTTTTCTAATCATTTGTTATTGTTATTGTTGTTCTTAATTTCAATTTTGATCCTAAATAAAGTCTAATTCCCCAAATCCCTCTTCTACCTGCTTGATTAAATCTTAAATCTTGATTACTTACTTTCCTAATTTTCGTGATTCCTGTTGCAAATTGATCCAGTGAGAAGAGATATTCATGAGAGATGTTGAGCATTTGCATCTGGTGAAATCCATTTGAAGATTCTGGCGTGATTTTTTAGGGTACTTCCGAAATCGCTCTTCGAATTGAATCGGAGGATTTAAAAGAAGTGTTTTTTTTTTGTTTGCTTTTATTTTCTTCCTTTTGTTGTTGTATGTTTGTTGTCAACACAACATACAAGAGAAAGTTGTTGATAGATATAGCTTTGTGAGGGGTTTGCAAGTTGGAAATTGCAGCATCATGGACCAGCTTCCTGTTGAAGTGATTGGGAACATTCTGTCACACTTGAGGGCTGCAAGAGATGTGGTGATAGCTTCCGCATCATGCAGGAAATGGCGACTAGCGTGCTGCAAGCACCTTCATACACTCTCCTTCAACTCCAAAGATTGGCCCATTTACCGGGATTTGACAACTACCCGCCTTGAGATTTTGATCACACAAACCATTTTCCAGACCTCAGGGTTGCAGTCCCTCTCCATTTTGATGGAAGATGTCGATGAATTCTCGGCTTCCACTGTTACTGCTTGGCTCTTGTACACCAGGGAAACTCTCAGGCAATTGCATTATAATGTCAAGACTACGCCTAATGTTAACATTCTTGAAATATGTGGCAGGCATAAGCTGGAAATACTGGATCTGGCTCATAATTCCATTGTGGGGGTTGAGCCTAATTATCAGCGGTTCCCTTGTTTGAAATCTCTTTCCTTGAGTTATGTTAGTATATCTGCATTGGATCTAAATCTTTTGGTCTCTGCATGTCCGAAGATTGAAACTTTTGAACTTGTCAATCCAGAGATTGCAATGTCTGATGCACAGGTGACCGTTGAATTGAGTAGCTCAACGCTGAAGAGTGTGTATGTAGAAGCAATTAGTTTGGACAAGTTTTTATTGGAGGCTGATGGGCTTGAGTGCTTGCACTTGAAAGATTGTGCACTCGAGTTTTTTGAACTCATTGGCAAGGGGACCTTGAAGCATTTTAAGATTGATGATGTTAGTGTTATACATCTTGATATTGGTGAGACAGTTGAGAATCTTGAGACTGTGGATATCAGCAACTTCCCAATTATATGGCCAAAGTTTTACCAGATGATTTCAAGATCGTCGAATTTGAAGAGGCTTCGGCTTTGGGATGTAATGTTTGATGATGAGGATGAGGTTGTGGATTTGGAAACAATCGCGACTTGCTTTCCCTACCTGAGCCATTTATCTCTGAGTTATGATGTGAGGGATGGAGTGCTTTACTATGGTTTACAAGGCTCTTCCTATCTGGAGAGTGTTGTTGTCTTGGAGCTTGGCTGGACTGTGATCAATGATCTTTTCTCCCACTGGGTTGAGGGTCTGCTCAAGCGTTGCCCCAATCTGAAGAAGTTGGTCATTCATGGGATTGTTTCTGAGGCTAAGCCTCATGAAGAATGCCAGATGTTAGCCAATTTCACTACATCCATGGTTGAGCTGATGAGGAGATACACACATGAAGATCCATATTTTAAGTATGAATAAGATTTTGTTAAATACCTTGTTATAGCTCGTGCTTTCTTTTTAAGTCTAATTGTGTAGGCATATTGGCGGGTAACTTATTGAATTCAAGAGTTATGCATAACTTTTAACTTATTGTTTGGAATCTTCATCTAGAATCTGTGACTGACCAACGATGATAGCTCATGGCAGACATTTAGAACTTTGATCCCTTGTCAGTAAACAGAATA
>Nongkan 18hao
CTAACTATCTAAGTGCCTTTCCCTCCTATGCTAACTACCATAAACTAACTCATGCAAGCTTTTGAATTAGTCTATTTCATCATATTGGACCCATTTGAATCCTATTGTATTTTTTCCCTAACATAATTGCTCTCTTACACATCTGTTCTTTGTTTATACTTGGAGCTCGATGTTACATATTTAATTTTGTCTTATTTATATTTAGATTGCTTAATTAAGTCTTTTTATTTTTGAAATTTTCAGTTAGTTCCTTTGTTTTTTTAAATGCTCTAAGATAGTCCTTTATTTTCTTAAAAATATCTTAATGTGATCTTTTTTCATCCAATTGAGGCGGGTGATGTTAAGTTATAAATTATAGCAAAAAGGATCAAATTGAGACATTTATAAACTAATAAAATAAAAGATTACATTGAGACATTAAAGGACCATGAAGCATTTTAAAAAACAAAGAACTTGATAACATAAAAAAAATAAAAAATAAAAACTTGATTGAAACTTTCAAAAATAGAAGAATCTAATTAAATATTTTAAATAAATAAAAAGATTAAATTAATAATTAAGCCAGTAAAGCAATGACAAAAAATATTATAATTTTTATGAATACTTGAAAGGTAAAGTTGTAAAATAGTTCAGGTATTGGTCCCACTTAAAATCAACATCTAACATTGACCGGTCATATACTTAAATCCGAATGATTAATTCTGTTTTTCACGTGATTAACTATTATTAAACATTTAAATAAATTAATGGTTAATCACTCATGAGATAAAATTATCCACTAATAAACATTTCAATGATATTGTGATACTACTAGCCCCACCACGATAATCAATACAACCAAATTTATTTATTTATAATCACGTATGAGATAAAATTAACCTATATATATATTTATTATTTAATTTCATAACACTATTAAACATTTTGGATATAAACTTAATCATATTTACACATGAATCATAATTTTATGATACCATTAATCATATATATTAATAATTATATGTAATTATATTAATTTATTTTAATTTTAAATGAAATAAAATTAATCATGCTTATATACATAACTAATTTTTTTATTCATACGATTATCAAATATTTACATTTAGATAGTAGATATATGTGTATAACTATCGTAGAAGAAATTGGAGAATCTTTTTCCCCGATACAAATCTAGTAAGCTGACATGATTGAATAATCCAATATGCAAGCCTCATCCATTGGATATCACAATTTTCACTACTAAGAACAGTACCACTGATTTTTAAAAATGCATCAAAATTCAAAAGTAAATAAGACAAAAAACAAAAAACATAGCTGCTTGGAAGTGGGAACCATTGAACCTAGGCTAGCATATGATGTCGTATTGAACACTGACGGAGCCGGTATCTTGCATTGGATTTATCTTGAATTCACATAATACCAAAAAAAGAAAGAAAGAAAGAGAGGTTCCTTTCAAAATATATTTACACTTTTTTTTAAATAAAACATAAAGTAAAAATTATCAATTAAAAGATAATAAAATTAATTCAAATAGTTTAAAAAACGTTTCCAATACATTTTTTTATTACTCTTATTCCTATTATAAATTGTTGTCTTCAGTTACTTTAGACAGACCAATAAAACTTAACAAATAGATAGAAAAATAATTTTATAAAATTAATCTTTTAATTATTAATTTATTTTTAGTTTTTTTATTTATATCATTAATATTATAAGAAAAATAAGTAAAAAAATATAATTAATATTATATTAAAAAATTAAAATAATAATTCTTACACGACGATTATTAGAAATGGAGTATGAGTTAAATTACACCTAATTTATTCAACAATAAACAACATTCAATGTAATATTTCAGTCAAAAAAAGCATTAAATATAATATTAAAAACTGTAGTAGTAGCATTTAATTTTTCAACTTTATGATTAATATAATAATAAATTAATAGTATTTTAATTGATAAGTATAATTAATATTTTATCCATCCAAAGAATTAAAAGGATACAATTGCCAGAACTCTAGCCAGAGACAGAGTGTATCTGTAACTGAAACGCGCTGGAATCAAATCTTAGCAAATCCTAAATCAAACTCAAAGGATCGAACTTTGGTTTGAGATTTCATCACTGATTGTGATTCTCTTCTCCTACAAAACTTGGCATCCGATCTCTCTCTATAATCAAATATCATTCAACAATAATCCTCATTTGTTATTCCCTATTTTCTAGGTAAATATACAAACCACTTTCTCTATCTCATACTACCATTTTCTATTGTTTTCTAATCATTTGTTATTGTTATTGTTGTTCTTAATTTCAATTTTGATCCTAAATAAAGTCTAATTCCCCAAATCCCTCTTCTACCTGCTTGATTAAATCTTAAATCTTGATTACTTACTTTCCTAATTTTCGTGATTCCTGTTGCAAATTGATCCAGTGAGAAGAGATATTCATGAGAGATGTTGAGCATTTGCATCTGGTGAAATCCATTTGAAGATTCTGGCGTGATTTTTTAGGGTACTTCCGAAATCGCTCTTCGAATTGAATCGGAGGATTTAAAAGAAGTGTTTTTTTTTTGTTTGCTTTTATTTTCTTCCTTTTGTTGTTGTATGTTTGTTGTCAACACAACATACAAGAGAAAGTTGTTGATAGATATAGCTTTGTGAGGGGTTTGCAAGTTGGAAATTGCAGCATCATGGACCAGCTTCCTGTTGAAGTGATTGGGAACATTCTGTCACACTTGAGGGCTGCAAGAGATGTGGTGATAGCTTCCGCATCATGCAGGAAATGGCGACTAGCGTGCTGCAAGCACCTTCATACACTCTCCTTCAACTCCAAAGATTGGCCCATTTACCGGGATTTGACAACTACCCGCCTTGAGATTTTGATCACACAAACCATTTTCCAGACCTCAGGGTTGCAGTCCCTCTCCATTTTGATGGAAGATGTCGATGAATTCTCGGCTTCCACTGTTACTGCTTGGCTCTTGTACACCAGGGAAACTCTCAGGCAATTGCATTATAATGTCAAGACTACGCCTAATGTTAACATTCTTGAAATATGTGGCAGGCATAAGCTGGAAATACTGGATCTGGCTCATAATTCCATTGTGGGGGTTGAGCCTAATTATCAGCGGTTCCCTTGTTTGAAATCTCTTTCCTTGAGTTATGTTAGTATATCTGCATTGGATCTAAATCTTTTGGTCTCTGCATGTCCGAAGATTGAAACTTTTGAACTTGTCAATCCAGAGATTGCAATGTCTGATGCACAGGTGACCGTTGAATTGAGTAGCTCAACGCTGAAGAGTGTGTATGTAGAAGCAATTAGTTTGGACAAGTTTTTATTGGAGGCTGATGGGCTTGAGTGCTTGCACTTGAAAGATTGTGCACTCGAGTTTTTTGAACTCATTGGCAAGGGGACCTTGAAGCATTTTAAGATTGATGATGTTAGTGTTATACATCTTGATATTGGTGAGACAGTTGAGAATCTTGAGACTGTGGATATCAGCAACTTCCCAATTATATGGCCAAAGTTTTACCAGATGATTTCAAGATCGTCGAATTTGAAGAGGCTTCGGCTTTGGGATGTAATGTTTGATGATGAGGATGAGGTTGTGGATTTGGAAACAATCGCGACTTGCTTTCCCTACCTGAGCCATTTATCTCTGAGTTATGATGTGAGGGATGGAGTGCTTTACTATGGTTTACAAGGCTCTTCCTATCTGGAGAGTGTTGTTGTCTTGGAGCTTGGCTGGACTGTGATCAATGATCTTTTCTCCCACTGGGTTGAGGGTCTGCTCAAGCGTTGCCCCAATCTGAAGAAGTTGGTCATTCATGGGATTGTTTCTGAGGCTAAGCCTCATGAAGAATGCCAGATGTTAGCCAATTTCACTACATCCATGGTTGAGCTGATGAGGAGATACACACATGAAGATCCATATTTTAAGTATGAATAAGATTTTGTTAAATACCTTGTTATAGCTCGTGCTTTCTTTTTAAGTCTAATTGTGTAGGCATATTGGCGGGTAACTTATTGAATTCAAGAGTTATGCATAACTTTTAACTTATTGTTTGGAATCTTCATCTAGAATCTGTGACTGACCAACGATGATAGCTCATGGCAGACATTTAGAACTTTGATCCCTTGTCAGTAAACAGAATA
>Heijiao 1-116
CTAACTATCTAAGTGCCTTTCCCTCCTATGCTAACTACCATAAACTAACTCATGCAAGCTTTTGAATTAGTCTATTTCATCATATTGGACCCATTTGAATCCTATTGTATTTTTTCCCTAACATAATTGCTCTCTTACACATCTGTTCTTTGTTTATACTTGGAGCTCGATGTTACATATTTAATTTTGTCTTATTTATATTTAGATTGCTTAATTAAGTCTTTTTATTTTTGAAATTTTCAGTTAGTTCCTTTGTTTTTTTAAATGCTCTAAGATAGTCCTTTATTTTCTTAAAAATATCTTAATGTGATCTTTTTTCATCCAATTGAGGCGGGTGATGTTAAGTTATAAATTATAGCAAAAAGGATCAAATTGAGACATTTATAAACTAATAAAATAAAAGATTACATTGAGACATTAAAGGACCATGAAGCATTTTAAAAAACAAAGAACTTGATAACATAAAAAAAATAAAAAATAAAAACTTGATTGAAACTTTCAAAAATAGAAGAATCTAATTAAATATTTTAAATAAATAAAAAGATTAAATTAATAATTAAGCCAGTAAAGCAATGACAAAAAATATTATAATTTTTATGAATACTTGAAAGGTAAAGTTGTAAAATAGTTCAGGTATTGGTCCCACTTAAAATCAACATCTAACATTGACCGGTCATATACTTAAATCCGAATGATTAATTCTGTTTTTCACGTGATTAACTATTATTAAACATTTAAATAAATTAATGGTTAATCACTCATGAGATAAAATTATCCACTAATAAACATTTCAATGATATTGTGATACTACTAGCCCCACCACGATAATCAATACAACCAAATTTATTTATTTATAATCACGTATGAGATAAAATTAACCTATATATATATTTATTATTTAATTTCATAACACTATTAAACATTTTGGATATAAACTTAATCATATTTACACATGAATCATAATTTTATGATACCATTAATCATATATATTAATAATTATATGTAATTATATTAATTTATTTTAATTTTAAATGAAATAAAATTAATCATGCTTATATACATAACTAATTTTTTTATTCATACGATTATCAAATATTTACATTTAGATAGTAGATATATGTGTATAACTATCGTAGAAGAAATTGGAGAATCTTTTTCCCCGATACAAATCTAGTAAGCTGACATGATTGAATAATCCAATATGCAAGCCTCATCCATTGGATATCACAATTTTCACTACTAAGAACAGTACCACTGATTTTTAAAAATGCATCAAAATTCAAAAGTAAATAAGACAAAAAACAAAAAACATAGCTGCTTGGAAGTGGGAACCATTGAACCTAGGCTAGCATATGATGTCGTATTGAACACTGACGGAGCCGGTATCTTGCATTGGATTTATCTTGAATTCACATAATACCAAAAAAAGAAAGAAAGAAAGAGAGGTTCCTTTCAAAATATATTTACACTTTTTTTTAAATAAAACATAAAGTAAAAATTATCAATTAAAAGATAATAAAATTAATTCAAATAGTTTAAAAAACGTTTCCAATACATTTTTTTATTACTCTTATTCCTATTATAAATTGTTGTCTTCAGTTACTTTAGACAGACCAATAAAACTTAACAAATAGATAGAAAAATAATTTTATAAAATTAATCTTTTAATTATTAATTTATTTTTAGTTTTTTTATTTATATCATTAATATTATAAGAAAAATAAGTAAAAAAATATAATTAATATTATATTAAAAAATTAAAATAATAATTCTTACACGACGATTATTAGAAATGGAGTATGAGTTAAATTACACCTAATTTATTCAACAATAAACAACATTCAATGTAATATTTCAGTCAAAAAAAGCATTAAATATAATATTAAAAACTGTAGTAGTAGCATTTAATTTTTCAACTTTATGATTAATATAATAATAAATTAATAGTATTTTAATTGATAAGTATAATTAATATTTTATCCATCCAAAGAATTAAAAGGATACAATTGCCAGAACTCTAGCCAGAGACAGAGTGTATCTGTAACTGAAACGCGCTGGAATCAAATCTTAGCAAATCCTAAATCAAACTCAAAGGATCGAACTTTGGTTTGAGATTTCATCACTGATTGTGATTCTCTTCTCCTACAAAACTTGGCATCCGATCTCTCTCTATAATCAAATATCATTCAACAATAATCCTCATTTGTTATTCCCTATTTTCTAGGTAAATATACAAACCACTTTCTCTATCTCATACTACCATTTTCTATTGTTTTCTAATCATTTGTTATTGTTATTGTTGTTCTTAATTTCAATTTTGATCCTAAATAAAGTCTAATTCCCCAAATCCCTCTTCTACCTGCTTGATTAAATCTTAAATCTTGATTACTTACTTTCCTAATTTTCGTGATTCCTGTTGCAAATTGATCCAGTGAGAAGAGATATTCATGAGAGATGTTGAGCATTTGCATCTGGTGAAATCCATTTGAAGATTCTGGCGTGATTTTTTAGGGTACTTCCGAAATCGCTCTTCGAATTGAATCGGAGGATTTAAAAGAAGTGTTTTTTTTTTGTTTGCTTTTATTTTCTTCCTTTTGTTGTTGTATGTTTGTTGTCAACACAACATACAAGAGAAAGTTGTTGATAGATATAGCTTTGTGAGGGGTTTGCAAGTTGGAAATTGCAGCATCATGGACCAGCTTCCTGTTGAAGTGATTGGGAACATTCTGTCACACTTGAGGGCTGCAAGAGATGTGGTGATAGCTTCCGCATCATGCAGGAAATGGCGACTAGCGTGCTGCAAGCACCTTCATACACTCTCCTTCAACTCCAAAGATTGGCCCATTTACCGGGATTTGACAACTACCCGCCTTGAGATTTTGATCACACAAACCATTTTCCAGACCTCAGGGTTGCAGTCCCTCTCCATTTTGATGGAAGATGTCGATGAATTCTCGGCTTCCACTGTTACTGCTTGGCTCTTGTACACCAGGGAAACTCTCAGGCAATTGCATTATAATGTCAAGACTACGCCTAATGTTAACATTCTTGAAATATGTGGCAGGCATAAGCTGGAAATACTGGATCTGGCTCATAATTCCATTGTGGGGGTTGAGCCTAATTATCAGCGGTTCCCTTGTTTGAAATCTCTTTCCTTGAGTTATGTTAGTATATCTGCATTGGATCTAAATCTTTTGGTCTCTGCATGTCCGAAGATTGAAACTTTTGAACTTGTCAATCCAGAGATTGCAATGTCTGATGCACAGGTGACCGTTGAATTGAGTAGCTCAACGCTGAAGAGTGTGTATGTAGAAGCAATTAGTTTGGACAAGTTTTTATTGGAGGCTGATGGGCTTGAGTGCTTGCACTTGAAAGATTGTGCACTCGAGTTTTTTGAACTCATTGGCAAGGGGACCTTGAAGCATTTTAAGATTGATGATGTTAGTGTTATACATCTTGATATTGGTGAGACAGTTGAGAATCTTGAGACTGTGGATATCAGCAACTTCCCAATTATATGGCCAAAGTTTTACCAGATGATTTCAAGATCGTCGAATTTGAAGAGGCTTCGGCTTTGGGATGTAATGTTTGATGATGAGGATGAGGTTGTGGATTTGGAAACAATCGCGACTTGCTTTCCCTACCTGAGCCATTTATCTCTGAGTTATGATGTGAGGGATGGAGTGCTTTACTATGGTTTACAAGGCTCTTCCTATCTGGAGAGTGTTGTTGTCTTGGAGCTTGGCTGGACTGTGATCAATGATCTTTTCTCCCACTGGGTTGAGGGTCTGCTCAAGCGTTGCCCCAATCTGAAGAAGTTGGTCATTCATGGGATTGTTTCTGAGGCTAAGCCTCATGAAGAATGCCAGATGTTAGCCAATTTCACTACATCCATGGTTGAGCTGATGAGGAGATACACACATGAAGATCCATATTTTAAGTATGAATAAGATTTTGTTAAATACCTTGTTATAGCTCGTGCTTTCTTTTTAAGTCTAATTGTGTAGGCATATTGGCGGGTAACTTATTGAATTCAAGAGTTATGCATAACTTTTAACTTATTGTTTGGAATCTTCATCTAGAATCTGTGACTGACCAACGATGATAGCTCATGGCAGACATTTAGAACTTTGATCCCTTGTCAGTAAACAGAATA
>Changjiao 20
CTAACTATCTAAGTGCCTTTCCCTCCTATGCTAACTACCATAAACTAACTCATGCAAGCTTTTGAATTAGTCTATTTCATCATATTGGACCCATTTGAATCCTATTGTATTTTTTCCCTAACATAATTGCTCTCTTACACATCTGTTCTTTGTTTATACTTGGAGCTCGATGTTACATATTTAATTTTGTCTTATTTATATTTAGATTGCTTAATTAAGTCTTTTTATTTTTGAAATTTTCAGTTAGTTCCTTTGTTTTTTTAAATGCTCTAAGATAGTCCTTTATTTTCTTAAAAATATCTTAATGTGATCTTTTTTCATCCAATTGAGGCGGGTGATGTTAAGTTATAAATTATAGCAAAAAGGATCAAATTGAGACATTTATAAACTAATAAAATAAAAGATTACATTGAGACATTAAAGGACCATGAAGCATTTTAAAAAACAAAGAACTTGATAACATAAAAAAAATAAAAAATAAAAACTTGATTGAAACTTTCAAAAATAGAAGAATCTAATTAAATATTTTAAATAAATAAAAAGATTAAATTAATAATTAAGCCAGTAAAGCAATGACAAAAAATATTATAATTTTTATGAATACTTGAAAGGTAAAGTTGTAAAATAGTTCAGGTATTGGTCCCACTTAAAATCAACATCTAACATTGACCGGTCATATACTTAAATCCGAATGATTAATTCTGTTTTTCACGTGATTAACTATTATTAAACATTTAAATAAATTAATGGTTAATCACTCATGAGATAAAATTATCCACTAATAAACATTTCAATGATATTGTGATACTACTAGCCCCACCACGATAATCAATACAACCAAATTTATTTATTTATAATCACGTATGAGATAAAATTAACCTATATATATATTTATTATTTAATTTCATAACACTATTAAACATTTTGGATATAAACTTAATCATATTTACACATGAATCATAATTTTATGATACCATTAATCATATATATTAATAATTATATGTAATTATATTAATTTATTTTAATTTTAAATGAAATAAAATTAATCATGCTTATATACATAACTAATTTTTTTATTCATACGATTATCAAATATTTACATTTAGATAGTAGATATATGTGTATAACTATCGTAGAAGAAATTGGAGAATCTTTTTCCCCGATACAAATCTAGTAAGCTGACATGATTGAATAATCCAATATGCAAGCCTCATCCATTGGATATCACAATTTTCACTACTAAGAACAGTACCACTGATTTTTAAAAATGCATCAAAATTCAAAAGTAAATAAGACAAAAAACAAAAAACATAGCTGCTTGGAAGTGGGAACCATTGAACCTAGGCTAGCATATGATGTCGTATTGAACACTGACGGAGCCGGTATCTTGCATTGGATTTATCTTGAATTCACATAATACCAAAAAAAGAAAGAAAGAAAGAGAGGTTCCTTTCAAAATATATTTACACTTTTTTTTAAATAAAACATAAAGTAAAAATTATCAATTAAAAGATAATAAAATTAATTCAAATAGTTTAAAAAACGTTTCCAATACATTTTTTTATTACTCTTATTCCTATTATAAATTGTTGTCTTCAGTTACTTTAGACAGACCAATAAAACTTAACAAATAGATAGAAAAATAATTTTATAAAATTAATCTTTTAATTATTAATTTATTTTTAGTTTTTTTATTTATATCATTAATATTATAAGAAAAATAAGTAAAAAAATATAATTAATATTATATTAAAAAATTAAAATAATAATTCTTACACGACGATTATTAGAAATGGAGTATGAGTTAAATTACACCTAATTTATTCAACAATAAACAACATTCAATGTAATATTTCAGTCAAAAAAAGCATTAAATATAATATTAAAAACTGTAGTAGTAGCATTTAATTTTTCAACTTTATGATTAATATAATAATAAATTAATAGTATTTTAATTGATAAGTATAATTAATATTTTATCCATCCAAAGAATTAAAAGGATACAATTGCCAGAACTCTAGCCAGAGACAGAGTGTATCTGTAACTGAAACGCGCTGGAATCAAATCTTAGCAAATCCTAAATCAAACTCAAAGGATCGAACTTTGGTTTGAGATTTCATCACTGATTGTGATTCTCTTCTCCTACAAAACTTGGCATCCGATCTCTCTCTATAATCAAATATCATTCAACAATAATCCTCATTTGTTATTCCCTATTTTCTAGGTAAATATACAAACCACTTTCTCTATCTCATACTACCATTTTCTATTGTTTTCTAATCATTTGTTATTGTTATTGTTGTTCTTAATTTCAATTTTGATCCTAAATAAAGTCTAATTCCCCAAATCCCTCTTCTACCTGCTTGATTAAATCTTAAATCTTGATTACTTACTTTCCTAATTTTCGTGATTCCTGTTGCAAATTGATCCAGTGAGAAGAGATATTCATGAGAGATGTTGAGCATTTGCATCTGGTGAAATCCATTTGAAGATTCTGGCGTGATTTTTTAGGGTACTTCCGAAATCGCTCTTCGAATTGAATCGGAGGATTTAAAAGAAGTGTTTTTTTTTTGTTTGCTTTTATTTTCTTCCTTTTGTTGTTGTATGTTTGTTGTCAACACAACATACAAGAGAAAGTTGTTGATAGATATAGCTTTGTGAGGGGTTTGCAAGTTGGAAATTGCAGCATCATGGACCAGCTTCCTGTTGAAGTGATTGGGAACATTCTGTCACACTTGAGGGCTGCAAGAGATGTGGTGATAGCTTCCGCATCATGCAGGAAATGGCGACTAGCGTGCTGCAAGCACCTTCATACACTCTCCTTCAACTCCAAAGATTGGCCCATTTACCGGGATTTGACAACTACCCGCCTTGAGATTTTGATCACACAAACCATTTTCCAGACCTCAGGGTTGCAGTCCCTCTCCATTTTGATGGAAGATGTCGATGAATTCTCGGCTTCCACTGTTACTGCTTGGCTCTTGTACACCAGGGAAACTCTCAGGCAATTGCATTATAATGTCAAGACTACGCCTAATGTTAACATTCTTGAAATATGTGGCAGGCATAAGCTGGAAATACTGGATCTGGCTCATAATTCCATTGTGGGGGTTGAGCCTAATTATCAGCGGTTCCCTTGTTTGAAATCTCTTTCCTTGAGTTATGTTAGTATATCTGCATTGGATCTAAATCTTTTGGTCTCTGCATGTCCGAAGATTGAAACTTTTGAACTTGTCAATCCAGAGATTGCAATGTCTGATGCACAGGTGACCGTTGAATTGAGTAGCTCAACGCTGAAGAGTGTGTATGTAGAAGCAATTAGTTTGGACAAGTTTTTATTGGAGGCTGATGGGCTTGAGTGCTTGCACTTGAAAGATTGTGCACTCGAGTTTTTTGAACTCATTGGCAAGGGGACCTTGAAGCATTTTAAGATTGATGATGTTAGTGTTATACATCTTGATATTGGTGAGACAGTTGAGAATCTTGAGACTGTGGATATCAGCAACTTCCCAATTATATGGCCAAAGTTTTACCAGATGATTTCAAGATCGTCGAATTTGAAGAGGCTTCGGCTTTGGGATGTAATGTTTGATGATGAGGATGAGGTTGTGGATTTGGAAACAATCGCGACTTGCTTTCCCTACCTGAGCCATTTATCTCTGAGTTATGATGTGAGGGATGGAGTGCTTTACTATGGTTTACAAGGCTCTTCCTATCTGGAGAGTGTTGTTGTCTTGGAGCTTGGCTGGACTGTGATCAATGATCTTTTCTCCCACTGGGTTGAGGGTCTGCTCAAGCGTTGCCCCAATCTGAAGAAGTTGGTCATTCATGGGATTGTTTCTGAGGCTAAGCCTCATGAAGAATGCCAGATGTTAGCCAATTTCACTACATCCATGGTTGAGCTGATGAGGAGATACACACATGAAGATCCATATTTTAAGTATGAATAAGATTTTGTTAAATACCTTGTTATAGCTCGTGCTTTCTTTTTAAGTCTAATTGTGTAGGCATATTGGCGGGTAACTTATTGAATTCAAGAGTTATGCATAACTTTTAACTTATTGTTTGGAATCTTCATCTAGAATCTGTGACTGACCAACGATGATAGCTCATGGCAGACATTTAGAACTTTGATCCCTTGTCAGTAAACAGAATA
>Liao 08024
CTAACTATCTAAGTGCCTTTCCCTCCTATGCTAACTACCATAAACTAACTCATGCAAGCTTTTGAATTAGTCTATTTCATCATATTGGACCCATTTGAATCCTATTGTATTTTTTCCCTAACATAATTGCTCTCTTACACATCTGTTCTTTGTTTATACTTGGAGCTCGATGTTACATATTTAATTTTGTCTTATTTATATTTAGATTGCTTAATTAAGTCTTTTTATTTTTGAAATTTTCAGTTAGTTCCTTTGTTTTTTTAAATGCTCTAAGATAGTCCTTTATTTTCTTAAAAATATCTTAATGTGATCTTTTTTCATCCAATTGAGGCGGGTGATGTTAAGTTATAAATTATAGCAAAAAGGATCAAATTGAGACATTTATAAACTAATAAAATAAAAGATTACATTGAGACATTAAAGGACCATGAAGCATTTTAAAAAACAAAGAACTTGATAACATAAAAAAAATAAAAAATAAAAACTTGATTGAAACTTTCAAAAATAGAAGAATCTAATTAAATATTTTAAATAAATAAAAAGATTAAATTAATAATTAAGCCAGTAAAGCAATGACAAAAAATATTATAATTTTTATGAATACTTGAAAGGTAAAGTTGTAAAATAGTTCAGGTATTGGTCCCACTTAAAATCAACATCTAACATTGACCGGTCATATACTTAAATCCGAATGATTAATTCTGTTTTTCACGTGATTAACTATTATTAAACATTTAAATAAATTAATGGTTAATCACTCATGAGATAAAATTATCCACTAATAAACATTTCAATGATATTGTGATACTACTAGCCCCACCACGATAATCAATACAACCAAATTTATTTATTTATAATCACGTATGAGATAAAATTAACCTATATATATATTTATTATTTAATTTCATAACACTATTAAACATTTTGGATATAAACTTAATCATATTTACACATGAATCATAATTTTATGATACCATTAATCATATATATTAATAATTATATGTAATTATATTAATTTATTTTAATTTTAAATGAAATAAAATTAATCATGCTTATATACATAACTAATTTTTTTATTCATACGATTATCAAATATTTACATTTAGATAGTAGATATATGTGTATAACTATCGTAGAAGAAATTGGAGAATCTTTTTCCCCGATACAAATCTAGTAAGCTGACATGATTGAATAATCCAATATGCAAGCCTCATCCATTGGATATCACAATTTTCACTACTAAGAACAGTACCACTGATTTTTAAAAATGCATCAAAATTCAAAAGTAAATAAGACAAAAAACAAAAAACATAGCTGCTTGGAAGTGGGAACCATTGAACCTAGGCTAGCATATGATGTCGTATTGAACACTGACGGAGCCGGTATCTTGCATTGGATTTATCTTGAATTCACATAATACCAAAAAAAGAAAGAAAGAAAGAGAGGTTCCTTTCAAAATATATTTACACTTTTTTTTAAATAAAACATAAAGTAAAAATTATCAATTAAAAGATAATAAAATTAATTCAAATAGTTTAAAAAACGTTTCCAATACATTTTTTTATTACTCTTATTCCTATTATAAATTGTTGTCTTCAGTTACTTTAGACAGACCAATAAAACTTAACAAATAGATAGAAAAATAATTTTATAAAATTAATCTTTTAATTATTAATTTATTTTTAGTTTTTTTATTTATATCATTAATATTATAAGAAAAATAAGTAAAAAAATATAATTAATATTATATTAAAAAATTAAAATAATAATTCTTACACGACGATTATTAGAAATGGAGTATGAGTTAAATTACACCTAATTTATTCAACAATAAACAACATTCAATGTAATATTTCAGTCAAAAAAAGCATTAAATATAATATTAAAAACTGTAGTAGTAGCATTTAATTTTTCAACTTTATGATTAATATAATAATAAATTAATAGTATTTTAATTGATAAGTATAATTAATATTTTATCCATCCAAAGAATTAAAAGGATACAATTGCCAGAACTCTAGCCAGAGACAGAGTGTATCTGTAACTGAAACGCGCTGGAATCAAATCTTAGCAAATCCTAAATCAAACTCAAAGGATCGAACTTTGGTTTGAGATTTCATCACTGATTGTGATTCTCTTCTCCTACAAAACTTGGCATCCGATCTCTCTCTATAATCAAATATCATTCAACAATAATCCTCATTTGTTATTCCCTATTTTCTAGGTAAATATACAAACCACTTTCTCTATCTCATACTACCATTTTCTATTGTTTTCTAATCATTTGTTATTGTTATTGTTGTTCTTAATTTCAATTTTGATCCTAAATAAAGTCTAATTCCCCAAATCCCTCTTCTACCTGCTTGATTAAATCTTAAATCTTGATTACTTACTTTCCTAATTTTCGTGATTCCTGTTGCAAATTGATCCAGTGAGAAGAGATATTCATGAGAGATGTTGAGCATTTGCATCTGGTGAAATCCATTTGAAGATTCTGGCGTGATTTTTTAGGGTACTTCCGAAATCGCTCTTCGAATTGAATCGGAGGATTTAAAAGAAGTGTTTTTTTTTTGTTTGCTTTTATTTTCTTCCTTTTGTTGTTGTATGTTTGTTGTCAACACAACATACAAGAGAAAGTTGTTGATAGATATAGCTTTGTGAGGGGTTTGCAAGTTGGAAATTGCAGCATCATGGACCAGCTTCCTGTTGAAGTGATTGGGAACATTCTGTCACACTTGAGGGCTGCAAGAGATGTGGTGATAGCTTCCGCATCATGCAGGAAATGGCGACTAGCGTGCTGCAAGCACCTTCATACACTCTCCTTCAACTCCAAAGATTGGCCCATTTACCGGGATTTGACAACTACCCGCCTTGAGATTTTGATCACACAAACCATTTTCCAGACCTCAGGGTTGCAGTCCCTCTCCATTTTGATGGAAGATGTCGATGAATTCTCGGCTTCCACTGTTACTGCTTGGCTCTTGTACACCAGGGAAACTCTCAGGCAATTGCATTATAATGTCAAGACTACGCCTAATGTTAACATTCTTGAAATATGTGGCAGGCATAAGCTGGAAATACTGGATCTGGCTCATAATTCCATTGTGGGGGTTGAGCCTAATTATCAGCGGTTCCCTTGTTTGAAATCTCTTTCCTTGAGTTATGTTAGTATATCTGCATTGGATCTAAATCTTTTGGTCTCTGCATGTCCGAAGATTGAAACTTTTGAACTTGTCAATCCAGAGATTGCAATGTCTGATGCACAGGTGACCGTTGAATTGAGTAGCTCAACGCTGAAGAGTGTGTATGTAGAAGCAATTAGTTTGGACAAGTTTTTATTGGAGGCTGATGGGCTTGAGTGCTTGCACTTGAAAGATTGTGCACTCGAGTTTTTTGAACTCATTGGCAAGGGGACCTTGAAGCATTTTAAGATTGATGATGTTAGTGTTATACATCTTGATATTGGTGAGACAGTTGAGAATCTTGAGACTGTGGATATCAGCAACTTCCCAATTATATGGCCAAAGTTTTACCAGATGATTTCAAGATCGTCGAATTTGAAGAGGCTTCGGCTTTGGGATGTAATGTTTGATGATGAGGATGAGGTTGTGGATTTGGAAACAATCGCGACTTGCTTTCCCTACCTGAGCCATTTATCTCTGAGTTATGATGTGAGGGATGGAGTGCTTTACTATGGTTTACAAGGCTCTTCCTATCTGGAGAGTGTTGTTGTCTTGGAGCTTGGCTGGACTGTGATCAATGATCTTTTCTCCCACTGGGTTGAGGGTCTGCTCAAGCGTTGCCCCAATCTGAAGAAGTTGGTCATTCATGGGATTGTTTCTGAGGCTAAGCCTCATGAAGAATGCCAGATGTTAGCCAATTTCACTACATCCATGGTTGAGCTGATGAGGAGATACACACATGAAGATCCATATTTTAAGTATGAATAAGATTTTGTTAAATACCTTGTTATAGCTCGTGCTTTCTTTTTAAGTCTAATTGTGTAGGCATATTGGCGGGTAACTTATTGAATTCAAGAGTTATGCATAACTTTTAACTTATTGTTTGGAATCTTCATCTAGAATCTGTGACTGACCAACGATGATAGCTCATGGCAGACATTTAGAACTTTGATCCCTTGTCAGTAAACAGAATA
>Suinong 13
CTAACTATCTAAGTGCCTTTCCCTCCTATGCTAACTACCATAAACTAACTCATGCAAGCTTTTGAATTAGTCTATTTCATCATATTGGACCCATTTGAATCCTATTGTATTTTTTCCCTAACATAATTGCTCTCTTACACATCTGTTCTTTGTTTATACTTGGAGCTCGATGTTACATATTTAATTTTGTCTTATTTATATTTAGATTGCTTAATTAAGTCTTTTTATTTTTGAAATTTTCAGTTAGTTCCTTTGTTTTTTTAAATGCTCTAAGATAGTCCTTTATTTTCTTAAAAATATCTTAATGTGATCTTTTTTCATCCAATTGAGGCGGGTGATGTTAAGTTATAAATTATAGCAAAAAGGATCAAATTGAGACATTTATAAACTAATAAAATAAAAGATTACATTGAGACATTAAAGGACCATGAAGCATTTTAAAAAACAAAGAACTTGATAACATAAAAAAAATAAAAAATAAAAACTTGATTGAAACTTTCAAAAATAGAAGAATCTAATTAAATATTTTAAATAAATAAAAAGATTAAATTAATAATTAAGCCAGTAAAGCAATGACAAAAAATATTATAATTTTTATGAATACTTGAAAGGTAAAGTTGTAAAATAGTTCAGGTATTGGTCCCACTTAAAATCAACATCTAACATTGACCGGTCATATACTTAAATCCGAATGATTAATTCTGTTTTTCACGTGATTAACTATTATTAAACATTTAAATAAATTAATGGTTAATCACTCATGAGATAAAATTATCCACTAATAAACATTTCAATGATATTGTGATACTACTAGCCCCACCACGATAATCAATACAACCAAATTTATTTATTTATAATCACGTATGAGATAAAATTAACCTATATATATATTTATTATTTAATTTCATAACACTATTAAACATTTTGGATATAAACTTAATCATATTTACACATGAATCATAATTTTATGATACCATTAATCATATATATTAATAATTATATGTAATTATATTAATTTATTTTAATTTTAAATGAAATAAAATTAATCATGCTTATATACATAACTAATTTTTTTATTCATACGATTATCAAATATTTACATTTAGATAGTAGATATATGTGTATAACTATCGTAGAAGAAATTGGAGAATCTTTTTCCCCGATACAAATCTAGTAAGCTGACATGATTGAATAATCCAATATGCAAGCCTCATCCATTGGATATCACAATTTTCACTACTAAGAACAGTACCACTGATTTTTAAAAATGCATCAAAATTCAAAAGTAAATAAGACAAAAAACAAAAAACATAGCTGCTTGGAAGTGGGAACCATTGAACCTAGGCTAGCATATGATGTCGTATTGAACACTGACGGAGCCGGTATCTTGCATTGGATTTATCTTGAATTCACATAATACCAAAAAAAGAAAGAAAGAAAGAGAGGTTCCTTTCAAAATATATTTACACTTTTTTTTAAATAAAACATAAAGTAAAAATTATCAATTAAAAGATAATAAAATTAATTCAAATAGTTTAAAAAACGTTTCCAATACATTTTTTTATTACTCTTATTCCTATTATAAATTGTTGTCTTCAGTTACTTTAGACAGACCAATAAAACTTAACAAATAGATAGAAAAATAATTTTATAAAATTAATCTTTTAATTATTAATTTATTTTTAGTTTTTTTATTTATATCATTAATATTATAAGAAAAATAAGTAAAAAAATATAATTAATATTATATTAAAAAATTAAAATAATAATTCTTACACGACGATTATTAGAAATGGAGTATGAGTTAAATTACACCTAATTTATTCAACAATAAACAACATTCAATGTAATATTTCAGTCAAAAAAAGCATTAAATATAATATTAAAAACTGTAGTAGTAGCATTTAATTTTTCAACTTTATGATTAATATAATAATAAATTAATAGTATTTTAATTGATAAGTATAATTAATATTTTATCCATCCAAAGAATTAAAAGGATACAATTGCCAGAACTCTAGCCAGAGACAGAGTGTATCTGTAACTGAAACGCGCTGGAATCAAATCTTAGCAAATCCTAAATCAAACTCAAAGGATCGAACTTTGGTTTGAGATTTCATCACTGATTGTGATTCTCTTCTCCTACAAAACTTGGCATCCGATCTCTCTCTATAATCAAATATCATTCAACAATAATCCTCATTTGTTATTCCCTATTTTCTAGGTAAATATACAAACCACTTTCTCTATCTCATACTACCATTTTCTATTGTTTTCTAATCATTTGTTATTGTTATTGTTGTTCTTAATTTCAATTTTGATCCTAAATAAAGTCTAATTCCCCAAATCCCTCTTCTACCTGCTTGATTAAATCTTAAATCTTGATTACTTACTTTCCTAATTTTCGTGATTCCTGTTGCAAATTGATCCAGTGAGAAGAGATATTCATGAGAGATGTTGAGCATTTGCATCTGGTGAAATCCATTTGAAGATTCTGGCGTGATTTTTTAGGGTACTTCCGAAATCGCTCTTCGAATTGAATCGGAGGATTTAAAAGAAGTGTTTTTTTTTTGTTTGCTTTTATTTTCTTCCTTTTGTTGTTGTATGTTTGTTGTCAACACAACATACAAGAGAAAGTTGTTGATAGATATAGCTTTGTGAGGGGTTTGCAAGTTGGAAATTGCAGCATCATGGACCAGCTTCCTGTTGAAGTGATTGGGAACATTCTGTCACACTTGAGGGCTGCAAGAGATGTGGTGATAGCTTCCGCATCATGCAGGAAATGGCGACTAGCGTGCTGCAAGCACCTTCATACACTCTCCTTCAACTCCAAAGATTGGCCCATTTACCGGGATTTGACAACTACCCGCCTTGAGATTTTGATCACACAAACCATTTTCCAGACCTCAGGGTTGCAGTCCCTCTCCATTTTGATGGAAGATGTCGATGAATTCTCGGCTTCCACTGTTACTGCTTGGCTCTTGTACACCAGGGAAACTCTCAGGCAATTGCATTATAATGTCAAGACTACGCCTAATGTTAACATTCTTGAAATATGTGGCAGGCATAAGCTGGAAATACTGGATCTGGCTCATAATTCCATTGTGGGGGTTGAGCCTAATTATCAGCGGTTCCCTTGTTTGAAATCTCTTTCCTTGAGTTATGTTAGTATATCTGCATTGGATCTAAATCTTTTGGTCTCTGCATGTCCGAAGATTGAAACTTTTGAACTTGTCAATCCAGAGATTGCAATGTCTGATGCACAGGTGACCGTTGAATTGAGTAGCTCAACGCTGAAGAGTGTGTATGTAGAAGCAATTAGTTTGGACAAGTTTTTATTGGAGGCTGATGGGCTTGAGTGCTTGCACTTGAAAGATTGTGCACTCGAGTTTTTTGAACTCATTGGCAAGGGGACCTTGAAGCATTTTAAGATTGATGATGTTAGTGTTATACATCTTGATATTGGTGAGACAGTTGAGAATCTTGAGACTGTGGATATCAGCAACTTCCCAATTATATGGCCAAAGTTTTACCAGATGATTTCAAGATCGTCGAATTTGAAGAGGCTTCGGCTTTGGGATGTAATGTTTGATGATGAGGATGAGGTTGTGGATTTGGAAACAATCGCGACTTGCTTTCCCTACCTGAGCCATTTATCTCTGAGTTATGATGTGAGGGATGGAGTGCTTTACTATGGTTTACAAGGCTCTTCCTATCTGGAGAGTGTTGTTGTCTTGGAGCTTGGCTGGACTGTGATCAATGATCTTTTCTCCCACTGGGTTGAGGGTCTGCTCAAGCGTTGCCCCAATCTGAAGAAGTTGGTCATTCATGGGATTGTTTCTGAGGCTAAGCCTCATGAAGAATGCCAGATGTTAGCCAATTTCACTACATCCATGGTTGAGCTGATGAGGAGATACACACATGAAGATCCATATTTTAAGTATGAATAAGATTTTGTTAAATACCTTGTTATAGCTCGTGCTTTCTTTTTAAGTCTAATTGTGTAGGCATATTGGCGGGTAACTTATTGAATTCAAGAGTTATGCATAACTTTTAACTTATTGTTTGGAATCTTCATCTAGAATCTGTGACTGACCAACGATGATAGCTCATGGCAGACATTTAGAACTTTGATCCCTTGTCAGTAAACAGAATA
>Changnong 17
CTAACTATCTAAGTGCCTTTCCCTCCTATGCTAACTACCATAAACTAACTCATGCAAGCTTTTGAATTAGTCTATTTCATCATATTGGACCCATTTGAATCCTATTGTATTTTTTCCCTAACATAATTGCTCTCTTACACATCTGTTCTTTGTTTATACTTGGAGCTCGATGTTACATATTTAATTTTGTCTTATTTATATTTAGATTGCTTAATTAAGTCTTTTTATTTTTGAAATTTTCAGTTAGTTCCTTTGTTTTTTTAAATGCTCTAAGATAGTCCTTTATTTTCTTAAAAATATCTTAATGTGATCTTTTTTCATCCAATTGAGGCGGGTGATGTTAAGTTATAAATTATAGCAAAAAGGATCAAATTGAGACATTTATAAACTAATAAAATAAAAGATTACATTGAGACATTAAAGGACCATGAAGCATTTTAAAAAACAAAGAACTTGATAACATAAAAAAAATAAAAAATAAAAACTTGATTGAAACTTTCAAAAATAGAAGAATCTAATTAAATATTTTAAATAAATAAAAAGATTAAATTAATAATTAAGCCAGTAAAGCAATGACAAAAAATATTATAATTTTTATGAATACTTGAAAGGTAAAGTTGTAAAATAGTTCAGGTATTGGTCCCACTTAAAATCAACATCTAACATTGACCGGTCATATACTTAAATCCGAATGATTAATTCTGTTTTTCACGTGATTAACTATTATTAAACATTTAAATAAATTAATGGTTAATCACTCATGAGATAAAATTATCCACTAATAAACATTTCAATGATATTGTGATACTACTAGCCCCACCACGATAATCAATACAACCAAATTTATTTATTTATAATCACGTATGAGATAAAATTAACCTATATATATATTTATTATTTAATTTCATAACACTATTAAACATTTTGGATATAAACTTAATCATATTTACACATGAATCATAATTTTATGATACCATTAATCATATATATTAATAATTATATGTAATTATATTAATTTATTTTAATTTTAAATGAAATAAAATTAATCATGCTTATATACATAACTAATTTTTTTATTCATACGATTATCAAATATTTACATTTAGATAGTAGATATATGTGTATAACTATCGTAGAAGAAATTGGAGAATCTTTTTCCCCGATACAAATCTAGTAAGCTGACATGATTGAATAATCCAATATGCAAGCCTCATCCATTGGATATCACAATTTTCACTACTAAGAACAGTACCACTGATTTTTAAAAATGCATCAAAATTCAAAAGTAAATAAGACAAAAAACAAAAAACATAGCTGCTTGGAAGTGGGAACCATTGAACCTAGGCTAGCATATGATGTCGTATTGAACACTGACGGAGCCGGTATCTTGCATTGGATTTATCTTGAATTCACATAATACCAAAAAAAGAAAGAAAGAAAGAGAGGTTCCTTTCAAAATATATTTACACTTTTTTTTAAATAAAACATAAAGTAAAAATTATCAATTAAAAGATAATAAAATTAATTCAAATAGTTTAAAAAACGTTTCCAATACATTTTTTTATTACTCTTATTCCTATTATAAATTGTTGTCTTCAGTTACTTTAGACAGACCAATAAAACTTAACAAATAGATAGAAAAATAATTTTATAAAATTAATCTTTTAATTATTAATTTATTTTTAGTTTTTTTATTTATATCATTAATATTATAAGAAAAATAAGTAAAAAAATATAATTAATATTATATTAAAAAATTAAAATAATAATTCTTACACGACGATTATTAGAAATGGAGTATGAGTTAAATTACACCTAATTTATTCAACAATAAACAACATTCAATGTAATATTTCAGTCAAAAAAAGCATTAAATATAATATTAAAAACTGTAGTAGTAGCATTTAATTTTTCAACTTTATGATTAATATAATAATAAATTAATAGTATTTTAATTGATAAGTATAATTAATATTTTATCCATCCAAAGAATTAAAAGGATACAATTGCCAGAACTCTAGCCAGAGACAGAGTGTATCTGTAACTGAAACGCGCTGGAATCAAATCTTAGCAAATCCTAAATCAAACTCAAAGGATCGAACTTTGGTTTGAGATTTCATCACTGATTGTGATTCTCTTCTCCTACAAAACTTGGCATCCGATCTCTCTCTATAATCAAATATCATTCAACAATAATCCTCATTTGTTATTCCCTATTTTCTAGGTAAATATACAAACCACTTTCTCTATCTCATACTACCATTTTCTATTGTTTTCTAATCATTTGTTATTGTTATTGTTGTTCTTAATTTCAATTTTGATCCTAAATAAAGTCTAATTCCCCAAATCCCTCTTCTACCTGCTTGATTAAATCTTAAATCTTGATTACTTACTTTCCTAATTTTCGTGATTCCTGTTGCAAATTGATCCAGTGAGAAGAGATATTCATGAGAGATGTTGAGCATTTGCATCTGGTGAAATCCATTTGAAGATTCTGGCGTGATTTTTTAGGGTACTTCCGAAATCGCTCTTCGAATTGAATCGGAGGATTTAAAAGAAGTGTTTTTTTTTTGTTTGCTTTTATTTTCTTCCTTTTGTTGTTGTATGTTTGTTGTCAACACAACATACAAGAGAAAGTTGTTGATAGATATAGCTTTGTGAGGGGTTTGCAAGTTGGAAATTGCAGCATCATGGACCAGCTTCCTGTTGAAGTGATTGGGAACATTCTGTCACACTTGAGGGCTGCAAGAGATGTGGTGATAGCTTCCGCATCATGCAGGAAATGGCGACTAGCGTGCTGCAAGCACCTTCATACACTCTCCTTCAACTCCAAAGATTGGCCCATTTACCGGGATTTGACAACTACCCGCCTTGAGATTTTGATCACACAAACCATTTTCCAGACCTCAGGGTTGCAGTCCCTCTCCATTTTGATGGAAGATGTCGATGAATTCTCGGCTTCCACTGTTACTGCTTGGCTCTTGTACACCAGGGAAACTCTCAGGCAATTGCATTATAATGTCAAGACTACGCCTAATGTTAACATTCTTGAAATATGTGGCAGGCATAAGCTGGAAATACTGGATCTGGCTCATAATTCCATTGTGGGGGTTGAGCCTAATTATCAGCGGTTCCCTTGTTTGAAATCTCTTTCCTTGAGTTATGTTAGTATATCTGCATTGGATCTAAATCTTTTGGTCTCTGCATGTCCGAAGATTGAAACTTTTGAACTTGTCAATCCAGAGATTGCAATGTCTGATGCACAGGTGACCGTTGAATTGAGTAGCTCAACGCTGAAGAGTGTGTATGTAGAAGCAATTAGTTTGGACAAGTTTTTATTGGAGGCTGATGGGCTTGAGTGCTTGCACTTGAAAGATTGTGCACTCGAGTTTTTTGAACTCATTGGCAAGGGGACCTTGAAGCATTTTAAGATTGATGATGTTAGTGTTATACATCTTGATATTGGTGAGACAGTTGAGAATCTTGAGACTGTGGATATCAGCAACTTCCCAATTATATGGCCAAAGTTTTACCAGATGATTTCAAGATCGTCGAATTTGAAGAGGCTTCGGCTTTGGGATGTAATGTTTGATGATGAGGATGAGGTTGTGGATTTGGAAACAATCGCGACTTGCTTTCCCTACCTGAGCCATTTATCTCTGAGTTATGATGTGAGGGATGGAGTGCTTTACTATGGTTTACAAGGCTCTTCCTATCTGGAGAGTGTTGTTGTCTTGGAGCTTGGCTGGACTGTGATCAATGATCTTTTCTCCCACTGGGTTGAGGGTCTGCTCAAGCGTTGCCCCAATCTGAAGAAGTTGGTCATTCATGGGATTGTTTCTGAGGCTAAGCCTCATGAAGAATGCCAGATGTTAGCCAATTTCACTACATCCATGGTTGAGCTGATGAGGAGATACACACATGAAGATCCATATTTTAAGTATGAATAAGATTTTGTTAAATACCTTGTTATAGCTCGTGCTTTCTTTTTAAGTCTAATTGTGTAGGCATATTGGCGGGTAACTTATTGAATTCAAGAGTTATGCATAACTTTTAACTTATTGTTTGGAATCTTCATCTAGAATCTGTGACTGACCAACGATGATAGCTCATGGCAGACATTTAGAACTTTGATCCCTTGTCAGTAAACAGAATA
>Hefu 03-7
CTAACTATCTAAGTGCCTTTCCCTCCTATGCTAACTACCATAAACTAACTCATGCAAGCTTTTGAATTAGTCTATTTCATCATATTGGACCCATTTGAATCCTATTGTATTTTTTCCCTAACATAATTGCTCTCTTACACATCTGTTCTTTGTTTATACTTGGAGCTCGATGTTACATATTTAATTTTGTCTTATTTATATTTAGATTGCTTAATTAAGTCTTTTTATTTTTGAAATTTTCAGTTAGTTCCTTTGTTTTTTTAAATGCTCTAAGATAGTCCTTTATTTTCTTAAAAATATCTTAATGTGATCTTTTTTCATCCAATTGAGGCGGGTGATGTTAAGTTATAAATTATAGCAAAAAGGATCAAATTGAGACATTTATAAACTAATAAAATAAAAGATTACATTGAGACATTAAAGGACCATGAAGCATTTTAAAAAACAAAGAACTTGATAACATAAAAAAAATAAAAAATAAAAACTTGATTGAAACTTTCAAAAATAGAAGAATCTAATTAAATATTTTAAATAAATAAAAAGATTAAATTAATAATTAAGCCAGTAAAGCAATGACAAAAAATATTATAATTTTTATGAATACTTGAAAGGTAAAGTTGTAAAATAGTTCAGGTATTGGTCCCACTTAAAATCAACATCTAACATTGACCGGTCATATACTTAAATCCGAATGATTAATTCTGTTTTTCACGTGATTAACTATTATTAAACATTTAAATAAATTAATGGTTAATCACTCATGAGATAAAATTATCCACTAATAAACATTTCAATGATATTGTGATACTACTAGCCCCACCACGATAATCAATACAACCAAATTTATTTATTTATAATCACGTATGAGATAAAATTAACCTATATATATATTTATTATTTAATTTCATAACACTATTAAACATTTTGGATATAAACTTAATCATATTTACACATGAATCATAATTTTATGATACCATTAATCATATATATTAATAATTATATGTAATTATATTAATTTATTTTAATTTTAAATGAAATAAAATTAATCATGCTTATATACATAACTAATTTTTTTATTCATACGATTATCAAATATTTACATTTAGATAGTAGATATATGTGTATAACTATCGTAGAAGAAATTGGAGAATCTTTTTCCCCGATACAAATCTAGTAAGCTGACATGATTGAATAATCCAATATGCAAGCCTCATCCATTGGATATCACAATTTTCACTACTAAGAACAGTACCACTGATTTTTAAAAATGCATCAAAATTCAAAAGTAAATAAGACAAAAAACAAAAAACATAGCTGCTTGGAAGTGGGAACCATTGAACCTAGGCTAGCATATGATGTCGTATTGAACACTGACGGAGCCGGTATCTTGCATTGGATTTATCTTGAATTCACATAATACCAAAAAAAGAAAGAAAGAAAGAGAGGTTCCTTTCAAAATATATTTACACTTTTTTTTAAATAAAACATAAAGTAAAAATTATCAATTAAAAGATAATAAAATTAATTCAAATAGTTTAAAAAACGTTTCCAATACATTTTTTTATTACTCTTATTCCTATTATAAATTGTTGTCTTCAGTTACTTTAGACAGACCAATAAAACTTAACAAATAGATAGAAAAATAATTTTATAAAATTAATCTTTTAATTATTAATTTATTTTTAGTTTTTTTATTTATATCATTAATATTATAAGAAAAATAAGTAAAAAAATATAATTAATATTATATTAAAAAATTAAAATAATAATTCTTACACGACGATTATTAGAAATGGAGTATGAGTTAAATTACACCTAATTTATTCAACAATAAACAACATTCAATGTAATATTTCAGTCAAAAAAAGCATTAAATATAATATTAAAAACTGTAGTAGTAGCATTTAATTTTTCAACTTTATGATTAATATAATAATAAATTAATAGTATTTTAATTGATAAGTATAATTAATATTTTATCCATCCAAAGAATTAAAAGGATACAATTGCCAGAACTCTAGCCAGAGACAGAGTGTATCTGTAACTGAAACGCGCTGGAATCAAATCTTAGCAAATCCTAAATCAAACTCAAAGGATCGAACTTTGGTTTGAGATTTCATCACTGATTGTGATTCTCTTCTCCTACAAAACTTGGCATCCGATCTCTCTCTATAATCAAATATCATTCAACAATAATCCTCATTTGTTATTCCCTATTTTCTAGGTAAATATACAAACCACTTTCTCTATCTCATACTACCATTTTCTATTGTTTTCTAATCATTTGTTATTGTTATTGTTGTTCTTAATTTCAATTTTGATCCTAAATAAAGTCTAATTCCCCAAATCCCTCTTCTACCTGCTTGATTAAATCTTAAATCTTGATTACTTACTTTCCTAATTTTCGTGATTCCTGTTGCAAATTGATCCAGTGAGAAGAGATATTCATGAGAGATGTTGAGCATTTGCATCTGGTGAAATCCATTTGAAGATTCTGGCGTGATTTTTTAGGGTACTTCCGAAATCGCTCTTCGAATTGAATCGGAGGATTTAAAAGAAGTGTTTTTTTTTTGTTTGCTTTTATTTTCTTCCTTTTGTTGTTGTATGTTTGTTGTCAACACAACATACAAGAGAAAGTTGTTGATAGATATAGCTTTGTGAGGGGTTTGCAAGTTGGAAATTGCAGCATCATGGACCAGCTTCCTGTTGAAGTGATTGGGAACATTCTGTCACACTTGAGGGCTGCAAGAGATGTGGTGATAGCTTCCGCATCATGCAGGAAATGGCGACTAGCGTGCTGCAAGCACCTTCATACACTCTCCTTCAACTCCAAAGATTGGCCCATTTACCGGGATTTGACAACTACCCGCCTTGAGATTTTGATCACACAAACCATTTTCCAGACCTCAGGGTTGCAGTCCCTCTCCATTTTGATGGAAGATGTCGATGAATTCTCGGCTTCCACTGTTACTGCTTGGCTCTTGTACACCAGGGAAACTCTCAGGCAATTGCATTATAATGTCAAGACTACGCCTAATGTTAACATTCTTGAAATATGTGGCAGGCATAAGCTGGAAATACTGGATCTGGCTCATAATTCCATTGTGGGGGTTGAGCCTAATTATCAGCGGTTCCCTTGTTTGAAATCTCTTTCCTTGAGTTATGTTAGTATATCTGCATTGGATCTAAATCTTTTGGTCTCTGCATGTCCGAAGATTGAAACTTTTGAACTTGTCAATCCAGAGATTGCAATGTCTGATGCACAGGTGACCGTTGAATTGAGTAGCTCAACGCTGAAGAGTGTGTATGTAGAAGCAATTAGTTTGGACAAGTTTTTATTGGAGGCTGATGGGCTTGAGTGCTTGCACTTGAAAGATTGTGCACTCGAGTTTTTTGAACTCATTGGCAAGGGGACCTTGAAGCATTTTAAGATTGATGATGTTAGTGTTATACATCTTGATATTGGTGAGACAGTTGAGAATCTTGAGACTGTGGATATCAGCAACTTCCCAATTATATGGCCAAAGTTTTACCAGATGATTTCAAGATCGTCGAATTTGAAGAGGCTTCGGCTTTGGGATGTAATGTTTGATGATGAGGATGAGGTTGTGGATTTGGAAACAATCGCGACTTGCTTTCCCTACCTGAGCCATTTATCTCTGAGTTATGATGTGAGGGATGGAGTGCTTTACTATGGTTTACAAGGCTCTTCCTATCTGGAGAGTGTTGTTGTCTTGGAGCTTGGCTGGACTGTGATCAATGATCTTTTCTCCCACTGGGTTGAGGGTCTGCTCAAGCGTTGCCCCAATCTGAAGAAGTTGGTCATTCATGGGATTGTTTCTGAGGCTAAGGCTCATGAAGAATGCCAGATGTTAGCCAATTTCACTACATCCATGGTTGAGCTGATGAGGAGATACACACATGAAGATCCATATTTTAAGTATGAATAAGATTTTGTTAAATACCTTGTTATAGCTCGTGCTTTCTTTTTAAGTCTAATTGTGTAGGCATATTGGCGGGTAACTTATTGAATTCAAGAGTTATGCATAACTTTTAACTTATTGTTTGGAATCTTCATCTAGAATCTGTGACTGACCAACGATGATAGCTCATGGCAGACATTTAGAACTTTGATCCCTTGTCAGTAAACAGAATA
>Henong 95
CTAACTATCTAAGTGCCTTTCCCTCCTATGCTAACTACCATAAACTAACTCATGCAAGCTTTTGAATTAGTCTATTTCATCATATTGGACCCATTTGAATCCTATTGTATTTTTTCCCTAACATAATTGCTCTCTTACACATCTGTTCTTTGTTTATACTTGGAGCTCGATGTTACATATTTAATTTTGTCTTATTTATATTTAGATTGCTTAATTAAGTCTTTTTATTTTTGAAATTTTCAGTTAGTTCCTTTGTTTTTTTAAATGCTCTAAGATAGTCCTTTATTTTCTTAAAAATATCTTAATGTGATCTTTTTTCATCCAATTGAGGCGGGTGATGTTAAGTTATAAATTATAGCAAAAAGGATCAAATTGAGACATTTATAAACTAATAAAATAAAAGATTACATTGAGACATTAAAGGACCATGAAGCATTTTAAAAAACAAAGAACTTGATAACATAAAAAAAATAAAAAATAAAAACTTGATTGAAACTTTCAAAAATAGAAGAATCTAATTAAATATTTTAAATAAATAAAAAGATTAAATTAATAATTAAGCCAGTAAAGCAATGACAAAAAATATTATAATTTTTATGAATACTTGAAAGGTAAAGTTGTAAAATAGTTCAGGTATTGGTCCCACTTAAAATCAACATCTAACATTGACCGGTCATATACTTAAATCCGAATGATTAATTCTGTTTTTCACGTGATTAACTATTATTAAACATTTAAATAAATTAATGGTTAATCACTCATGAGATAAAATTATCCACTAATAAACATTTCAATGATATTGTGATACTACTAGCCCCACCACGATAATCAATACAACCAAATTTATTTATTTATAATCACGTATGAGATAAAATTAACCTATATATATATTTATTATTTAATTTCATAACACTATTAAACATTTTGGATATAAACTTAATCATATTTACACATGAATCATAATTTTATGATACCATTAATCATATATATTAATAATTATATGTAATTATATTAATTTATTTTAATTTTAAATGAAATAAAATTAATCATGCTTATATACATAACTAATTTTTTTATTCATACGATTATCAAATATTTACATTTAGATAGTAGATATATGTGTATAACTATCGTAGAAGAAATTGGAGAATCTTTTTCCCCGATACAAATCTAGTAAGCTGACATGATTGAATAATCCAATATGCAAGCCTCATCCATTGGATATCACAATTTTCACTACTAAGAACAGTACCACTGATTTTTAAAAATGCATCAAAATTCAAAAGTAAATAAGACAAAAAACAAAAAACATAGCTGCTTGGAAGTGGGAACCATTGAACCTAGGCTAGCATATGATGTCGTATTGAACACTGACGGAGCCGGTATCTTGCATTGGATTTATCTTGAATTCACATAATACCAAAAAAAGAAAGAAAGAAAGAGAGGTTCCTTTCAAAATATATTTACACTTTTTTTTAAATAAAACATAAAGTAAAAATTATCAATTAAAAGATAATAAAATTAATTCAAATAGTTTAAAAAACGTTTCCAATACATTTTTTTATTACTCTTATTCCTATTATAAATTGTTGTCTTCAGTTACTTTAGACAGACCAATAAAACTTAACAAATAGATAGAAAAATAATTTTATAAAATTAATCTTTTAATTATTAATTTATTTTTAGTTTTTTTATTTATATCATTAATATTATAAGAAAAATAAGTAAAAAAATATAATTAATATTATATTAAAAAATTAAAATAATAATTCTTACACGACGATTATTAGAAATGGAGTATGAGTTAAATTACACCTAATTTATTCAACAATAAACAACATTCAATGTAATATTTCAGTCAAAAAAAGCATTAAATATAATATTAAAAACTGTAGTAGTAGCATTTAATTTTTCAACTTTATGATTAATATAATAATAAATTAATAGTATTTTAATTGATAAGTATAATTAATATTTTATCCATCCAAAGAATTAAAAGGATACAATTGCCAGAACTCTAGCCAGAGACAGAGTGTATCTGTAACTGAAACGCGCTGGAATCAAATCTTAGCAAATCCTAAATCAAACTCAAAGGATCGAACTTTGGTTTGAGATTTCATCACTGATTGTGATTCTCTTCTCCTACAAAACTTGGCATCCGATCTCTCTCTATAATCAAATATCATTCAACAATAATCCTCATTTGTTATTCCCTATTTTCTAGGTAAATATACAAACCACTTTCTCTATCTCATACTACCATTTTCTATTGTTTTCTAATCATTTGTTATTGTTATTGTTGTTCTTAATTTCAATTTTGATCCTAAATAAAGTCTAATTCCCCAAATCCCTCTTCTACCTGCTTGATTAAATCTTAAATCTTGATTACTTACTTTCCTAATTTTCGTGATTCCTGTTGCAAATTGATCCAGTGAGAAGAGATATTCATGAGAGATGTTGAGCATTTGCATCTGGTGAAATCCATTTGAAGATTCTGGCGTGATTTTTTAGGGTACTTCCGAAATCGCTCTTCGAATTGAATCGGAGGATTTAAAAGAAGTGTTTTTTTTTTGTTTGCTTTTATTTTCTTCCTTTTGTTGTTGTATGTTTGTTGTCAACACAACATACAAGAGAAAGTTGTTGATAGATATAGCTTTGTGAGGGGTTTGCAAGTTGGAAATTGCAGCATCATGGACCAGCTTCCTGTTGAAGTGATTGGGAACATTCTGTCACACTTGAGGGCTGCAAGAGATGTGGTGATAGCTTCCGCATCATGCAGGAAATGGCGACTAGCGTGCTGCAAGCACCTTCATACACTCTCCTTCAACTCCAAAGATTGGCCCATTTACCGGGATTTGACAACTACCCGCCTTGAGATTTTGATCACACAAACCATTTTCCAGACCTCAGGGTTGCAGTCCCTCTCCATTTTGATGGAAGATGTCGATGAATTCTCGGCTTCCACTGTTACTGCTTGGCTCTTGTACACCAGGGAAACTCTCAGGCAATTGCATTATAATGTCAAGACTACGCCTAATGTTAACATTCTTGAAATATGTGGCAGGCATAAGCTGGAAATACTGGATCTGGCTCATAATTCCATTGTGGGGGTTGAGCCTAATTATCAGCGGTTCCCTTGTTTGAAATCTCTTTCCTTGAGTTATGTTAGTATATCTGCATTGGATCTAAATCTTTTGGTCTCTGCATGTCCGAAGATTGAAACTTTTGAACTTGTCAATCCAGAGATTGCAATGTCTGATGCACAGGTGACCGTTGAATTGAGTAGCTCAACGCTGAAGAGTGTGTATGTAGAAGCAATTAGTTTGGACAAGTTTTTATTGGAGGCTGATGGGCTTGAGTGCTTGCACTTGAAAGATTGTGCACTCGAGTTTTTTGAACTCATTGGCAAGGGGACCTTGAAGCATTTTAAGATTGATGATGTTAGTGTTATACATCTTGATATTGGTGAGACAGTTGAGAATCTTGAGACTGTGGATATCAGCAACTTCCCAATTATATGGCCAAAGTTTTACCAGATGATTTCAAGATCGTCGAATTTGAAGAGGCTTCGGCTTTGGGATGTAATGTTTGATGATGAGGATGAGGTTGTGGATTTGGAAACAATCGCGACTTGCTTTCCCTACCTGAGCCATTTATCTCTGAGTTATGATGTGAGGGATGGAGTGCTTTACTATGGTTTACAAGGCTCTTCCTATCTGGAGAGTGTTGTTGTCTTGGAGCTTGGCTGGACTGTGATCAATGATCTTTTCTCCCACTGGGTTGAGGGTCTGCTCAAGCGTTGCCCCAATCTGAAGAAGTTGGTCATTCATGGGATTGTTTCTGAGGCTAAGCCTCATGAAGAATGCCAGATGTTAGCCAATTTCACTACATCCATGGTTGAGCTGATGAGGAGATACACACATGAAGATCCATATTTTAAGTATGAATAAGATTTTGTTAAATACCTTGTTATAGCTCGTGCTTTCTTTTTAAGTCTAATTGTGTAGGCATATTGGCGGGTAACTTATTGAATTCAAGAGTTATGCATAACTTTTAACTTATTGTTTGGAATCTTCATCTAGAATCTGTGACTGACCAACGATGATAGCTCATGGCAGACATTTAGAACTTTGATCCCTTGTCAGTAAACAGAATA
>Kenfeng 7
CTAACTATCTAAGTGCCTTTCCCTCCTATGCTAACTACCATAAACTAACTCATGCAAGCTTTTGAATTAGTCTATTTCATCATATTGGACCCATTTGAATCCTATTGTATTTTTTCCCTAACATAATTGCTCTCTTACACATCTGTTCTTTGTTTATACTTGGAGCTCGATGTTACATATTTAATTTTGTCTTATTTATATTTAGATTGCTTAATTAAGTCTTTTTATTTTTGAAATTTTCAGTTAGTTCCTTTGTTTTTTTAAATGCTCTAAGATAGTCCTTTATTTTCTTAAAAATATCTTAATGTGATCTTTTTTCATCCAATTGAGGCGGGTGATGTTAAGTTATAAATTATAGCAAAAAGGATCAAATTGAGACATTTATAAACTAATAAAATAAAAGATTACATTGAGACATTAAAGGACCATGAAGCATTTTAAAAAACAAAGAACTTGATAACATAAAAAAAATAAAAAATAAAAACTTGATTGAAACTTTCAAAAATAGAAGAATCTAATTAAATATTTTAAATAAATAAAAAGATTAAATTAATAATTAAGCCAGTAAAGCAATGACAAAAAATATTATAATTTTTATGAATACTTGAAAGGTAAAGTTGTAAAATAGTTCAGGTATTGGTCCCACTTAAAATCAACATCTAACATTGACCGGTCATATACTTAAATCCGAATGATTAATTCTGTTTTTCACGTGATTAACTATTATTAAACATTTAAATAAATTAATGGTTAATCACTCATGAGATAAAATTATCCACTAATAAACATTTCAATGATATTGTGATACTACTAGCCCCACCACGATAATCAATACAACCAAATTTATTTATTTATAATCACGTATGAGATAAAATTAACCTATATATATATTTATTATTTAATTTCATAACACTATTAAACATTTTGGATATAAACTTAATCATATTTACACATGAATCATAATTTTATGATACCATTAATCATATATATTAATAATTATATGTAATTATATTAATTTATTTTAATTTTAAATGAAATAAAATTAATCATGCTTATATACATAACTAATTTTTTTATTCATACGATTATCAAATATTTACATTTAGATAGTAGATATATGTGTATAACTATCGTAGAAGAAATTGGAGAATCTTTTTCCCCGATACAAATCTAGTAAGCTGACATGATTGAATAATCCAATATGCAAGCCTCATCCATTGGATATCACAATTTTCACTACTAAGAACAGTACCACTGATTTTTAAAAATGCATCAAAATTCAAAAGTAAATAAGACAAAAAACAAAAAACATAGCTGCTTGGAAGTGGGAACCATTGAACCTAGGCTAGCATATGATGTCGTATTGAACACTGACGGAGCCGGTATCTTGCATTGGATTTATCTTGAATTCACATAATACCAAAAAAAGAAAGAAAGAAAGAGAGGTTCCTTTCAAAATATATTTACACTTTTTTTTAAATAAAACATAAAGTAAAAATTATCAATTAAAAGATAATAAAATTAATTCAAATAGTTTAAAAAACGTTTCCAATACATTTTTTTATTACTCTTATTCCTATTATAAATTGTTGTCTTCAGTTACTTTAGACAGACCAATAAAACTTAACAAATAGATAGAAAAATAATTTTATAAAATTAATCTTTTAATTATTAATTTATTTTTAGTTTTTTTATTTATATCATTAATATTATAAGAAAAATAAGTAAAAAAATATAATTAATATTATATTAAAAAATTAAAATAATAATTCTTACACGACGATTATTAGAAATGGAGTATGAGTTAAATTACACCTAATTTATTCAACAATAAACAACATTCAATGTAATATTTCAGTCAAAAAAAGCATTAAATATAATATTAAAAACTGTAGTAGTAGCATTTAATTTTTCAACTTTATGATTAATATAATAATAAATTAATAGTATTTTAATTGATAAGTATAATTAATATTTTATCCATCCAAAGAATTAAAAGGATACAATTGCCAGAACTCTAGCCAGAGACAGAGTGTATCTGTAACTGAAACGCGCTGGAATCAAATCTTAGCAAATCCTAAATCAAACTCAAAGGATCGAACTTTGGTTTGAGATTTCATCACTGATTGTGATTCTCTTCTCCTACAAAACTTGGCATCCGATCTCTCTCTATAATCAAATATCATTCAACAATAATCCTCATTTGTTATTCCCTATTTTCTAGGTAAATATACAAACCACTTTCTCTATCTCATACTACCATTTTCTATTGTTTTCTAATCATTTGTTATTGTTATTGTTGTTCTTAATTTCAATTTTGATCCTAAATAAAGTCTAATTCCCCAAATCCCTCTTCTACCTGCTTGATTAAATCTTAAATCTTGATTACTTACTTTCCTAATTTTCGTGATTCCTGTTGCAAATTGATCCAGTGAGAAGAGATATTCATGAGAGATGTTGAGCATTTGCATCTGGTGAAATCCATTTGAAGATTCTGGCGTGATTTTTTAGGGTACTTCCGAAATCGCTCTTCGAATTGAATCGGAGGATTTAAAAGAAGTGTTTTTTTTTTGTTTGCTTTTATTTTCTTCCTTTTGTTGTTGTATGTTTGTTGTCAACACAACATACAAGAGAAAGTTGTTGATAGATATAGCTTTGTGAGGGGTTTGCAAGTTGGAAATTGCAGCATCATGGACCAGCTTCCTGTTGAAGTGATTGGGAACATTCTGTCACACTTGAGGGCTGCAAGAGATGTGGTGATAGCTTCCGCATCATGCAGGAAATGGCGACTAGCGTGCTGCAAGCACCTTCATACACTCTCCTTCAACTCCAAAGATTGGCCCATTTACCGGGATTTGACAACTACCCGCCTTGAGATTTTGATCACACAAACCATTTTCCAGACCTCAGGGTTGCAGTCCCTCTCCATTTTGATGGAAGATGTCGATGAATTCTCGGCTTCCACTGTTACTGCTTGGCTCTTGTACACCAGGGAAACTCTCAGGCAATTGCATTATAATGTCAAGACTACGCCTAATGTTAACATTCTTGAAATATGTGGCAGGCATAAGCTGGAAATACTGGATCTGGCTCATAATTCCATTGTGGGGGTTGAGCCTAATTATCAGCGGTTCCCTTGTTTGAAATCTCTTTCCTTGAGTTATGTTAGTATATCTGCATTGGATCTAAATCTTTTGGTCTCTGCATGTCCGAAGATTGAAACTTTTGAACTTGTCAATCCAGAGATTGCAATGTCTGATGCACAGGTGACCGTTGAATTGAGTAGCTCAACGCTGAAGAGTGTGTATGTAGAAGCAATTAGTTTGGACAAGTTTTTATTGGAGGCTGATGGGCTTGAGTGCTTGCACTTGAAAGATTGTGCACTCGAGTTTTTTGAACTCATTGGCAAGGGGACCTTGAAGCATTTTAAGATTGATGATGTTAGTGTTATACATCTTGATATTGGTGAGACAGTTGAGAATCTTGAGACTGTGGATATCAGCAACTTCCCAATTATATGGCCAAAGTTTTACCAGATGATTTCAAGATCGTCGAATTTGAAGAGGCTTCGGCTTTGGGATGTAATGTTTGATGATGAGGATGAGGTTGTGGATTTGGAAACAATCGCGACTTGCTTTCCCTACCTGAGCCATTTATCTCTGAGTTATGATGTGAGGGATGGAGTGCTTTACTATGGTTTACAAGGCTCTTCCTATCTGGAGAGTGTTGTTGTCTTGGAGCTTGGCTGGACTGTGATCAATGATCTTTTCTCCCACTGGGTTGAGGGTCTGCTCAAGCGTTGCCCCAATCTGAAGAAGTTGGTCATTCATGGGATTGTTTCTGAGGCTAAGCCTCATGAAGAATGCCAGATGTTAGCCAATTTCACTACATCCATGGTTGAGCTGATGAGGAGATACACACATGAAGATCCATATTTTAAGTATGAATAAGATTTTGTTAAATACCTTGTTATAGCTCGTGCTTTCTTTTTAAGTCTAATTGTGTAGGCATATTGGCGGGTAACTTATTGAATTCAAGAGTTATGCATAACTTTTAACTTATTGTTTGGAATCTTCATCTAGAATCTGTGACTGACCAACGATGATAGCTCATGGCAGACATTTAGAACTTTGATCCCTTGTCAGTAAACAGAATA
>Beijiao 05-80
CTAACTATCTAAGTGCCTTTCCCTCCTATGCTAACTACCATAAACTAACTCATGCAAGCTTTTGAATTAGTCTATTTCATCATATTGGACCCATTTGAATCCTATTGTATTTTTTCCCTAACATAATTGCTCTCTTACACATCTGTTCTTTGTTTATACTTGGAGCTCGATGTTACATATTTAATTTTGTCTTATTTATATTTAGATTGCTTAATTAAGTCTTTTTATTTTTGAAATTTTCAGTTAGTTCCTTTGTTTTTTTAAATGCTCTAAGATAGTCCTTTATTTTCTTAAAAATATCTTAATGTGATCTTTTTTCATCCAATTGAGGCGGGTGATGTTAAGTTATAAATTATAGCAAAAAGGATCAAATTGAGACATTTATAAACTAATAAAATAAAAGATTACATTGAGACATTAAAGGACCATGAAGCATTTTAAAAAACAAAGAACTTGATAACATAAAAAAAATAAAAAATAAAAACTTGATTGAAACTTTCAAAAATAGAAGAATCTAATTAAATATTTTAAATAAATAAAAAGATTAAATTAATAATTAAGCCAGTAAAGCAATGACAAAAAATATTATAATTTTTATGAATACTTGAAAGGTAAAGTTGTAAAATAGTTCAGGTATTGGTCCCACTTAAAATCAACATCTAACATTGACCGGTCATATACTTAAATCCGAATGATTAATTCTGTTTTTCACGTGATTAACTATTATTAAACATTTAAATAAATTAATGGTTAATCACTCATGAGATAAAATTATCCACTAATAAACATTTCAATGATATTGTGATACTACTAGCCCCACCACGATAATCAATACAACCAAATTTATTTATTTATAATCACGTATGAGATAAAATTAACCTATATATATATTTATTATTTAATTTCATAACACTATTAAACATTTTGGATATAAACTTAATCATATTTACACATGAATCATAATTTTATGATACCATTAATCATATATATTAATAATTATATGTAATTATATTAATTTATTTTAATTTTAAATGAAATAAAATTAATCATGCTTATATACATAACTAATTTTTTTATTCATACGATTATCAAATATTTACATTTAGATAGTAGATATATGTGTATAACTATCGTAGAAGAAATTGGAGAATCTTTTTCCCCGATACAAATCTAGTAAGCTGACATGATTGAATAATCCAATATGCAAGCCTCATCCATTGGATATCACAATTTTCACTACTAAGAACAGTACCACTGATTTTTAAAAATGCATCAAAATTCAAAAGTAAATAAGACAAAAAACAAAAAACATAGCTGCTTGGAAGTGGGAACCATTGAACCTAGGCTAGCATATGATGTCGTATTGAACACTGACGGAGCCGGTATCTTGCATTGGATTTATCTTGAATTCACATAATACCAAAAAAAGAAAGAAAGAAAGAGAGGTTCCTTTCAAAATATATTTACACTTTTTTTTAAATAAAACATAAAGTAAAAATTATCAATTAAAAGATAATAAAATTAATTCAAATAGTTTAAAAAACGTTTCCAATACATTTTTTTATTACTCTTATTCCTATTATAAATTGTTGTCTTCAGTTACTTTAGACAGACCAATAAAACTTAACAAATAGATAGAAAAATAATTTTATAAAATTAATCTTTTAATTATTAATTTATTTTTAGTTTTTTTATTTATATCATTAATATTATAAGAAAAATAAGTAAAAAAATATAATTAATATTATATTAAAAAATTAAAATAATAATTCTTACACGACGATTATTAGAAATGGAGTATGAGTTAAATTACACCTAATTTATTCAACAATAAACAACATTCAATGTAATATTTCAGTCAAAAAAAGCATTAAATATAATATTAAAAACTGTAGTAGTAGCATTTAATTTTTCAACTTTATGATTAATATAATAATAAATTAATAGTATTTTAATTGATAAGTATAATTAATATTTTATCCATCCAAAGAATTAAAAGGATACAATTGCCAGAACTCTAGCCAGAGACAGAGTGTATCTGTAACTGAAACGCGCTGGAATCAAATCTTAGCAAATCCTAAATCAAACTCAAAGGATCGAACTTTGGTTTGAGATTTCATCACTGATTGTGATTCTCTTCTCCTACAAAACTTGGCATCCGATCTCTCTCTATAATCAAATATCATTCAACAATAATCCTCATTTGTTATTCCCTATTTTCTAGGTAAATATACAAACCACTTTCTCTATCTCATACTACCATTTTCTATTGTTTTCTAATCATTTGTTATTGTTATTGTTGTTCTTAATTTCAATTTTGATCCTAAATAAAGTCTAATTCCCCAAATCCCTCTTCTACCTGCTTGATTAAATCTTAAATCTTGATTACTTACTTTCCTAATTTTCGTGATTCCTGTTGCAAATTGATCCAGTGAGAAGAGATATTCATGAGAGATGTTGAGCATTTGCATCTGGTGAAATCCATTTGAAGATTCTGGCGTGATTTTTTAGGGTACTTCCGAAATCGCTCTTCGAATTGAATCGGAGGATTTAAAAGAAGTGTTTTTTTTTTGTTTGCTTTTATTTTCTTCCTTTTGTTGTTGTATGTTTGTTGTCAACACAACATACAAGAGAAAGTTGTTGATAGATATAGCTTTGTGAGGGGTTTGCAAGTTGGAAATTGCAGCATCATGGACCAGCTTCCTGTTGAAGTGATTGGGAACATTCTGTCACACTTGAGGGCTGCAAGAGATGTGGTGATAGCTTCCGCATCATGCAGGAAATGGCGACTAGCGTGCTGCAAGCACCTTCATACACTCTCCTTCAACTCCAAAGATTGGCCCATTTACCGGGATTTGACAACTACCCGCCTTGAGATTTTGATCACACAAACCATTTTCCAGACCTCAGGGTTGCAGTCCCTCTCCATTTTGATGGAAGATGTCGATGAATTCTCGGCTTCCACTGTTACTGCTTGGCTCTTGTACACCAGGGAAACTCTCAGGCAATTGCATTATAATGTCAAGACTACGCCTAATGTTAACATTCTTGAAATATGTGGCAGGCATAAGCTGGAAATACTGGATCTGGCTCATAATTCCATTGTGGGGGTTGAGCCTAATTATCAGCGGTTCCCTTGTTTGAAATCTCTTTCCTTGAGTTATGTTAGTATATCTGCATTGGATCTAAATCTTTTGGTCTCTGCATGTCCGAAGATTGAAACTTTTGAACTTGTCAATCCAGAGATTGCAATGTCTGATGCACAGGTGACCGTTGAATTGAGTAGCTCAACGCTGAAGAGTGTGTATGTAGAAGCAATTAGTTTGGACAAGTTTTTATTGGAGGCTGATGGGCTTGAGTGCTTGCACTTGAAAGATTGTGCACTCGAGTTTTTTGAACTCATTGGCAAGGGGACCTTGAAGCATTTTAAGATTGATGATGTTAGTGTTATACATCTTGATATTGGTGAGACAGTTGAGAATCTTGAGACTGTGGATATCAGCAACTTCCCAATTATATGGCCAAAGTTTTACCAGATGATTTCAAGATCGTCGAATTTGAAGAGGCTTCGGCTTTGGGATGTAATGTTTGATGATGAGGATGAGGTTGTGGATTTGGAAACAATCGCGACTTGCTTTCCCTACCTGAGCCATTTATCTCTGAGTTATGATGTGAGGGATGGAGTGCTTTACTATGGTTTACAAGGCTCTTCCTATCTGGAGAGTGTTGTTGTCTTGGAGCTTGGCTGGACTGTGATCAATGATCTTTTCTCCCACTGGGTTGAGGGTCTGCTCAAGCGTTGCCCCAATCTGAAGAAGTTGGTCATTCATGGGATTGTTTCTGAGGCTAAGCCTCATGAAGAATGCCAGATGTTAGCCAATTTCACTACATCCATGGTTGAGCTGATGAGGAGATACACACATGAAGATCCATATTTTAAGTATGAATAAGATTTTGTTAAATACCTTGTTATAGCTCGTGCTTTCTTTTTAAGTCTAATTGTGTAGGCATATTGGCGGGTAACTTATTGAATTCAAGAGTTATGCATAACTTTTAACTTATTGTTTGGAATCTTCATCTAGAATCTGTGACTGACCAACGATGATAGCTCATGGCAGACATTTAGAACTTTGATCCCTTGTCAGTAAACAGAATA
>Liao 08Q104
CTAACTATCTAAGTGCCTTTCCCTCCTATGCTAACTACCATAAACTAACTCATGCAAGCTTTTGAATTAGTCTATTTCATCATATTGGACCCATTTGAATCCTATTGTATTTTTTCCCTAACATAATTGCTCTCTTACACATCTGTTCTTTGTTTATACTTGGAGCTCGATGTTACATATTTAATTTTGTCTTATTTATATTTAGATTGCTTAATTAAGTCTTTTTATTTTTGAAATTTTCAGTTAGTTCCTTTGTTTTTTTAAATGCTCTAAGATAGTCCTTTATTTTCTTAAAAATATCTTAATGTGATCTTTTTTCATCCAATTGAGGCGGGTGATGTTAAGTTATAAATTATAGCAAAAAGGATCAAATTGAGACATTTATAAACTAATAAAATAAAAGATTACATTGAGACATTAAAGGACCATGAAGCATTTTAAAAAACAAAGAACTTGATAACATAAAAAAAATAAAAAATAAAAACTTGATTGAAACTTTCAAAAATAGAAGAATCTAATTAAATATTTTAAATAAATAAAAAGATTAAATTAATAATTAAGCCAGTAAAGCAATGACAAAAAATATTATAATTTTTATGAATACTTGAAAGGTAAAGTTGTAAAATAGTTCAGGTATTGGTCCCACTTAAAATCAACATCTAACATTGACCGGTCATATACTTAAATCCGAATGATTAATTCTGTTTTTCACGTGATTAACTATTATTAAACATTTAAATAAATTAATGGTTAATCACTCATGAGATAAAATTATCCACTAATAAACATTTCAATGATATTGTGATACTACTAGCCCCACCACGATAATCAATACAACCAAATTTATTTATTTATAATCACGTATGAGATAAAATTAACCTATATATATATTTATTATTTAATTTCATAACACTATTAAACATTTTGGATATAAACTTAATCATATTTACACATGAATCATAATTTTATGATACCATTAATCATATATATTAATAATTATATGTAATTATATTAATTTATTTTAATTTTAAATGAAATAAAATTAATCATGCTTATATACATAACTAATTTTTTTATTCATACGATTATCAAATATTTACATTTAGATAGTAGATATATGTGTATAACTATCGTAGAAGAAATTGGAGAATCTTTTTCCCCGATACAAATCTAGTAAGCTGACATGATTGAATAATCCAATATGCAAGCCTCATCCATTGGATATCACAATTTTCACTACTAAGAACAGTACCACTGATTTTTAAAAATGCATCAAAATTCAAAAGTAAATAAGACAAAAAACAAAAAACATAGCTGCTTGGAAGTGGGAACCATTGAACCTAGGCTAGCATATGATGTCGTATTGAACACTGACGGAGCCGGTATCTTGCATTGGATTTATCTTGAATTCACATAATACCAAAAAAAGAAAGAAAGAAAGAGAGGTTCCTTTCAAAATATATTTACACTTTTTTTTAAATAAAACATAAAGTAAAAATTATCAATTAAAAGATAATAAAATTAATTCAAATAGTTTAAAAAACGTTTCCAATACATTTTTTTATTACTCTTATTCCTATTATAAATTGTTGTCTTCAGTTACTTTAGACAGACCAATAAAACTTAACAAATAGATAGAAAAATAATTTTATAAAATTAATCTTTTAATTATTAATTTATTTTTAGTTTTTTTATTTATATCATTAATATTATAAGAAAAATAAGTAAAAAAATATAATTAATATTATATTAAAAAATTAAAATAATAATTCTTACACGACGATTATTAGAAATGGAGTATGAGTTAAATTACACCTAATTTATTCAACAATAAACAACATTCAATGTAATATTTCAGTCAAAAAAAGCATTAAATATAATATTAAAAACTGTAGTAGTAGCATTTAATTTTTCAACTTTATGATTAATATAATAATAAATTAATAGTATTTTAATTGATAAGTATAATTAATATTTTATCCATCCAAAGAATTAAAAGGATACAATTGCCAGAACTCTAGCCAGAGACAGAGTGTATCTGTAACTGAAACGCGCTGGAATCAAATCTTAGCAAATCCTAAATCAAACTCAAAGGATCGAACTTTGGTTTGAGATTTCATCACTGATTGTGATTCTCTTCTCCTACAAAACTTGGCATCCGATCTCTCTCTATAATCAAATATCATTCAACAATAATCCTCATTTGTTATTCCCTATTTTCTAGGTAAATATACAAACCACTTTCTCTATCTCATACTACCATTTTCTATTGTTTTCTAATCATTTGTTATTGTTATTGTTGTTCTTAATTTCAATTTTGATCCTAAATAAAGTCTAATTCCCCAAATCCCTCTTCTACCTGCTTGATTAAATCTTAAATCTTGATTACTTACTTTCCTAATTTTCGTGATTCCTGTTGCAAATTGATCCAGTGAGAAGAGATATTCATGAGAGATGTTGAGCATTTGCATCTGGTGAAATCCATTTGAAGATTCTGGCGTGATTTTTTAGGGTACTTCCGAAATCGCTCTTCGAATTGAATCGGAGGATTTAAAAGAAGTGTTTTTTTTTTGTTTGCTTTTATTTTCTTCCTTTTGTTGTTGTATGTTTGTTGTCAACACAACATACAAGAGAAAGTTGTTGATAGATATAGCTTTGTGAGGGGTTTGCAAGTTGGAAATTGCAGCATCATGGACCAGCTTCCTGTTGAAGTGATTGGGAACATTCTGTCACACTTGAGGGCTGCAAGAGATGTGGTGATAGCTTCCGCATCATGCAGGAAATGGCGACTAGCGTGCTGCAAGCACCTTCATACACTCTCCTTCAACTCCAAAGATTGGCCCATTTACCGGGATTTGACAACTACCCGCCTTGAGATTTTGATCACACAAACCATTTTCCAGACCTCAGGGTTGCAGTCCCTCTCCATTTTGATGGAAGATGTCGATGAATTCTCGGCTTCCACTGTTACTGCTTGGCTCTTGTACACCAGGGAAACTCTCAGGCAATTGCATTATAATGTCAAGACTACGCCTAATGTTAACATTCTTGAAATATGTGGCAGGCATAAGCTGGAAATACTGGATCTGGCTCATAATTCCATTGTGGGGGTTGAGCCTAATTATCAGCGGTTCCCTTGTTTGAAATCTCTTTCCTTGAGTTATGTTAGTATATCTGCATTGGATCTAAATCTTTTGGTCTCTGCATGTCCGAAGATTGAAACTTTTGAACTTGTCAATCCAGAGATTGCAATGTCTGATGCACAGGTGACCGTTGAATTGAGTAGCTCAACGCTGAAGAGTGTGTATGTAGAAGCAATTAGTTTGGACAAGTTTTTATTGGAGGCTGATGGGCTTGAGTGCTTGCACTTGAAAGATTGTGCACTCGAGTTTTTTGAACTCATTGGCAAGGGGACCTTGAAGCATTTTAAGATTGATGATGTTAGTGTTATACATCTTGATATTGGTGAGACAGTTGAGAATCTTGAGACTGTGGATATCAGCAACTTCCCAATTATATGGCCAAAGTTTTACCAGATGATTTCAAGATCGTCGAATTTGAAGAGGCTTCGGCTTTGGGATGTAATGTTTGATGATGAGGATGAGGTTGTGGATTTGGAAACAATCGCGACTTGCTTTCCCTACCTGAGCCATTTATCTCTGAGTTATGATGTGAGGGATGGAGTGCTTTACTATGGTTTACAAGGCTCTTCCTATCTGGAGAGTGTTGTTGTCTTGGAGCTTGGCTGGACTGTGATCAATGATCTTTTCTCCCACTGGGTTGAGGGTCTGCTCAAGCGTTGCCCCAATCTGAAGAAGTTGGTCATTCATGGGATTGTTTCTGAGGCTAAGCCTCATGAAGAATGCCAGATGTTAGCCAATTTCACTACATCCATGGTTGAGCTGATGAGGAGATACACACATGAAGATCCATATTTTAAGTATGAATAAGATTTTGTTAAATACCTTGTTATAGCTCGTGCTTTCTTTTTAAGTCTAATTGTGTAGGCATATTGGCGGGTAACTTATTGAATTCAAGAGTTATGCATAACTTTTAACTTATTGTTTGGAATCTTCATCTAGAATCTGTGACTGACCAACGATGATAGCTCATGGCAGACATTTAGAACTTTGATCCCTTGTCAGTAAACAGAATA
>Ken 09-1723
CTAACTATCTAAGTGCCTTTCCCTCCTATGCTAACTACCATAAACTAACTCATGCAAGCTTTTGAATTAGTCTATTTCATCATATTGGACCCATTTGAATCCTATTGTATTTTTTCCCTAACATAATTGCTCTCTTACACATCTGTTCTTTGTTTATACTTGGAGCTCGATGTTACATATTTAATTTTGTCTTATTTATATTTAGATTGCTTAATTAAGTCTTTTTATTTTTGAAATTTTCAGTTAGTTCCTTTGTTTTTTTAAATGCTCTAAGATAGTCCTTTATTTTCTTAAAAATATCTTAATGTGATCTTTTTTCATCCAATTGAGGCGGGTGATGTTAAGTTATAAATTATAGCAAAAAGGATCAAATTGAGACATTTATAAACTAATAAAATAAAAGATTACATTGAGACATTAAAGGACCATGAAGCATTTTAAAAAACAAAGAACTTGATAACATAAAAAAAATAAAAAATAAAAACTTGATTGAAACTTTCAAAAATAGAAGAATCTAATTAAATATTTTAAATAAATAAAAAGATTAAATTAATAATTAAGCCAGTAAAGCAATGACAAAAAATATTATAATTTTTATGAATACTTGAAAGGTAAAGTTGTAAAATAGTTCAGGTATTGGTCCCACTTAAAATCAACATCTAACATTGACCGGTCATATACTTAAATCCGAATGATTAATTCTGTTTTTCACGTGATTAACTATTATTAAACATTTAAATAAATTAATGGTTAATCACTCATGAGATAAAATTATCCACTAATAAACATTTCAATGATATTGTGATACTACTAGCCCCACCACGATAATCAATACAACCAAATTTATTTATTTATAATCACGTATGAGATAAAATTAACCTATATATATATTTATTATTTAATTTCATAACACTATTAAACATTTTGGATATAAACTTAATCATATTTACACATGAATCATAATTTTATGATACCATTAATCATATATATTAATAATTATATGTAATTATATTAATTTATTTTAATTTTAAATGAAATAAAATTAATCATGCTTATATACATAACTAATTTTTTTATTCATACGATTATCAAATATTTACATTTAGATAGTAGATATATGTGTATAACTATCGTAGAAGAAATTGGAGAATCTTTTTCCCCGATACAAATCTAGTAAGCTGACATGATTGAATAATCCAATATGCAAGCCTCATCCATTGGATATCACAATTTTCACTACTAAGAACAGTACCACTGATTTTTAAAAATGCATCAAAATTCAAAAGTAAATAAGACAAAAAACAAAAAACATAGCTGCTTGGAAGTGGGAACCATTGAACCTAGGCTAGCATATGATGTCGTATTGAACACTGACGGAGCCGGTATCTTGCATTGGATTTATCTTGAATTCACATAATACCAAAAAAAGAAAGAAAGAAAGAGAGGTTCCTTTCAAAATATATTTACACTTTTTTTTAAATAAAACATAAAGTAAAAATTATCAATTAAAAGATAATAAAATTAATTCAAATAGTTTAAAAAACGTTTCCAATACATTTTTTTATTACTCTTATTCCTATTATAAATTGTTGTCTTCAGTTACTTTAGACAGACCAATAAAACTTAACAAATAGATAGAAAAATAATTTTATAAAATTAATCTTTTAATTATTAATTTATTTTTAGTTTTTTTATTTATATCATTAATATTATAAGAAAAATAAGTAAAAAAATATAATTAATATTATATTAAAAAATTAAAATAATAATTCTTACACGACGATTATTAGAAATGGAGTATGAGTTAAATTACACCTAATTTATTCAACAATAAACAACATTCAATGTAATATTTCAGTCAAAAAAAGCATTAAATATAATATTAAAAACTGTAGTAGTAGCATTTAATTTTTCAACTTTATGATTAATATAATAATAAATTAATAGTATTTTAATTGATAAGTATAATTAATATTTTATCCATCCAAAGAATTAAAAGGATACAATTGCCAGAACTCTAGCCAGAGACAGAGTGTATCTGTAACTGAAACGCGCTGGAATCAAATCTTAGCAAATCCTAAATCAAACTCAAAGGATCGAACTTTGGTTTGAGATTTCATCACTGATTGTGATTCTCTTCTCCTACAAAACTTGGCATCCGATCTCTCTCTATAATCAAATATCATTCAACAATAATCCTCATTTGTTATTCCCTATTTTCTAGGTAAATATACAAACCACTTTCTCTATCTCATACTACCATTTTCTATTGTTTTCTAATCATTTGTTATTGTTATTGTTGTTCTTAATTTCAATTTTGATCCTAAATAAAGTCTAATTCCCCAAATCCCTCTTCTACCTGCTTGATTAAATCTTAAATCTTGATTACTTACTTTCCTAATTTTCGTGATTCCTGTTGCAAATTGATCCAGTGAGAAGAGATATTCATGAGAGATGTTGAGCATTTGCATCTGGTGAAATCCATTTGAAGATTCTGGCGTGATTTTTTAGGGTACTTCCGAAATCGCTCTTCGAATTGAATCGGAGGATTTAAAAGAAGTGTTTTTTTTTTGTTTGCTTTTATTTTCTTCCTTTTGTTGTTGTATGTTTGTTGTCAACACAACATACAAGAGAAAGTTGTTGATAGATATAGCTTTGTGAGGGGTTTGCAAGTTGGAAATTGCAGCATCATGGACCAGCTTCCTGTTGAAGTGATTGGGAACATTCTGTCACACTTGAGGGCTGCAAGAGATGTGGTGATAGCTTCCGCATCATGCAGGAAATGGCGACTAGCGTGCTGCAAGCACCTTCATACACTCTCCTTCAACTCCAAAGATTGGCCCATTTACCGGGATTTGACAACTACCCGCCTTGAGATTTTGATCACACAAACCATTTTCCAGACCTCAGGGTTGCAGTCCCTCTCCATTTTGATGGAAGATGTCGATGAATTCTCGGCTTCCACTGTTACTGCTTGGCTCTTGTACACCAGGGAAACTCTCAGGCAATTGCATTATAATGTCAAGACTACGCCTAATGTTAACATTCTTGAAATATGTGGCAGGCATAAGCTGGAAATACTGGATCTGGCTCATAATTCCATTGTGGGGGTTGAGCCTAATTATCAGCGGTTCCCTTGTTTGAAATCTCTTTCCTTGAGTTATGTTAGTATATCTGCATTGGATCTAAATCTTTTGGTCTCTGCATGTCCGAAGATTGAAACTTTTGAACTTGTCAATCCAGAGATTGCAATGTCTGATGCACAGGTGACCGTTGAATTGAGTAGCTCAACGCTGAAGAGTGTGTATGTAGAAGCAATTAGTTTGGACAAGTTTTTATTGGAGGCTGATGGGCTTGAGTGCTTGCACTTGAAAGATTGTGCACTCGAGTTTTTTGAACTCATTGGCAAGGGGACCTTGAAGCATTTTAAGATTGATGATGTTAGTGTTATACATCTTGATATTGGTGAGACAGTTGAGAATCTTGAGACTGTGGATATCAGCAACTTCCCAATTATATGGCCAAAGTTTTACCAGATGATTTCAAGATCGTCGAATTTGAAGAGGCTTCGGCTTTGGGATGTAATGTTTGATGATGAGGATGAGGTTGTGGATTTGGAAACAATCGCGACTTGCTTTCCCTACCTGAGCCATTTATCTCTGAGTTATGATGTGAGGGATGGAGTGCTTTACTATGGTTTACAAGGCTCTTCCTATCTGGAGAGTGTTGTTGTCTTGGAGCTTGGCTGGACTGTGATCAATGATCTTTTCTCCCACTGGGTTGAGGGTCTGCTCAAGCGTTGCCCCAATCTGAAGAAGTTGGTCATTCATGGGATTGTTTCTGAGGCTAAGCCTCATGAAGAATGCCAGATGTTAGCCAATTTCACTACATCCATGGTTGAGCTGATGAGGAGATACACACATGAAGATCCATATTTTAAGTATGAATAAGATTTTGTTAAATACCTTGTTATAGCTCGTGCTTTCTTTTTAAGTCTAATTGTGTAGGCATATTGGCGGGTAACTTATTGAATTCAAGAGTTATGCATAACTTTTAACTTATTGTTTGGAATCTTCATCTAGAATCTGTGACTGACCAACGATGATAGCTCATGGCAGACATTTAGAACTTTGATCCCTTGTCAGTAAACAGAATA
>Злотовласка
CTAACTATCTAAGTGCCTTTCCCTCCTATGCTAACTACCATAAACTAACTCATGCAAGCTTTTGAATTAGTCTATTTCATCATATTGGACCCATTTGAATCCTATTGTATTTTTTCCCTAACATAATTGCTCTCTTACACATCTGTTCTTTGTTTATACTTGGAGCTCGATGTTACATATTTAATTTTGTCTTATTTATATTTAGATTGCTTAATTAAGTCTTTTTATTTTTGAAATTTTCAGTTAGTTCCTTTGTTTTTTTAAATGCTCTAAGATAGTCCTTTATTTTCTTAAAAATATCTTAATGTGATCTTTTTTCATCCAATTGAGGCGGGTGATGTTAAGTTATAAATTATAGCAAAAAGGATCAAATTGAGACATTTATAAACTAATAAAATAAAAGATTACATTGAGACATTAAAGGACCATGAAGCATTTTAAAAAACAAAGAACTTGATAACATAAAAAAAATAAAAAATAAAAACTTGATTGAAACTTTCAAAAATAGAAGAATCTAATTAAATATTTTAAATAAATAAAAAGATTAAATTAATAATTAAGCCAGTAAAGCAATGACAAAAAATATTATAATTTTTATGAATACTTGAAAGGTAAAGTTGTAAAATAGTTCAGGTATTGGTCCCACTTAAAATCAACATCTAACATTGACCGGTCATATACTTAAATCCGAATGATTAATTCTGTTTTTCACGTGATTAACTATTATTAAACATTTAAATAAATTAATGGTTAATCACTCATGAGATAAAATTATCCACTAATAAACATTTCAATGATATTGTGATACTACTAGCCCCACCACGATAATCAATACAACCAAATTTATTTATTTATAATCACGTATGAGATAAAATTAACCTATATATATATTTATTATTTAATTTCATAACACTATTAAACATTTTGGATATAAACTTAATCATATTTACACATGAATCATAATTTTATGATACCATTAATCATATATATTAATAATTATATGTAATTATATTAATTTATTTTAATTTTAAATGAAATAAAATTAATCATGCTTATATACATAACTAATTTTTTTATTCATACGATTATCAAATATTTACATTTAGATAGTAGATATATGTGTATAACTATCGTAGAAGAAATTGGAGAATCTTTTTCCCCGATACAAATCTAGTAAGCTGACATGATTGAATAATCCAATATGCAAGCCTCATCCATTGGATATCACAATTTTCACTACTAAGAACAGTACCACTGATTTTTAAAAATGCATCAAAATTCAAAAGTAAATAAGACAAAAAACAAAAAACATAGCTGCTTGGAAGTGGGAACCATTGAACCTAGGCTAGCATATGATGTCGTATTGAACACTGACGGAGCCGGTATCTTGCATTGGATTTATCTTGAATTCACATAATACCAAAAAAAGAAAGAAAGAAAGAGAGGTTCCTTTCAAAATATATTTACACTTTTTTTTAAATAAAACATAAAGTAAAAATTATCAATTAAAAGATAATAAAATTAATTCAAATAGTTTAAAAAACGTTTCCAATACATTTTTTTATTACTCTTATTCCTATTATAAATTGTTGTCTTCAGTTACTTTAGACAGACCAATAAAACTTAACAAATAGATAGAAAAATAATTTTATAAAATTAATCTTTTAATTATTAATTTATTTTTAGTTTTTTTATTTATATCATTAATATTATAAGAAAAATAAGTAAAAAAATATAATTAATATTATATTAAAAAATTAAAATAATAATTCTTACACGACGATTATTAGAAATGGAGTATGAGTTAAATTACACCTAATTTATTCAACAATAAACAACATTCAATGTAATATTTCAGTCAAAAAAAGCATTAAATATAATATTAAAAACTGTAGTAGTAGCATTTAATTTTTCAACTTTATGATTAATATAATAATAAATTAATAGTATTTTAATTGATAAGTATAATTAATATTTTATCCATCCAAAGAATTAAAAGGATACAATTGCCAGAACTCTAGCCAGAGACAGAGTGTATCTGTAACTGAAACGCGCTGGAATCAAATCTTAGCAAATCCTAAATCAAACTCAAAGGATCGAACTTTGGTTTGAGATTTCATCACTGATTGTGATTCTCTTCTCCTACAAAACTTGGCATCCGATCTCTCTCTATAATCAAATATCATTCAACAATAATCCTCATTTGTTATTCCCTATTTTCTAGGTAAATATACAAACCACTTTCTCTATCTCATACTACCATTTTCTATTGTTTTCTAATCATTTGTTATTGTTATTGTTGTTCTTAATTTCAATTTTGATCCTAAATAAAGTCTAATTCCCCAAATCCCTCTTCTACCTGCTTGATTAAATCTTAAATCTTGATTACTTACTTTCCTAATTTTCGTGATTCCTGTTGCAAATTGATCCAGTGAGAAGAGATATTCATGAGAGATGTTGAGCATTTGCATCTGGTGAAATCCATTTGAAGATTCTGGCGTGATTTTTTAGGGTACTTCCGAAATCGCTCTTCGAATTGAATCGGAGGATTTAAAAGAAGTGTTTTTTTTTTGTTTGCTTTTATTTTCTTCCTTTTGTTGTTGTATGTTTGTTGTCAACACAACATACAAGAGAAAGTTGTTGATAGATATAGCTTTGTGAGGGGTTTGCAAGTTGGAAATTGCAGCATCATGGACCAGCTTCCTGTTGAAGTGATTGGGAACATTCTGTCACACTTGAGGGCTGCAAGAGATGTGGTGATAGCTTCCGCATCATGCAGGAAATGGCGACTAGCGTGCTGCAAGCACCTTCATACACTCTCCTTCAACTCCAAAGATTGGCCCATTTACCGGGATTTGACAACTACCCGCCTTGAGATTTTGATCACACAAACCATTTTCCAGACCTCAGGGTTGCAGTCCCTCTCCATTTTGATGGAAGATGTCGATGAATTCTCGGCTTCCACTGTTACTGCTTGGCTCTTGTACACCAGGGAAACTCTCAGGCAATTGCATTATAATGTCAAGACTACGCCTAATGTTAACATTCTTGAAATATGTGGCAGGCATAAGCTGGAAATACTGGATCTGGCTCATAATTCCATTGTGGGGGTTGAGCCTAATTATCAGCGGTTCCCTTGTTTGAAATCTCTTTCCTTGAGTTATGTTAGTATATCTGCATTGGATCTAAATCTTTTGGTCTCTGCATGTCCGAAGATTGAAACTTTTGAACTTGTCAATCCAGAGATTGCAATGTCTGATGCACAGGTGACCGTTGAATTGAGTAGCTCAACGCTGAAGAGTGTGTATGTAGAAGCAATTAGTTTGGACAAGTTTTTATTGGAGGCTGATGGGCTTGAGTGCTTGCACTTGAAAGATTGTGCACTCGAGTTTTTTGAACTCATTGGCAAGGGGACCTTGAAGCATTTTAAGATTGATGATGTTAGTGTTATACATCTTGATATTGGTGAGACAGTTGAGAATCTTGAGACTGTGGATATCAGCAACTTCCCAATTATATGGCCAAAGTTTTACCAGATGATTTCAAGATCGTCGAATTTGAAGAGGCTTCGGCTTTGGGATGTAATGTTTGATGATGAGGATGAGGTTGTGGATTTGGAAACAATCGCGACTTGCTTTCCCTACCTGAGCCATTTATCTCTGAGTTATGATGTGAGGGATGGAGTGCTTTACTATGGTTTACAAGGCTCTTCCTATCTGGAGAGTGTTGTTGTCTTGGAGCTTGGCTGGACTGTGATCAATGATCTTTTCTCCCACTGGGTTGAGGGTCTGCTCAAGCGTTGCCCCAATCTGAAGAAGTTGGTCATTCATGGGATTGTTTCTGAGGCTAAGGCTCATGAAGAATGCCAGATGTTAGCCAATTTCACTACATCCATGGTTGAGCTGATGAGGAGATACACACATGAAGATCCATATTTTAAGTATGAATAAGATTTTGTTAAATACCTTGTTATAGCTCGTGCTTTCTTTTTAAGTCTAATTGTGTAGGCATATTGGCGGGTAACTTATTGAATTCAAGAGTTATGCATAACTTTTAACTTATTGTTTGGAATCTTCATCTAGAATCTGTGACTGACCAACGATGATAGCTCATGGCAGACATTTAGAACTTTGATCCCTTGTCAGTAAACAGAATA
>Chidou 1hao
CTAACTATCTAAGTGCCTTTCCCTCCTATGCTAACTACCATAAACTAACTCATGCAAGCTTTTGAATTAGTCTATTTCATCATATTGGACCCATTTGAATCCTATTGTATTTTTTCCCTAACATAATTGCTCTCTTACACATCTGTTCTTTGTTTATACTTGGAGCTCGATGTTACATATTTAATTTTGTCTTATTTATATTTAGATTGCTTAATTAAGTCTTTTTATTTTTGAAATTTTCAGTTAGTTCCTTTGTTTTTTTAAATGCTCTAAGATAGTCCTTTATTTTCTTAAAAATATCTTAATGTGATCTTTTTTCATCCAATTGAGGCGGGTGATGTTAAGTTATAAATTATAGCAAAAAGGATCAAATTGAGACATTTATAAACTAATAAAATAAAAGATTACATTGAGACATTAAAGGACCATGAAGCATTTTAAAAAACAAAGAACTTGATAACATAAAAAAAATAAAAAATAAAAACTTGATTGAAACTTTCAAAAATAGAAGAATCTAATTAAATATTTTAAATAAATAAAAAGATTAAATTAATAATTAAGCCAGTAAAGCAATGACAAAAAATATTATAATTTTTATGAATACTTGAAAGGTAAAGTTGTAAAATAGTTCAGGTATTGGTCCCACTTAAAATCAACATCTAACATTGACCGGTCATATACTTAAATCCGAATGATTAATTCTGTTTTTCACGTGATTAACTATTATTAAACATTTAAATAAATTAATGGTTAATCACTCATGAGATAAAATTATCCACTAATAAACATTTCAATGATATTGTGATACTACTAGCCCCACCACGATAATCAATACAACCAAATTTATTTATTTATAATCACGTATGAGATAAAATTAACCTATATATATATTTATTATTTAATTTCATAACACTATTAAACATTTTGGATATAAACTTAATCATATTTACACATGAATCATAATTTTATGATACCATTAATCATATATATTAATAATTATATGTAATTATATTAATTTATTTTAATTTTAAATGAAATAAAATTAATCATGCTTATATACATAACTAATTTTTTTATTCATACGATTATCAAATATTTACATTTAGATAGTAGATATATGTGTATAACTATCGTAGAAGAAATTGGAGAATCTTTTTCCCCGATACAAATCTAGTAAGCTGACATGATTGAATAATCCAATATGCAAGCCTCATCCATTGGATATCACAATTTTCACTACTAAGAACAGTACCACTGATTTTTAAAAATGCATCAAAATTCAAAAGTAAATAAGACAAAAAACAAAAAACATAGCTGCTTGGAAGTGGGAACCATTGAACCTAGGCTAGCATATGATGTCGTATTGAACACTGACGGAGCCGGTATCTTGCATTGGATTTATCTTGAATTCACATAATACCAAAAAAAGAAAGAAAGAAAGAGAGGTTCCTTTCAAAATATATTTACACTTTTTTTTAAATAAAACATAAAGTAAAAATTATCAATTAAAAGATAATAAAATTAATTCAAATAGTTTAAAAAACGTTTCCAATACATTTTTTTATTACTCTTATTCCTATTATAAATTGTTGTCTTCAGTTACTTTAGACAGACCAATAAAACTTAACAAATAGATAGAAAAATAATTTTATAAAATTAATCTTTTAATTATTAATTTATTTTTAGTTTTTTTATTTATATCATTAATATTATAAGAAAAATAAGTAAAAAAATATAATTAATATTATATTAAAAAATTAAAATAATAATTCTTACACGACGATTATTAGAAATGGAGTATGAGTTAAATTACACCTAATTTATTCAACAATAAACAACATTCAATGTAATATTTCAGTCAAAAAAAGCATTAAATATAATATTAAAAACTGTAGTAGTAGCATTTAATTTTTCAACTTTATGATTAATATAATAATAAATTAATAGTATTTTAATTGATAAGTATAATTAATATTTTATCCATCCAAAGAATTAAAAGGATACAATTGCCAGAACTCTAGCCAGAGACAGAGTGTATCTGTAACTGAAACGCGCTGGAATCAAATCTTAGCAAATCCTAAATCAAACTCAAAGGATCGAACTTTGGTTTGAGATTTCATCACTGATTGTGATTCTCTTCTCCTACAAAACTTGGCATCCGATCTCTCTCTATAATCAAATATCATTCAACAATAATCCTCATTTGTTATTCCCTATTTTCTAGGTAAATATACAAACCACTTTCTCTATCTCATACTACCATTTTCTATTGTTTTCTAATCATTTGTTATTGTTATTGTTGTTCTTAATTTCAATTTTGATCCTAAATAAAGTCTAATTCCCCAAATCCCTCTTCTACCTGCTTGATTAAATCTTAAATCTTGATTACTTACTTTCCTAATTTTCGTGATTCCTGTTGCAAATTGATCCAGTGAGAAGAGATATTCATGAGAGATGTTGAGCATTTGCATCTGGTGAAATCCATTTGAAGATTCTGGCGTGATTTTTTAGGGTACTTCCGAAATCGCTCTTCGAATTGAATCGGAGGATTTAAAAGAAGTGTTTTTTTTTTGTTTGCTTTTATTTTCTTCCTTTTGTTGTTGTATGTTTGTTGTCAACACAACATACAAGAGAAAGTTGTTGATAGATATAGCTTTGTGAGGGGTTTGCAAGTTGGAAATTGCAGCATCATGGACCAGCTTCCTGTTGAAGTGATTGGGAACATTCTGTCACACTTGAGGGCTGCAAGAGATGTGGTGATAGCTTCCGCATCATGCAGGAAATGGCGACTAGCGTGCTGCAAGCACCTTCATACACTCTCCTTCAACTCCAAAGATTGGCCCATTTACCGGGATTTGACAACTACCCGCCTTGAGATTTTGATCACACAAACCATTTTCCAGACCTCAGGGTTGCAGTCCCTCTCCATTTTGATGGAAGATGTCGATGAATTCTCGGCTTCCACTGTTACTGCTTGGCTCTTGTACACCAGGGAAACTCTCAGGCAATTGCATTATAATGTCAAGACTACGCCTAATGTTAACATTCTTGAAATATGTGGCAGGCATAAGCTGGAAATACTGGATCTGGCTCATAATTCCATTGTGGGGGTTGAGCCTAATTATCAGCGGTTCCCTTGTTTGAAATCTCTTTCCTTGAGTTATGTTAGTATATCTGCATTGGATCTAAATCTTTTGGTCTCTGCATGTCCGAAGATTGAAACTTTTGAACTTGTCAATCCAGAGATTGCAATGTCTGATGCACAGGTGACCGTTGAATTGAGTAGCTCAACGCTGAAGAGTGTGTATGTAGAAGCAATTAGTTTGGACAAGTTTTTATTGGAGGCTGATGGGCTTGAGTGCTTGCACTTGAAAGATTGTGCACTCGAGTTTTTTGAACTCATTGGCAAGGGGACCTTGAAGCATTTTAAGATTGATGATGTTAGTGTTATACATCTTGATATTGGTGAGACAGTTGAGAATCTTGAGACTGTGGATATCAGCAACTTCCCAATTATATGGCCAAAGTTTTACCAGATGATTTCAAGATCGTCGAATTTGAAGAGGCTTCGGCTTTGGGATGTAATGTTTGATGATGAGGATGAGGTTGTGGATTTGGAAACAATCGCGACTTGCTTTCCCTACCTGAGCCATTTATCTCTGAGTTATGATGTGAGGGATGGAGTGCTTTACTATGGTTTACAAGGCTCTTCCTATCTGGAGAGTGTTGTTGTCTTGGAGCTTGGCTGGACTGTGATCAATGATCTTTTCTCCCACTGGGTTGAGGGTCTGCTCAAGCGTTGCCCCAATCTGAAGAAGTTGGTCATTCATGGGATTGTTTCTGAGGCTAAGGCTCATGAAGAATGCCAGATGTTAGCCAATTTCACTACATCCATGGTTGAGCTGATGAGGAGATACACACATGAAGATCCATATTTTAAGTATGAATAAGATTTTGTTAAATACCTTGTTATAGCTCGTGCTTTCTTTTTAAGTCTAATTGTGTAGGCATATTGGCGGGTAACTTATTGAATTCAAGAGTTATGCATAACTTTTAACTTATTGTTTGGAATCTTCATCTAGAATCTGTGACTGACCAACGATGATAGCTCATGGCAGACATTTAGAACTTTGATCCCTTGTCAGTAAACAGAATA
>Jianong 1hao
CTAACTATCTAAGTGCCTTTCCCTCCTATGCTAACTACCATAAACTAACTCATGCAAGCTTTTGAATTAGTCTATTTCATCATATTGGACCCATTTGAATCCTATTGTATTTTTTCCCTAACATAATTGCTCTCTTACACATCTGTTCTTTGTTTATACTTGGAGCTCGATGTTACATATTTAATTTTGTCTTATTTATATTTAGATTGCTTAATTAAGTCTTTTTATTTTTGAAATTTTCAGTTAGTTCCTTTGTTTTTTTAAATGCTCTAAGATAGTCCTTTATTTTCTTAAAAATATCTTAATGTGATCTTTTTTCATCCAATTGAGGCGGGTGATGTTAAGTTATAAATTATAGCAAAAAGGATCAAATTGAGACATTTATAAACTAATAAAATAAAAGATTACATTGAGACATTAAAGGACCATGAAGCATTTTAAAAAACAAAGAACTTGATAACATAAAAAAAATAAAAAATAAAAACTTGATTGAAACTTTCAAAAATAGAAGAATCTAATTAAATATTTTAAATAAATAAAAAGATTAAATTAATAATTAAGCCAGTAAAGCAATGACAAAAAATATTATAATTTTTATGAATACTTGAAAGGTAAAGTTGTAAAATAGTTCAGGTATTGGTCCCACTTAAAATCAACATCTAACATTGACCGGTCATATACTTAAATCCGAATGATTAATTCTGTTTTTCACGTGATTAACTATTATTAAACATTTAAATAAATTAATGGTTAATCACTCATGAGATAAAATTATCCACTAATAAACATTTCAATGATATTGTGATACTACTAGCCCCACCACGATAATCAATACAACCAAATTTATTTATTTATAATCACGTATGAGATAAAATTAACCTATATATATATTTATTATTTAATTTCATAACACTATTAAACATTTTGGATATAAACTTAATCATATTTACACATGAATCATAATTTTATGATACCATTAATCATATATATTAATAATTATATGTAATTATATTAATTTATTTTAATTTTAAATGAAATAAAATTAATCATGCTTATATACATAACTAATTTTTTTATTCATACGATTATCAAATATTTACATTTAGATAGTAGATATATGTGTATAACTATCGTAGAAGAAATTGGAGAATCTTTTTCCCCGATACAAATCTAGTAAGCTGACATGATTGAATAATCCAATATGCAAGCCTCATCCATTGGATATCACAATTTTCACTACTAAGAACAGTACCACTGATTTTTAAAAATGCATCAAAATTCAAAAGTAAATAAGACAAAAAACAAAAAACATAGCTGCTTGGAAGTGGGAACCATTGAACCTAGGCTAGCATATGATGTCGTATTGAACACTGACGGAGCCGGTATCTTGCATTGGATTTATCTTGAATTCACATAATACCAAAAAAAGAAAGAAAGAAAGAGAGGTTCCTTTCAAAATATATTTACACTTTTTTTTAAATAAAACATAAAGTAAAAATTATCAATTAAAAGATAATAAAATTAATTCAAATAGTTTAAAAAACGTTTCCAATACATTTTTTTATTACTCTTATTCCTATTATAAATTGTTGTCTTCAGTTACTTTAGACAGACCAATAAAACTTAACAAATAGATAGAAAAATAATTTTATAAAATTAATCTTTTAATTATTAATTTATTTTTAGTTTTTTTATTTATATCATTAATATTATAAGAAAAATAAGTAAAAAAATATAATTAATATTATATTAAAAAATTAAAATAATAATTCTTACACGACGATTATTAGAAATGGAGTATGAGTTAAATTACACCTAATTTATTCAACAATAAACAACATTCAATGTAATATTTCAGTCAAAAAAAGCATTAAATATAATATTAAAAACTGTAGTAGTAGCATTTAATTTTTCAACTTTATGATTAATATAATAATAAATTAATAGTATTTTAATTGATAAGTATAATTAATATTTTATCCATCCAAAGAATTAAAAGGATACAATTGCCAGAACTCTAGCCAGAGACAGAGTGTATCTGTAACTGAAACGCGCTGGAATCAAATCTTAGCAAATCCTAAATCAAACTCAAAGGATCGAACTTTGGTTTGAGATTTCATCACTGATTGTGATTCTCTTCTCCTACAAAACTTGGCATCCGATCTCTCTCTATAATCAAATATCATTCAACAATAATCCTCATTTGTTATTCCCTATTTTCTAGGTAAATATACAAACCACTTTCTCTATCTCATACTACCATTTTCTATTGTTTTCTAATCATTTGTTATTGTTATTGTTGTTCTTAATTTCAATTTTGATCCTAAATAAAGTCTAATTCCCCAAATCCCTCTTCTACCTGCTTGATTAAATCTTAAATCTTGATTACTTACTTTCCTAATTTTCGTGATTCCTGTTGCAAATTGATCCAGTGAGAAGAGATATTCATGAGAGATGTTGAGCATTTGCATCTGGTGAAATCCATTTGAAGATTCTGGCGTGATTTTTTAGGGTACTTCCGAAATCGCTCTTCGAATTGAATCGGAGGATTTAAAAGAAGTGTTTTTTTTTTGTTTGCTTTTATTTTCTTCCTTTTGTTGTTGTATGTTTGTTGTCAACACAACATACAAGAGAAAGTTGTTGATAGATATAGCTTTGTGAGGGGTTTGCAAGTTGGAAATTGCAGCATCATGGACCAGCTTCCTGTTGAAGTGATTGGGAACATTCTGTCACACTTGAGGGCTGCAAGAGATGTGGTGATAGCTTCCGCATCATGCAGGAAATGGCGACTAGCGTGCTGCAAGCACCTTCATACACTCTCCTTCAACTCCAAAGATTGGCCCATTTACCGGGATTTGACAACTACCCGCCTTGAGATTTTGATCACACAAACCATTTTCCAGACCTCAGGGTTGCAGTCCCTCTCCATTTTGATGGAAGATGTCGATGAATTCTCGGCTTCCACTGTTACTGCTTGGCTCTTGTACACCAGGGAAACTCTCAGGCAATTGCATTATAATGTCAAGACTACGCCTAATGTTAACATTCTTGAAATATGTGGCAGGCATAAGCTGGAAATACTGGATCTGGCTCATAATTCCATTGTGGGGGTTGAGCCTAATTATCAGCGGTTCCCTTGTTTGAAATCTCTTTCCTTGAGTTATGTTAGTATATCTGCATTGGATCTAAATCTTTTGGTCTCTGCATGTCCGAAGATTGAAACTTTTGAACTTGTCAATCCAGAGATTGCAATGTCTGATGCACAGGTGACCGTTGAATTGAGTAGCTCAACGCTGAAGAGTGTGTATGTAGAAGCAATTAGTTTGGACAAGTTTTTATTGGAGGCTGATGGGCTTGAGTGCTTGCACTTGAAAGATTGTGCACTCGAGTTTTTTGAACTCATTGGCAAGGGGACCTTGAAGCATTTTAAGATTGATGATGTTAGTGTTATACATCTTGATATTGGTGAGACAGTTGAGAATCTTGAGACTGTGGATATCAGCAACTTCCCAATTATATGGCCAAAGTTTTACCAGATGATTTCAAGATCGTCGAATTTGAAGAGGCTTCGGCTTTGGGATGTAATGTTTGATGATGAGGATGAGGTTGTGGATTTGGAAACAATCGCGACTTGCTTTCCCTACCTGAGCCATTTATCTCTGAGTTATGATGTGAGGGATGGAGTGCTTTACTATGGTTTACAAGGCTCTTCCTATCTGGAGAGTGTTGTTGTCTTGGAGCTTGGCTGGACTGTGATCAATGATCTTTTCTCCCACTGGGTTGAGGGTCTGCTCAAGCGTTGCCCCAATCTGAAGAAGTTGGTCATTCATGGGATTGTTTCTGAGGCTAAGCCTCATGAAGAATGCCAGATGTTAGCCAATTTCACTACATCCATGGTTGAGCTGATGAGGAGATACACACATGAAGATCCATATTTTAAGTATGAATAAGATTTTGTTAAATACCTTGTTATAGCTCGTGCTTTCTTTTTAAGTCTAATTGTGTAGGCATATTGGCGGGTAACTTATTGAATTCAAGAGTTATGCATAACTTTTAACTTATTGTTTGGAATCTTCATCTAGAATCTGTGACTGACCAACGATGATAGCTCATGGCAGACATTTAGAACTTTGATCCCTTGTCAGTAAACAGAATA
>Gaillard
CTAACTATCTAAGTGCCTTTCCCTCCTATGCTAACTACCATAAACTAACTCATGCAAGCTTTTGAATTAGTCTATTTCATCATATTGGACCCATTTGAATCCTATTGTATTTTTTCCCTAACATAATTGCTCTCTTACACATCTGTTCTTTGTTTATACTTGGAGCTCGATGTTACATATTTAATTTTGTCTTATTTATATTTAGATTGCTTAATTAAGTCTTTTTATTTTTGAAATTTTCAGTTAGTTCCTTTGTTTTTTTAAATGCTCTAAGATAGTCCTTTATTTTCTTAAAAATATCTTAATGTGATCTTTTTTCATCCAATTGAGGCGGGTGATGTTAAGTTATAAATTATAGCAAAAAGGATCAAATTGAGACATTTATAAACTAATAAAATAAAAGATTACATTGAGACATTAAAGGACCATGAAGCATTTTAAAAAACAAAGAACTTGATAACATAAAAAAAATAAAAAATAAAAACTTGATTGAAACTTTCAAAAATAGAAGAATCTAATTAAATATTTTAAATAAATAAAAAGATTAAATTAATAATTAAGCCAGTAAAGCAATGACAAAAAATATTATAATTTTTATGAATACTTGAAAGGTAAAGTTGTAAAATAGTTCAGGTATTGGTCCCACTTAAAATCAACATCTAACATTGACCGGTCATATACTTAAATCCGAATGATTAATTCTGTTTTTCACGTGATTAACTATTATTAAACATTTAAATAAATTAATGGTTAATCACTCATGAGATAAAATTATCCACTAATAAACATTTCAATGATATTGTGATACTACTAGCCCCACCACGATAATCAATACAACCAAATTTATTTATTTATAATCACGTATGAGATAAAATTAACCTATATATATATTTATTATTTAATTTCATAACACTATTAAACATTTTGGATATAAACTTAATCATATTTACACATGAATCATAATTTTATGATACCATTAATCATATATATTAATAATTATATGTAATTATATTAATTTATTTTAATTTTAAATGAAATAAAATTAATCATGCTTATATACATAACTAATTTTTTTATTCATACGATTATCAAATATTTACATTTAGATAGTAGATATATGTGTATAACTATCGTAGAAGAAATTGGAGAATCTTTTTCCCCGATACAAATCTAGTAAGCTGACATGATTGAATAATCCAATATGCAAGCCTCATCCATTGGATATCACAATTTTCACTACTAAGAACAGTACCACTGATTTTTAAAAATGCATCAAAATTCAAAAGTAAATAAGACAAAAAACAAAAAACATAGCTGCTTGGAAGTGGGAACCATTGAACCTAGGCTAGCATATGATGTCGTATTGAACACTGACGGAGCCGGTATCTTGCATTGGATTTATCTTGAATTCACATAATACCAAAAAAAGAAAGAAAGAAAGAGAGGTTCCTTTCAAAATATATTTACACTTTTTTTTAAATAAAACATAAAGTAAAAATTATCAATTAAAAGATAATAAAATTAATTCAAATAGTTTAAAAAACGTTTCCAATACATTTTTTTATTACTCTTATTCCTATTATAAATTGTTGTCTTCAGTTACTTTAGACAGACCAATAAAACTTAACAAATAGATAGAAAAATAATTTTATAAAATTAATCTTTTAATTATTAATTTATTTTTAGTTTTTTTATTTATATCATTAATATTATAAGAAAAATAAGTAAAAAAATATAATTAATATTATATTAAAAAATTAAAATAATAATTCTTACACGACGATTATTAGAAATGGAGTATGAGTTAAATTACACCTAATTTATTCAACAATAAACAACATTCAATGTAATATTTCAGTCAAAAAAAGCATTAAATATAATATTAAAAACTGTAGTAGTAGCATTTAATTTTTCAACTTTATGATTAATATAATAATAAATTAATAGTATTTTAATTGATAAGTATAATTAATATTTTATCCATCCAAAGAATTAAAAGGATACAATTGCCAGAACTCTAGCCAGAGACAGAGTGTATCTGTAACTGAAACGCGCTGGAATCAAATCTTAGCAAATCCTAAATCAAACTCAAAGGATCGAACTTTGGTTTGAGATTTCATCACTGATTGTGATTCTCTTCTCCTACAAAACTTGGCATCCGATCTCTCTCTATAATCAAATATCATTCAACAATAATCCTCATTTGTTATTCCCTATTTTCTAGGTAAATATACAAACCACTTTCTCTATCTCATACTACCATTTTCTATTGTTTTCTAATCATTTGTTATTGTTATTGTTGTTCTTAATTTCAATTTTGATCCTAAATAAAGTCTAATTCCCCAAATCCCTCTTCTACCTGCTTGATTAAATCTTAAATCTTGATTACTTACTTTCCTAATTTTCGTGATTCCTGTTGCAAATTGATCCAGTGAGAAGAGATATTCATGAGAGATGTTGAGCATTTGCATCTGGTGAAATCCATTTGAAGATTCTGGCGTGATTTTTTAGGGTACTTCCGAAATCGCTCTTCGAATTGAATCGGAGGATTTAAAAGAAGTGTTTTTTTTTTGTTTGCTTTTATTTTCTTCCTTTTGTTGTTGTATGTTTGTTGTCAACACAACATACAAGAGAAAGTTGTTGATAGATATAGCTTTGTGAGGGGTTTGCAAGTTGGAAATTGCAGCATCATGGACCAGCTTCCTGTTGAAGTGATTGGGAACATTCTGTCACACTTGAGGGCTGCAAGAGATGTGGTGATAGCTTCCGCATCATGCAGGAAATGGCGACTAGCGTGCTGCAAGCACCTTCATACACTCTCCTTCAACTCCAAAGATTGGCCCATTTACCGGGATTTGACAACTACCCGCCTTGAGATTTTGATCACACAAACCATTTTCCAGACCTCAGGGTTGCAGTCCCTCTCCATTTTGATGGAAGATGTCGATGAATTCTCGGCTTCCACTGTTACTGCTTGGCTCTTGTACACCAGGGAAACTCTCAGGCAATTGCATTATAATGTCAAGACTACGCCTAATGTTAACATTCTTGAAATATGTGGCAGGCATAAGCTGGAAATACTGGATCTGGCTCATAATTCCATTGTGGGGGTTGAGCCTAATTATCAGCGGTTCCCTTGTTTGAAATCTCTTTCCTTGAGTTATGTTAGTATATCTGCATTGGATCTAAATCTTTTGGTCTCTGCATGTCCGAAGATTGAAACTTTTGAACTTGTCAATCCAGAGATTGCAATGTCTGATGCACAGGTGACCGTTGAATTGAGTAGCTCAACGCTGAAGAGTGTGTATGTAGAAGCAATTAGTTTGGACAAGTTTTTATTGGAGGCTGATGGGCTTGAGTGCTTGCACTTGAAAGATTGTGCACTCGAGTTTTTTGAACTCATTGGCAAGGGGACCTTGAAGCATTTTAAGATTGATGATGTTAGTGTTATACATCTTGATATTGGTGAGACAGTTGAGAATCTTGAGACTGTGGATATCAGCAACTTCCCAATTATATGGCCAAAGTTTTACCAGATGATTTCAAGATCGTCGAATTTGAAGAGGCTTCGGCTTTGGGATGTAATGTTTGATGATGAGGATGAGGTTGTGGATTTGGAAACAATCGCGACTTGCTTTCCCTACCTGAGCCATTTATCTCTGAGTTATGATGTGAGGGATGGAGTGCTTTACTATGGTTTACAAGGCTCTTCCTATCTGGAGAGTGTTGTTGTCTTGGAGCTTGGCTGGACTGTGATCAATGATCTTTTCTCCCACTGGGTTGAGGGTCTGCTCAAGCGTTGCCCCAATCTGAAGAAGTTGGTCATTCATGGGATTGTTTCTGAGGCTAAGCCTCATGAAGAATGCCAGATGTTAGCCAATTTCACTACATCCATGGTTGAGCTGATGAGGAGATACACACATGAAGATCCATATTTTAAGTATGAATAAGATTTTGTTAAATACCTTGTTATAGCTCGTGCTTTCTTTTTAAGTCTAATTGTGTAGGCATATTGGCGGGTAACTTATTGAATTCAAGAGTTATGCATAACTTTTAACTTATTGTTTGGAATCTTCATCTAGAATCTGTGACTGACCAACGATGATAGCTCATGGCAGACATTTAGAACTTTGATCCCTTGTCAGTAAACAGAATA
>Xiaobaiqi
CTAACTATCTAAGTGCCTTTCCCTCCTATGCTAACTACCATAAACTAACTCATGCAAGCTTTTGAATTAGTCTATTTCATCATATTGGACCCATTTGAATCCTATTGTATTTTTTCCCTAACATAATTGCTCTCTTACACATCTGTTCTTTGTTTATACTTGGAGCTCGATGTTACATATTTAATTTTGTCTTATTTATATTTAGATTGCTTAATTAAGTCTTTTTATTTTTGAAATTTTCAGTTAGTTCCTTTGTTTTTTTAAATGCTCTAAGATAGTCCTTTATTTTCTTAAAAATATCTTAATGTGATCTTTTTTCATCCAATTGAGGCGGGTGATGTTAAGTTATAAATTATAGCAAAAAGGATCAAATTGAGACATTTATAAACTAATAAAATAAAAGATTACATTGAGACATTAAAGGACCATGAAGCATTTTAAAAAACAAAGAACTTGATAACATAAAAAAAATAAAAAATAAAAACTTGATTGAAACTTTCAAAAATAGAAGAATCTAATTAAATATTTTAAATAAATAAAAAGATTAAATTAATAATTAAGCCAGTAAAGCAATGACAAAAAATATTATAATTTTTATGAATACTTGAAAGGTAAAGTTGTAAAATAGTTCAGGTATTGGTCCCACTTAAAATCAACATCTAACATTGACCGGTCATATACTTAAATCCGAATGATTAATTCTGTTTTTCACGTGATTAACTATTATTAAACATTTAAATAAATTAATGGTTAATCACTCATGAGATAAAATTATCCACTAATAAACATTTCAATGATATTGTGATACTACTAGCCCCACCACGATAATCAATACAACCAAATTTATTTATTTATAATCACGTATGAGATAAAATTAACCTATATATATATTTATTATTTAATTTCATAACACTATTAAACATTTTGGATATAAACTTAATCATATTTACACATGAATCATAATTTTATGATACCATTAATCATATATATTAATAATTATATGTAATTATATTAATTTATTTTAATTTTAAATGAAATAAAATTAATCATGCTTATATACATAACTAATTTTTTTATTCATACGATTATCAAATATTTACATTTAGATAGTAGATATATGTGTATAACTATCGTAGAAGAAATTGGAGAATCTTTTTCCCCGATACAAATCTAGTAAGCTGACATGATTGAATAATCCAATATGCAAGCCTCATCCATTGGATATCACAATTTTCACTACTAAGAACAGTACCACTGATTTTTAAAAATGCATCAAAATTCAAAAGTAAATAAGACAAAAAACAAAAAACATAGCTGCTTGGAAGTGGGAACCATTGAACCTAGGCTAGCATATGATGTCGTATTGAACACTGACGGAGCCGGTATCTTGCATTGGATTTATCTTGAATTCACATAATACCAAAAAAAGAAAGAAAGAAAGAGAGGTTCCTTTCAAAATATATTTACACTTTTTTTTAAATAAAACATAAAGTAAAAATTATCAATTAAAAGATAATAAAATTAATTCAAATAGTTTAAAAAACGTTTCCAATACATTTTTTTATTACTCTTATTCCTATTATAAATTGTTGTCTTCAGTTACTTTAGACAGACCAATAAAACTTAACAAATAGATAGAAAAATAATTTTATAAAATTAATCTTTTAATTATTAATTTATTTTTAGTTTTTTTATTTATATCATTAATATTATAAGAAAAATAAGTAAAAAAATATAATTAATATTATATTAAAAAATTAAAATAATAATTCTTACACGACGATTATTAGAAATGGAGTATGAGTTAAATTACACCTAATTTATTCAACAATAAACAACATTCAATGTAATATTTCAGTCAAAAAAAGCATTAAATATAATATTAAAAACTGTAGTAGTAGCATTTAATTTTTCAACTTTATGATTAATATAATAATAAATTAATAGTATTTTAATTGATAAGTATAATTAATATTTTATCCATCCAAAGAATTAAAAGGATACAATTGCCAGAACTCTAGCCAGAGACAGAGTGTATCTGTAACTGAAACGCGCTGGAATCAAATCTTAGCAAATCCTAAATCAAACTCAAAGGATCGAACTTTGGTTTGAGATTTCATCACTGATTGTGATTCTCTTCTCCTACAAAACTTGGCATCCGATCTCTCTCTATAATCAAATATCATTCAACAATAATCCTCATTTGTTATTCCCTATTTTCTAGGTAAATATACAAACCACTTTCTCTATCTCATACTACCATTTTCTATTGTTTTCTAATCATTTGTTATTGTTATTGTTGTTCTTAATTTCAATTTTGATCCTAAATAAAGTCTAATTCCCCAAATCCCTCTTCTACCTGCTTGATTAAATCTTAAATCTTGATTACTTACTTTCCTAATTTTCGTGATTCCTGTTGCAAATTGATCCAGTGAGAAGAGATATTCATGAGAGATGTTGAGCATTTGCATCTGGTGAAATCCATTTGAAGATTCTGGCGTGATTTTTTAGGGTACTTCCGAAATCGCTCTTCGAATTGAATCGGAGGATTTAAAAGAAGTGTTTTTTTTTTGTTTGCTTTTATTTTCTTCCTTTTGTTGTTGTATGTTTGTTGTCAACACAACATACAAGAGAAAGTTGTTGATAGATATAGCTTTGTGAGGGGTTTGCAAGTTGGAAATTGCAGCATCATGGACCAGCTTCCTGTTGAAGTGATTGGGAACATTCTGTCACACTTGAGGGCTGCAAGAGATGTGGTGATAGCTTCCGCATCATGCAGGAAATGGCGACTAGCGTGCTGCAAGCACCTTCATACACTCTCCTTCAACTCCAAAGATTGGCCCATTTACCGGGATTTGACAACTACCCGCCTTGAGATTTTGATCACACAAACCATTTTCCAGACCTCAGGGTTGCAGTCCCTCTCCATTTTGATGGAAGATGTCGATGAATTCTCGGCTTCCACTGTTACTGCTTGGCTCTTGTACACCAGGGAAACTCTCAGGCAATTGCATTATAATGTCAAGACTACGCCTAATGTTAACATTCTTGAAATATGTGGCAGGCATAAGCTGGAAATACTGGATCTGGCTCATAATTCCATTGTGGGGGTTGAGCCTAATTATCAGCGGTTCCCTTGTTTGAAATCTCTTTCCTTGAGTTATGTTAGTATATCTGCATTGGATCTAAATCTTTTGGTCTCTGCATGTCCGAAGATTGAAACTTTTGAACTTGTCAATCCAGAGATTGCAATGTCTGATGCACAGGTGACCGTTGAATTGAGTAGCTCAACGCTGAAGAGTGTGTATGTAGAAGCAATTAGTTTGGACAAGTTTTTATTGGAGGCTGATGGGCTTGAGTGCTTGCACTTGAAAGATTGTGCACTCGAGTTTTTTGAACTCATTGGCAAGGGGACCTTGAAGCATTTTAAGATTGATGATGTTAGTGTTATACATCTTGATATTGGTGAGACAGTTGAGAATCTTGAGACTGTGGATATCAGCAACTTCCCAATTATATGGCCAAAGTTTTACCAGATGATTTCAAGATCGTCGAATTTGAAGAGGCTTCGGCTTTGGGATGTAATGTTTGATGATGAGGATGAGGTTGTGGATTTGGAAACAATCGCGACTTGCTTTCCCTACCTGAGCCATTTATCTCTGAGTTATGATGTGAGGGATGGAGTGCTTTACTATGGTTTACAAGGCTCTTCCTATCTGGAGAGTGTTGTTGTCTTGGAGCTTGGCTGGACTGTGATCAATGATCTTTTCTCCCACTGGGTTGAGGGTCTGCTCAAGCGTTGCCCCAATCTGAAGAAGTTGGTCATTCATGGGATTGTTTCTGAGGCTAAGCCTCATGAAGAATGCCAGATGTTAGCCAATTTCACTACATCCATGGTTGAGCTGATGAGGAGATACACACATGAAGATCCATATTTTAAGTATGAATAAGATTTTGTTAAATACCTTGTTATAGCTCGTGCTTTCTTTTTAAGTCTAATTGTGTAGGCATATTGGCGGGTAACTTATTGAATTCAAGAGTTATGCATAACTTTTAACTTATTGTTTGGAATCTTCATCTAGAATCTGTGACTGACCAACGATGATAGCTCATGGCAGACATTTAGAACTTTGATCCCTTGTCAGTAAACAGAATA
>Fengshou 25hao
CTAACTATCTAAGTGCCTTTCCCTCCTATGCTAACTACCATAAACTAACTCATGCAAGCTTTTGAATTAGTCTATTTCATCATATTGGACCCATTTGAATCCTATTGTATTTTTTCCCTAACATAATTGCTCTCTTACACATCTGTTCTTTGTTTATACTTGGAGCTCGATGTTACATATTTAATTTTGTCTTATTTATATTTAGATTGCTTAATTAAGTCTTTTTATTTTTGAAATTTTCAGTTAGTTCCTTTGTTTTTTTAAATGCTCTAAGATAGTCCTTTATTTTCTTAAAAATATCTTAATGTGATCTTTTTTCATCCAATTGAGGCGGGTGATGTTAAGTTATAAATTATAGCAAAAAGGATCAAATTGAGACATTTATAAACTAATAAAATAAAAGATTACATTGAGACATTAAAGGACCATGAAGCATTTTAAAAAACAAAGAACTTGATAACATAAAAAAAATAAAAAATAAAAACTTGATTGAAACTTTCAAAAATAGAAGAATCTAATTAAATATTTTAAATAAATAAAAAGATTAAATTAATAATTAAGCCAGTAAAGCAATGACAAAAAATATTATAATTTTTATGAATACTTGAAAGGTAAAGTTGTAAAATAGTTCAGGTATTGGTCCCACTTAAAATCAACATCTAACATTGACCGGTCATATACTTAAATCCGAATGATTAATTCTGTTTTTCACGTGATTAACTATTATTAAACATTTAAATAAATTAATGGTTAATCACTCATGAGATAAAATTATCCACTAATAAACATTTCAATGATATTGTGATACTACTAGCCCCACCACGATAATCAATACAACCAAATTTATTTATTTATAATCACGTATGAGATAAAATTAACCTATATATATATTTATTATTTAATTTCATAACACTATTAAACATTTTGGATATAAACTTAATCATATTTACACATGAATCATAATTTTATGATACCATTAATCATATATATTAATAATTATATGTAATTATATTAATTTATTTTAATTTTAAATGAAATAAAATTAATCATGCTTATATACATAACTAATTTTTTTATTCATACGATTATCAAATATTTACATTTAGATAGTAGATATATGTGTATAACTATCGTAGAAGAAATTGGAGAATCTTTTTCCCCGATACAAATCTAGTAAGCTGACATGATTGAATAATCCAATATGCAAGCCTCATCCATTGGATATCACAATTTTCACTACTAAGAACAGTACCACTGATTTTTAAAAATGCATCAAAATTCAAAAGTAAATAAGACAAAAAACAAAAAACATAGCTGCTTGGAAGTGGGAACCATTGAACCTAGGCTAGCATATGATGTCGTATTGAACACTGACGGAGCCGGTATCTTGCATTGGATTTATCTTGAATTCACATAATACCAAAAAAAGAAAGAAAGAAAGAGAGGTTCCTTTCAAAATATATTTACACTTTTTTTTAAATAAAACATAAAGTAAAAATTATCAATTAAAAGATAATAAAATTAATTCAAATAGTTTAAAAAACGTTTCCAATACATTTTTTTATTACTCTTATTCCTATTATAAATTGTTGTCTTCAGTTACTTTAGACAGACCAATAAAACTTAACAAATAGATAGAAAAATAATTTTATAAAATTAATCTTTTAATTATTAATTTATTTTTAGTTTTTTTATTTATATCATTAATATTATAAGAAAAATAAGTAAAAAAATATAATTAATATTATATTAAAAAATTAAAATAATAATTCTTACACGACGATTATTAGAAATGGAGTATGAGTTAAATTACACCTAATTTATTCAACAATAAACAACATTCAATGTAATATTTCAGTCAAAAAAAGCATTAAATATAATATTAAAAACTGTAGTAGTAGCATTTAATTTTTCAACTTTATGATTAATATAATAATAAATTAATAGTATTTTAATTGATAAGTATAATTAATATTTTATCCATCCAAAGAATTAAAAGGATACAATTGCCAGAACTCTAGCCAGAGACAGAGTGTATCTGTAACTGAAACGCGCTGGAATCAAATCTTAGCAAATCCTAAATCAAACTCAAAGGATCGAACTTTGGTTTGAGATTTCATCACTGATTGTGATTCTCTTCTCCTACAAAACTTGGCATCCGATCTCTCTCTATAATCAAATATCATTCAACAATAATCCTCATTTGTTATTCCCTATTTTCTAGGTAAATATACAAACCACTTTCTCTATCTCATACTACCATTTTCTATTGTTTTCTAATCATTTGTTATTGTTATTGTTGTTCTTAATTTCAATTTTGATCCTAAATAAAGTCTAATTCCCCAAATCCCTCTTCTACCTGCTTGATTAAATCTTAAATCTTGATTACTTACTTTCCTAATTTTCGTGATTCCTGTTGCAAATTGATCCAGTGAGAAGAGATATTCATGAGAGATGTTGAGCATTTGCATCTGGTGAAATCCATTTGAAGATTCTGGCGTGATTTTTTAGGGTACTTCCGAAATCGCTCTTCGAATTGAATCGGAGGATTTAAAAGAAGTGTTTTTTTTTTGTTTGCTTTTATTTTCTTCCTTTTGTTGTTGTATGTTTGTTGTCAACACAACATACAAGAGAAAGTTGTTGATAGATATAGCTTTGTGAGGGGTTTGCAAGTTGGAAATTGCAGCATCATGGACCAGCTTCCTGTTGAAGTGATTGGGAACATTCTGTCACACTTGAGGGCTGCAAGAGATGTGGTGATAGCTTCCGCATCATGCAGGAAATGGCGACTAGCGTGCTGCAAGCACCTTCATACACTCTCCTTCAACTCCAAAGATTGGCCCATTTACCGGGATTTGACAACTACCCGCCTTGAGATTTTGATCACACAAACCATTTTCCAGACCTCAGGGTTGCAGTCCCTCTCCATTTTGATGGAAGATGTCGATGAATTCTCGGCTTCCACTGTTACTGCTTGGCTCTTGTACACCAGGGAAACTCTCAGGCAATTGCATTATAATGTCAAGACTACGCCTAATGTTAACATTCTTGAAATATGTGGCAGGCATAAGCTGGAAATACTGGATCTGGCTCATAATTCCATTGTGGGGGTTGAGCCTAATTATCAGCGGTTCCCTTGTTTGAAATCTCTTTCCTTGAGTTATGTTAGTATATCTGCATTGGATCTAAATCTTTTGGTCTCTGCATGTCCGAAGATTGAAACTTTTGAACTTGTCAATCCAGAGATTGCAATGTCTGATGCACAGGTGACCGTTGAATTGAGTAGCTCAACGCTGAAGAGTGTGTATGTAGAAGCAATTAGTTTGGACAAGTTTTTATTGGAGGCTGATGGGCTTGAGTGCTTGCACTTGAAAGATTGTGCACTCGAGTTTTTTGAACTCATTGGCAAGGGGACCTTGAAGCATTTTAAGATTGATGATGTTAGTGTTATACATCTTGATATTGGTGAGACAGTTGAGAATCTTGAGACTGTGGATATCAGCAACTTCCCAATTATATGGCCAAAGTTTTACCAGATGATTTCAAGATCGTCGAATTTGAAGAGGCTTCGGCTTTGGGATGTAATGTTTGATGATGAGGATGAGGTTGTGGATTTGGAAACAATCGCGACTTGCTTTCCCTACCTGAGCCATTTATCTCTGAGTTATGATGTGAGGGATGGAGTGCTTTACTATGGTTTACAAGGCTCTTCCTATCTGGAGAGTGTTGTTGTCTTGGAGCTTGGCTGGACTGTGATCAATGATCTTTTCTCCCACTGGGTTGAGGGTCTGCTCAAGCGTTGCCCCAATCTGAAGAAGTTGGTCATTCATGGGATTGTTTCTGAGGCTAAGCCTCATGAAGAATGCCAGATGTTAGCCAATTTCACTACATCCATGGTTGAGCTGATGAGGAGATACACACATGAAGATCCATATTTTAAGTATGAATAAGATTTTGTTAAATACCTTGTTATAGCTCGTGCTTTCTTTTTAAGTCTAATTGTGTAGGCATATTGGCGGGTAACTTATTGAATTCAAGAGTTATGCATAACTTTTAACTTATTGTTTGGAATCTTCATCTAGAATCTGTGACTGACCAACGATGATAGCTCATGGCAGACATTTAGAACTTTGATCCCTTGTCAGTAAACAGAATA
>Heihe 13
CTAACTATCTAAGTGCCTTTCCCTCCTATGCTAACTACCATAAACTAACTCATGCAAGCTTTTGAATTAGTCTATTTCATCATATTGGACCCATTTGAATCCTATTGTATTTTTTCCCTAACATAATTGCTCTCTTACACATCTGTTCTTTGTTTATACTTGGAGCTCGATGTTACATATTTAATTTTGTCTTATTTATATTTAGATTGCTTAATTAAGTCTTTTTATTTTTGAAATTTTCAGTTAGTTCCTTTGTTTTTTTAAATGCTCTAAGATAGTCCTTTATTTTCTTAAAAATATCTTAATGTGATCTTTTTTCATCCAATTGAGGCGGGTGATGTTAAGTTATAAATTATAGCAAAAAGGATCAAATTGAGACATTTATAAACTAATAAAATAAAAGATTACATTGAGACATTAAAGGACCATGAAGCATTTTAAAAAACAAAGAACTTGATAACATAAAAAAAATAAAAAATAAAAACTTGATTGAAACTTTCAAAAATAGAAGAATCTAATTAAATATTTTAAATAAATAAAAAGATTAAATTAATAATTAAGCCAGTAAAGCAATGACAAAAAATATTATAATTTTTATGAATACTTGAAAGGTAAAGTTGTAAAATAGTTCAGGTATTGGTCCCACTTAAAATCAACATCTAACATTGACCGGTCATATACTTAAATCCGAATGATTAATTCTGTTTTTCACGTGATTAACTATTATTAAACATTTAAATAAATTAATGGTTAATCACTCATGAGATAAAATTATCCACTAATAAACATTTCAATGATATTGTGATACTACTAGCCCCACCACGATAATCAATACAACCAAATTTATTTATTTATAATCACGTATGAGATAAAATTAACCTATATATATATTTATTATTTAATTTCATAACACTATTAAACATTTTGGATATAAACTTAATCATATTTACACATGAATCATAATTTTATGATACCATTAATCATATATATTAATAATTATATGTAATTATATTAATTTATTTTAATTTTAAATGAAATAAAATTAATCATGCTTATATACATAACTAATTTTTTTATTCATACGATTATCAAATATTTACATTTAGATAGTAGATATATGTGTATAACTATCGTAGAAGAAATTGGAGAATCTTTTTCCCCGATACAAATCTAGTAAGCTGACATGATTGAATAATCCAATATGCAAGCCTCATCCATTGGATATCACAATTTTCACTACTAAGAACAGTACCACTGATTTTTAAAAATGCATCAAAATTCAAAAGTAAATAAGACAAAAAACAAAAAACATAGCTGCTTGGAAGTGGGAACCATTGAACCTAGGCTAGCATATGATGTCGTATTGAACACTGACGGAGCCGGTATCTTGCATTGGATTTATCTTGAATTCACATAATACCAAAAAAAGAAAGAAAGAAAGAGAGGTTCCTTTCAAAATATATTTACACTTTTTTTTAAATAAAACATAAAGTAAAAATTATCAATTAAAAGATAATAAAATTAATTCAAATAGTTTAAAAAACGTTTCCAATACATTTTTTTATTACTCTTATTCCTATTATAAATTGTTGTCTTCAGTTACTTTAGACAGACCAATAAAACTTAACAAATAGATAGAAAAATAATTTTATAAAATTAATCTTTTAATTATTAATTTATTTTTAGTTTTTTTATTTATATCATTAATATTATAAGAAAAATAAGTAAAAAAATATAATTAATATTATATTAAAAAATTAAAATAATAATTCTTACACGACGATTATTAGAAATGGAGTATGAGTTAAATTACACCTAATTTATTCAACAATAAACAACATTCAATGTAATATTTCAGTCAAAAAAAGCATTAAATATAATATTAAAAACTGTAGTAGTAGCATTTAATTTTTCAACTTTATGATTAATATAATAATAAATTAATAGTATTTTAATTGATAAGTATAATTAATATTTTATCCATCCAAAGAATTAAAAGGATACAATTGCCAGAACTCTAGCCAGAGACAGAGTGTATCTGTAACTGAAACGCGCTGGAATCAAATCTTAGCAAATCCTAAATCAAACTCAAAGGATCGAACTTTGGTTTGAGATTTCATCACTGATTGTGATTCTCTTCTCCTACAAAACTTGGCATCCGATCTCTCTCTATAATCAAATATCATTCAACAATAATCCTCATTTGTTATTCCCTATTTTCTAGGTAAATATACAAACCACTTTCTCTATCTCATACTACCATTTTCTATTGTTTTCTAATCATTTGTTATTGTTATTGTTGTTCTTAATTTCAATTTTGATCCTAAATAAAGTCTAATTCCCCAAATCCCTCTTCTACCTGCTTGATTAAATCTTAAATCTTGATTACTTACTTTCCTAATTTTCGTGATTCCTGTTGCAAATTGATCCAGTGAGAAGAGATATTCATGAGAGATGTTGAGCATTTGCATCTGGTGAAATCCATTTGAAGATTCTGGCGTGATTTTTTAGGGTACTTCCGAAATCGCTCTTCGAATTGAATCGGAGGATTTAAAAGAAGTGTTTTTTTTTTGTTTGCTTTTATTTTCTTCCTTTTGTTGTTGTATGTTTGTTGTCAACACAACATACAAGAGAAAGTTGTTGATAGATATAGCTTTGTGAGGGGTTTGCAAGTTGGAAATTGCAGCATCATGGACCAGCTTCCTGTTGAAGTGATTGGGAACATTCTGTCACACTTGAGGGCTGCAAGAGATGTGGTGATAGCTTCCGCATCATGCAGGAAATGGCGACTAGCGTGCTGCAAGCACCTTCATACACTCTCCTTCAACTCCAAAGATTGGCCCATTTACCGGGATTTGACAACTACCCGCCTTGAGATTTTGATCACACAAACCATTTTCCAGACCTCAGGGTTGCAGTCCCTCTCCATTTTGATGGAAGATGTCGATGAATTCTCGGCTTCCACTGTTACTGCTTGGCTCTTGTACACCAGGGAAACTCTCAGGCAATTGCATTATAATGTCAAGACTACGCCTAATGTTAACATTCTTGAAATATGTGGCAGGCATAAGCTGGAAATACTGGATCTGGCTCATAATTCCATTGTGGGGGTTGAGCCTAATTATCAGCGGTTCCCTTGTTTGAAATCTCTTTCCTTGAGTTATGTTAGTATATCTGCATTGGATCTAAATCTTTTGGTCTCTGCATGTCCGAAGATTGAAACTTTTGAACTTGTCAATCCAGAGATTGCAATGTCTGATGCACAGGTGACCGTTGAATTGAGTAGCTCAACGCTGAAGAGTGTGTATGTAGAAGCAATTAGTTTGGACAAGTTTTTATTGGAGGCTGATGGGCTTGAGTGCTTGCACTTGAAAGATTGTGCACTCGAGTTTTTTGAACTCATTGGCAAGGGGACCTTGAAGCATTTTAAGATTGATGATGTTAGTGTTATACATCTTGATATTGGTGAGACAGTTGAGAATCTTGAGACTGTGGATATCAGCAACTTCCCAATTATATGGCCAAAGTTTTACCAGATGATTTCAAGATCGTCGAATTTGAAGAGGCTTCGGCTTTGGGATGTAATGTTTGATGATGAGGATGAGGTTGTGGATTTGGAAACAATCGCGACTTGCTTTCCCTACCTGAGCCATTTATCTCTGAGTTATGATGTGAGGGATGGAGTGCTTTACTATGGTTTACAAGGCTCTTCCTATCTGGAGAGTGTTGTTGTCTTGGAGCTTGGCTGGACTGTGATCAATGATCTTTTCTCCCACTGGGTTGAGGGTCTGCTCAAGCGTTGCCCCAATCTGAAGAAGTTGGTCATTCATGGGATTGTTTCTGAGGCTAAGCCTCATGAAGAATGCCAGATGTTAGCCAATTTCACTACATCCATGGTTGAGCTGATGAGGAGATACACACATGAAGATCCATATTTTAAGTATGAATAAGATTTTGTTAAATACCTTGTTATAGCTCGTGCTTTCTTTTTAAGTCTAATTGTGTAGGCATATTGGCGGGTAACTTATTGAATTCAAGAGTTATGCATAACTTTTAACTTATTGTTTGGAATCTTCATCTAGAATCTGTGACTGACCAACGATGATAGCTCATGGCAGACATTTAGAACTTTGATCCCTTGTCAGTAAACAGAATA
>Heihe 50hao
CTAACTATCTAAGTGCCTTTCCCTCCTATGCTAACTACCATAAACTAACTCATGCAAGCTTTTGAATTAGTCTATTTCATCATATTGGACCCATTTGAATCCTATTGTATTTTTTCCCTAACATAATTGCTCTCTTACACATCTGTTCTTTGTTTATACTTGGAGCTCGATGTTACATATTTAATTTTGTCTTATTTATATTTAGATTGCTTAATTAAGTCTTTTTATTTTTGAAATTTTCAGTTAGTTCCTTTGTTTTTTTAAATGCTCTAAGATAGTCCTTTATTTTCTTAAAAATATCTTAATGTGATCTTTTTTCATCCAATTGAGGCGGGTGATGTTAAGTTATAAATTATAGCAAAAAGGATCAAATTGAGACATTTATAAACTAATAAAATAAAAGATTACATTGAGACATTAAAGGACCATGAAGCATTTTAAAAAACAAAGAACTTGATAACATAAAAAAAATAAAAAATAAAAACTTGATTGAAACTTTCAAAAATAGAAGAATCTAATTAAATATTTTAAATAAATAAAAAGATTAAATTAATAATTAAGCCAGTAAAGCAATGACAAAAAATATTATAATTTTTATGAATACTTGAAAGGTAAAGTTGTAAAATAGTTCAGGTATTGGTCCCACTTAAAATCAACATCTAACATTGACCGGTCATATACTTAAATCCGAATGATTAATTCTGTTTTTCACGTGATTAACTATTATTAAACATTTAAATAAATTAATGGTTAATCACTCATGAGATAAAATTATCCACTAATAAACATTTCAATGATATTGTGATACTACTAGCCCCACCACGATAATCAATACAACCAAATTTATTTATTTATAATCACGTATGAGATAAAATTAACCTATATATATATTTATTATTTAATTTCATAACACTATTAAACATTTTGGATATAAACTTAATCATATTTACACATGAATCATAATTTTATGATACCATTAATCATATATATTAATAATTATATGTAATTATATTAATTTATTTTAATTTTAAATGAAATAAAATTAATCATGCTTATATACATAACTAATTTTTTTATTCATACGATTATCAAATATTTACATTTAGATAGTAGATATATGTGTATAACTATCGTAGAAGAAATTGGAGAATCTTTTTCCCCGATACAAATCTAGTAAGCTGACATGATTGAATAATCCAATATGCAAGCCTCATCCATTGGATATCACAATTTTCACTACTAAGAACAGTACCACTGATTTTTAAAAATGCATCAAAATTCAAAAGTAAATAAGACAAAAAACAAAAAACATAGCTGCTTGGAAGTGGGAACCATTGAACCTAGGCTAGCATATGATGTCGTATTGAACACTGACGGAGCCGGTATCTTGCATTGGATTTATCTTGAATTCACATAATACCAAAAAAAGAAAGAAAGAAAGAGAGGTTCCTTTCAAAATATATTTACACTTTTTTTTAAATAAAACATAAAGTAAAAATTATCAATTAAAAGATAATAAAATTAATTCAAATAGTTTAAAAAACGTTTCCAATACATTTTTTTATTACTCTTATTCCTATTATAAATTGTTGTCTTCAGTTACTTTAGACAGACCAATAAAACTTAACAAATAGATAGAAAAATAATTTTATAAAATTAATCTTTTAATTATTAATTTATTTTTAGTTTTTTTATTTATATCATTAATATTATAAGAAAAATAAGTAAAAAAATATAATTAATATTATATTAAAAAATTAAAATAATAATTCTTACACGACGATTATTAGAAATGGAGTATGAGTTAAATTACACCTAATTTATTCAACAATAAACAACATTCAATGTAATATTTCAGTCAAAAAAAGCATTAAATATAATATTAAAAACTGTAGTAGTAGCATTTAATTTTTCAACTTTATGATTAATATAATAATAAATTAATAGTATTTTAATTGATAAGTATAATTAATATTTTATCCATCCAAAGAATTAAAAGGATACAATTGCCAGAACTCTAGCCAGAGACAGAGTGTATCTGTAACTGAAACGCGCTGGAATCAAATCTTAGCAAATCCTAAATCAAACTCAAAGGATCGAACTTTGGTTTGAGATTTCATCACTGATTGTGATTCTCTTCTCCTACAAAACTTGGCATCCGATCTCTCTCTATAATCAAATATCATTCAACAATAATCCTCATTTGTTATTCCCTATTTTCTAGGTAAATATACAAACCACTTTCTCTATCTCATACTACCATTTTCTATTGTTTTCTAATCATTTGTTATTGTTATTGTTGTTCTTAATTTCAATTTTGATCCTAAATAAAGTCTAATTCCCCAAATCCCTCTTCTACCTGCTTGATTAAATCTTAAATCTTGATTACTTACTTTCCTAATTTTCGTGATTCCTGTTGCAAATTGATCCAGTGAGAAGAGATATTCATGAGAGATGTTGAGCATTTGCATCTGGTGAAATCCATTTGAAGATTCTGGCGTGATTTTTTAGGGTACTTCCGAAATCGCTCTTCGAATTGAATCGGAGGATTTAAAAGAAGTGTTTTTTTTTTGTTTGCTTTTATTTTCTTCCTTTTGTTGTTGTATGTTTGTTGTCAACACAACATACAAGAGAAAGTTGTTGATAGATATAGCTTTGTGAGGGGTTTGCAAGTTGGAAATTGCAGCATCATGGACCAGCTTCCTGTTGAAGTGATTGGGAACATTCTGTCACACTTGAGGGCTGCAAGAGATGTGGTGATAGCTTCCGCATCATGCAGGAAATGGCGACTAGCGTGCTGCAAGCACCTTCATACACTCTCCTTCAACTCCAAAGATTGGCCCATTTACCGGGATTTGACAACTACCCGCCTTGAGATTTTGATCACACAAACCATTTTCCAGACCTCAGGGTTGCAGTCCCTCTCCATTTTGATGGAAGATGTCGATGAATTCTCGGCTTCCACTGTTACTGCTTGGCTCTTGTACACCAGGGAAACTCTCAGGCAATTGCATTATAATGTCAAGACTACGCCTAATGTTAACATTCTTGAAATATGTGGCAGGCATAAGCTGGAAATACTGGATCTGGCTCATAATTCCATTGTGGGGGTTGAGCCTAATTATCAGCGGTTCCCTTGTTTGAAATCTCTTTCCTTGAGTTATGTTAGTATATCTGCATTGGATCTAAATCTTTTGGTCTCTGCATGTCCGAAGATTGAAACTTTTGAACTTGTCAATCCAGAGATTGCAATGTCTGATGCACAGGTGACCGTTGAATTGAGTAGCTCAACGCTGAAGAGTGTGTATGTAGAAGCAATTAGTTTGGACAAGTTTTTATTGGAGGCTGATGGGCTTGAGTGCTTGCACTTGAAAGATTGTGCACTCGAGTTTTTTGAACTCATTGGCAAGGGGACCTTGAAGCATTTTAAGATTGATGATGTTAGTGTTATACATCTTGATATTGGTGAGACAGTTGAGAATCTTGAGACTGTGGATATCAGCAACTTCCCAATTATATGGCCAAAGTTTTACCAGATGATTTCAAGATCGTCGAATTTGAAGAGGCTTCGGCTTTGGGATGTAATGTTTGATGATGAGGATGAGGTTGTGGATTTGGAAACAATCGCGACTTGCTTTCCCTACCTGAGCCATTTATCTCTGAGTTATGATGTGAGGGATGGAGTGCTTTACTATGGTTTACAAGGCTCTTCCTATCTGGAGAGTGTTGTTGTCTTGGAGCTTGGCTGGACTGTGATCAATGATCTTTTCTCCCACTGGGTTGAGGGTCTGCTCAAGCGTTGCCCCAATCTGAAGAAGTTGGTCATTCATGGGATTGTTTCTGAGGCTAAGCCTCATGAAGAATGCCAGATGTTAGCCAATTTCACTACATCCATGGTTGAGCTGATGAGGAGATACACACATGAAGATCCATATTTTAAGTATGAATAAGATTTTGTTAAATACCTTGTTATAGCTCGTGCTTTCTTTTTAAGTCTAATTGTGTAGGCATATTGGCGGGTAACTTATTGAATTCAAGAGTTATGCATAACTTTTAACTTATTGTTTGGAATCTTCATCTAGAATCTGTGACTGACCAACGATGATAGCTCATGGCAGACATTTAGAACTTTGATCCCTTGTCAGTAAACAGAATA
>Heihe 30
CTAACTATCTAAGTGCCTTTCCCTCCTATGCTAACTACCATAAACTAACTCATGCAAGCTTTTGAATTAGTCTATTTCATCATATTGGACCCATTTGAATCCTATTGTATTTTTTCCCTAACATAATTGCTCTCTTACACATCTGTTCTTTGTTTATACTTGGAGCTCGATGTTACATATTTAATTTTGTCTTATTTATATTTAGATTGCTTAATTAAGTCTTTTTATTTTTGAAATTTTCAGTTAGTTCCTTTGTTTTTTTAAATGCTCTAAGATAGTCCTTTATTTTCTTAAAAATATCTTAATGTGATCTTTTTTCATCCAATTGAGGCGGGTGATGTTAAGTTATAAATTATAGCAAAAAGGATCAAATTGAGACATTTATAAACTAATAAAATAAAAGATTACATTGAGACATTAAAGGACCATGAAGCATTTTAAAAAACAAAGAACTTGATAACATAAAAAAAATAAAAAATAAAAACTTGATTGAAACTTTCAAAAATAGAAGAATCTAATTAAATATTTTAAATAAATAAAAAGATTAAATTAATAATTAAGCCAGTAAAGCAATGACAAAAAATATTATAATTTTTATGAATACTTGAAAGGTAAAGTTGTAAAATAGTTCAGGTATTGGTCCCACTTAAAATCAACATCTAACATTGACCGGTCATATACTTAAATCCGAATGATTAATTCTGTTTTTCACGTGATTAACTATTATTAAACATTTAAATAAATTAATGGTTAATCACTCATGAGATAAAATTATCCACTAATAAACATTTCAATGATATTGTGATACTACTAGCCCCACCACGATAATCAATACAACCAAATTTATTTATTTATAATCACGTATGAGATAAAATTAACCTATATATATATTTATTATTTAATTTCATAACACTATTAAACATTTTGGATATAAACTTAATCATATTTACACATGAATCATAATTTTATGATACCATTAATCATATATATTAATAATTATATGTAATTATATTAATTTATTTTAATTTTAAATGAAATAAAATTAATCATGCTTATATACATAACTAATTTTTTTATTCATACGATTATCAAATATTTACATTTAGATAGTAGATATATGTGTATAACTATCGTAGAAGAAATTGGAGAATCTTTTTCCCCGATACAAATCTAGTAAGCTGACATGATTGAATAATCCAATATGCAAGCCTCATCCATTGGATATCACAATTTTCACTACTAAGAACAGTACCACTGATTTTTAAAAATGCATCAAAATTCAAAAGTAAATAAGACAAAAAACAAAAAACATAGCTGCTTGGAAGTGGGAACCATTGAACCTAGGCTAGCATATGATGTCGTATTGAACACTGACGGAGCCGGTATCTTGCATTGGATTTATCTTGAATTCACATAATACCAAAAAAAGAAAGAAAGAAAGAGAGGTTCCTTTCAAAATATATTTACACTTTTTTTTAAATAAAACATAAAGTAAAAATTATCAATTAAAAGATAATAAAATTAATTCAAATAGTTTAAAAAACGTTTCCAATACATTTTTTTATTACTCTTATTCCTATTATAAATTGTTGTCTTCAGTTACTTTAGACAGACCAATAAAACTTAACAAATAGATAGAAAAATAATTTTATAAAATTAATCTTTTAATTATTAATTTATTTTTAGTTTTTTTATTTATATCATTAATATTATAAGAAAAATAAGTAAAAAAATATAATTAATATTATATTAAAAAATTAAAATAATAATTCTTACACGACGATTATTAGAAATGGAGTATGAGTTAAATTACACCTAATTTATTCAACAATAAACAACATTCAATGTAATATTTCAGTCAAAAAAAGCATTAAATATAATATTAAAAACTGTAGTAGTAGCATTTAATTTTTCAACTTTATGATTAATATAATAATAAATTAATAGTATTTTAATTGATAAGTATAATTAATATTTTATCCATCCAAAGAATTAAAAGGATACAATTGCCAGAACTCTAGCCAGAGACAGAGTGTATCTGTAACTGAAACGCGCTGGAATCAAATCTTAGCAAATCCTAAATCAAACTCAAAGGATCGAACTTTGGTTTGAGATTTCATCACTGATTGTGATTCTCTTCTCCTACAAAACTTGGCATCCGATCTCTCTCTATAATCAAATATCATTCAACAATAATCCTCATTTGTTATTCCCTATTTTCTAGGTAAATATACAAACCACTTTCTCTATCTCATACTACCATTTTCTATTGTTTTCTAATCATTTGTTATTGTTATTGTTGTTCTTAATTTCAATTTTGATCCTAAATAAAGTCTAATTCCCCAAATCCCTCTTCTACCTGCTTGATTAAATCTTAAATCTTGATTACTTACTTTCCTAATTTTCGTGATTCCTGTTGCAAATTGATCCAGTGAGAAGAGATATTCATGAGAGATGTTGAGCATTTGCATCTGGTGAAATCCATTTGAAGATTCTGGCGTGATTTTTTAGGGTACTTCCGAAATCGCTCTTCGAATTGAATCGGAGGATTTAAAAGAAGTGTTTTTTTTTTGTTTGCTTTTATTTTCTTCCTTTTGTTGTTGTATGTTTGTTGTCAACACAACATACAAGAGAAAGTTGTTGATAGATATAGCTTTGTGAGGGGTTTGCAAGTTGGAAATTGCAGCATCATGGACCAGCTTCCTGTTGAAGTGATTGGGAACATTCTGTCACACTTGAGGGCTGCAAGAGATGTGGTGATAGCTTCCGCATCATGCAGGAAATGGCGACTAGCGTGCTGCAAGCACCTTCATACACTCTCCTTCAACTCCAAAGATTGGCCCATTTACCGGGATTTGACAACTACCCGCCTTGAGATTTTGATCACACAAACCATTTTCCAGACCTCAGGGTTGCAGTCCCTCTCCATTTTGATGGAAGATGTCGATGAATTCTCGGCTTCCACTGTTACTGCTTGGCTCTTGTACACCAGGGAAACTCTCAGGCAATTGCATTATAATGTCAAGACTACGCCTAATGTTAACATTCTTGAAATATGTGGCAGGCATAAGCTGGAAATACTGGATCTGGCTCATAATTCCATTGTGGGGGTTGAGCCTAATTATCAGCGGTTCCCTTGTTTGAAATCTCTTTCCTTGAGTTATGTTAGTATATCTGCATTGGATCTAAATCTTTTGGTCTCTGCATGTCCGAAGATTGAAACTTTTGAACTTGTCAATCCAGAGATTGCAATGTCTGATGCACAGGTGACCGTTGAATTGAGTAGCTCAACGCTGAAGAGTGTGTATGTAGAAGCAATTAGTTTGGACAAGTTTTTATTGGAGGCTGATGGGCTTGAGTGCTTGCACTTGAAAGATTGTGCACTCGAGTTTTTTGAACTCATTGGCAAGGGGACCTTGAAGCATTTTAAGATTGATGATGTTAGTGTTATACATCTTGATATTGGTGAGACAGTTGAGAATCTTGAGACTGTGGATATCAGCAACTTCCCAATTATATGGCCAAAGTTTTACCAGATGATTTCAAGATCGTCGAATTTGAAGAGGCTTCGGCTTTGGGATGTAATGTTTGATGATGAGGATGAGGTTGTGGATTTGGAAACAATCGCGACTTGCTTTCCCTACCTGAGCCATTTATCTCTGAGTTATGATGTGAGGGATGGAGTGCTTTACTATGGTTTACAAGGCTCTTCCTATCTGGAGAGTGTTGTTGTCTTGGAGCTTGGCTGGACTGTGATCAATGATCTTTTCTCCCACTGGGTTGAGGGTCTGCTCAAGCGTTGCCCCAATCTGAAGAAGTTGGTCATTCATGGGATTGTTTCTGAGGCTAAGCCTCATGAAGAATGCCAGATGTTAGCCAATTTCACTACATCCATGGTTGAGCTGATGAGGAGATACACACATGAAGATCCATATTTTAAGTATGAATAAGATTTTGTTAAATACCTTGTTATAGCTCGTGCTTTCTTTTTAAGTCTAATTGTGTAGGCATATTGGCGGGTAACTTATTGAATTCAAGAGTTATGCATAACTTTTAACTTATTGTTTGGAATCTTCATCTAGAATCTGTGACTGACCAACGATGATAGCTCATGGCAGACATTTAGAACTTTGATCCCTTGTCAGTAAACAGAATA
>Henong 62hao
CTAACTATCTAAGTGCCTTTCCCTCCTATGCTAACTACCATAAACTAACTCATGCAAGCTTTTGAATTAGTCTATTTCATCATATTGGACCCATTTGAATCCTATTGTATTTTTTCCCTAACATAATTGCTCTCTTACACATCTGTTCTTTGTTTATACTTGGAGCTCGATGTTACATATTTAATTTTGTCTTATTTATATTTAGATTGCTTAATTAAGTCTTTTTATTTTTGAAATTTTCAGTTAGTTCCTTTGTTTTTTTAAATGCTCTAAGATAGTCCTTTATTTTCTTAAAAATATCTTAATGTGATCTTTTTTCATCCAATTGAGGCGGGTGATGTTAAGTTATAAATTATAGCAAAAAGGATCAAATTGAGACATTTATAAACTAATAAAATAAAAGATTACATTGAGACATTAAAGGACCATGAAGCATTTTAAAAAACAAAGAACTTGATAACATAAAAAAAATAAAAAATAAAAACTTGATTGAAACTTTCAAAAATAGAAGAATCTAATTAAATATTTTAAATAAATAAAAAGATTAAATTAATAATTAAGCCAGTAAAGCAATGACAAAAAATATTATAATTTTTATGAATACTTGAAAGGTAAAGTTGTAAAATAGTTCAGGTATTGGTCCCACTTAAAATCAACATCTAACATTGACCGGTCATATACTTAAATCCGAATGATTAATTCTGTTTTTCACGTGATTAACTATTATTAAACATTTAAATAAATTAATGGTTAATCACTCATGAGATAAAATTATCCACTAATAAACATTTCAATGATATTGTGATACTACTAGCCCCACCACGATAATCAATACAACCAAATTTATTTATTTATAATCACGTATGAGATAAAATTAACCTATATATATATTTATTATTTAATTTCATAACACTATTAAACATTTTGGATATAAACTTAATCATATTTACACATGAATCATAATTTTATGATACCATTAATCATATATATTAATAATTATATGTAATTATATTAATTTATTTTAATTTTAAATGAAATAAAATTAATCATGCTTATATACATAACTAATTTTTTTATTCATACGATTATCAAATATTTACATTTAGATAGTAGATATATGTGTATAACTATCGTAGAAGAAATTGGAGAATCTTTTTCCCCGATACAAATCTAGTAAGCTGACATGATTGAATAATCCAATATGCAAGCCTCATCCATTGGATATCACAATTTTCACTACTAAGAACAGTACCACTGATTTTTAAAAATGCATCAAAATTCAAAAGTAAATAAGACAAAAAACAAAAAACATAGCTGCTTGGAAGTGGGAACCATTGAACCTAGGCTAGCATATGATGTCGTATTGAACACTGACGGAGCCGGTATCTTGCATTGGATTTATCTTGAATTCACATAATACCAAAAAAAGAAAGAAAGAAAGAGAGGTTCCTTTCAAAATATATTTACACTTTTTTTTAAATAAAACATAAAGTAAAAATTATCAATTAAAAGATAATAAAATTAATTCAAATAGTTTAAAAAACGTTTCCAATACATTTTTTTATTACTCTTATTCCTATTATAAATTGTTGTCTTCAGTTACTTTAGACAGACCAATAAAACTTAACAAATAGATAGAAAAATAATTTTATAAAATTAATCTTTTAATTATTAATTTATTTTTAGTTTTTTTATTTATATCATTAATATTATAAGAAAAATAAGTAAAAAAATATAATTAATATTATATTAAAAAATTAAAATAATAATTCTTACACGACGATTATTAGAAATGGAGTATGAGTTAAATTACACCTAATTTATTCAACAATAAACAACATTCAATGTAATATTTCAGTCAAAAAAAGCATTAAATATAATATTAAAAACTGTAGTAGTAGCATTTAATTTTTCAACTTTATGATTAATATAATAATAAATTAATAGTATTTTAATTGATAAGTATAATTAATATTTTATCCATCCAAAGAATTAAAAGGATACAATTGCCAGAACTCTAGCCAGAGACAGAGTGTATCTGTAACTGAAACGCGCTGGAATCAAATCTTAGCAAATCCTAAATCAAACTCAAAGGATCGAACTTTGGTTTGAGATTTCATCACTGATTGTGATTCTCTTCTCCTACAAAACTTGGCATCCGATCTCTCTCTATAATCAAATATCATTCAACAATAATCCTCATTTGTTATTCCCTATTTTCTAGGTAAATATACAAACCACTTTCTCTATCTCATACTACCATTTTCTATTGTTTTCTAATCATTTGTTATTGTTATTGTTGTTCTTAATTTCAATTTTGATCCTAAATAAAGTCTAATTCCCCAAATCCCTCTTCTACCTGCTTGATTAAATCTTAAATCTTGATTACTTACTTTCCTAATTTTCGTGATTCCTGTTGCAAATTGATCCAGTGAGAAGAGATATTCATGAGAGATGTTGAGCATTTGCATCTGGTGAAATCCATTTGAAGATTCTGGCGTGATTTTTTAGGGTACTTCCGAAATCGCTCTTCGAATTGAATCGGAGGATTTAAAAGAAGTGTTTTTTTTTTGTTTGCTTTTATTTTCTTCCTTTTGTTGTTGTATGTTTGTTGTCAACACAACATACAAGAGAAAGTTGTTGATAGATATAGCTTTGTGAGGGGTTTGCAAGTTGGAAATTGCAGCATCATGGACCAGCTTCCTGTTGAAGTGATTGGGAACATTCTGTCACACTTGAGGGCTGCAAGAGATGTGGTGATAGCTTCCGCATCATGCAGGAAATGGCGACTAGCGTGCTGCAAGCACCTTCATACACTCTCCTTCAACTCCAAAGATTGGCCCATTTACCGGGATTTGACAACTACCCGCCTTGAGATTTTGATCACACAAACCATTTTCCAGACCTCAGGGTTGCAGTCCCTCTCCATTTTGATGGAAGATGTCGATGAATTCTCGGCTTCCACTGTTACTGCTTGGCTCTTGTACACCAGGGAAACTCTCAGGCAATTGCATTATAATGTCAAGACTACGCCTAATGTTAACATTCTTGAAATATGTGGCAGGCATAAGCTGGAAATACTGGATCTGGCTCATAATTCCATTGTGGGGGTTGAGCCTAATTATCAGCGGTTCCCTTGTTTGAAATCTCTTTCCTTGAGTTATGTTAGTATATCTGCATTGGATCTAAATCTTTTGGTCTCTGCATGTCCGAAGATTGAAACTTTTGAACTTGTCAATCCAGAGATTGCAATGTCTGATGCACAGGTGACCGTTGAATTGAGTAGCTCAACGCTGAAGAGTGTGTATGTAGAAGCAATTAGTTTGGACAAGTTTTTATTGGAGGCTGATGGGCTTGAGTGCTTGCACTTGAAAGATTGTGCACTCGAGTTTTTTGAACTCATTGGCAAGGGGACCTTGAAGCATTTTAAGATTGATGATGTTAGTGTTATACATCTTGATATTGGTGAGACAGTTGAGAATCTTGAGACTGTGGATATCAGCAACTTCCCAATTATATGGCCAAAGTTTTACCAGATGATTTCAAGATCGTCGAATTTGAAGAGGCTTCGGCTTTGGGATGTAATGTTTGATGATGAGGATGAGGTTGTGGATTTGGAAACAATCGCGACTTGCTTTCCCTACCTGAGCCATTTATCTCTGAGTTATGATGTGAGGGATGGAGTGCTTTACTATGGTTTACAAGGCTCTTCCTATCTGGAGAGTGTTGTTGTCTTGGAGCTTGGCTGGACTGTGATCAATGATCTTTTCTCCCACTGGGTTGAGGGTCTGCTCAAGCGTTGCCCCAATCTGAAGAAGTTGGTCATTCATGGGATTGTTTCTGAGGCTAAGCCTCATGAAGAATGCCAGATGTTAGCCAATTTCACTACATCCATGGTTGAGCTGATGAGGAGATACACACATGAAGATCCATATTTTAAGTATGAATAAGATTTTGTTAAATACCTTGTTATAGCTCGTGCTTTCTTTTTAAGTCTAATTGTGTAGGCATATTGGCGGGTAACTTATTGAATTCAAGAGTTATGCATAACTTTTAACTTATTGTTTGGAATCTTCATCTAGAATCTGTGACTGACCAACGATGATAGCTCATGGCAGACATTTAGAACTTTGATCCCTTGTCAGTAAACAGAATA
>Jiangnong 416hao
CTAACTATCTAAGTGCCTTTCCCTCCTATGCTAACTACCATAAACTAACTCATGCAAGCTTTTGAATTAGTCTATTTCATCATATTGGACCCATTTGAATCCTATTGTATTTTTTCCCTAACATAATTGCTCTCTTACACATCTGTTCTTTGTTTATACTTGGAGCTCGATGTTACATATTTAATTTTGTCTTATTTATATTTAGATTGCTTAATTAAGTCTTTTTATTTTTGAAATTTTCAGTTAGTTCCTTTGTTTTTTTAAATGCTCTAAGATAGTCCTTTATTTTCTTAAAAATATCTTAATGTGATCTTTTTTCATCCAATTGAGGCGGGTGATGTTAAGTTATAAATTATAGCAAAAAGGATCAAATTGAGACATTTATAAACTAATAAAATAAAAGATTACATTGAGACATTAAAGGACCATGAAGCATTTTAAAAAACAAAGAACTTGATAACATAAAAAAAATAAAAAATAAAAACTTGATTGAAACTTTCAAAAATAGAAGAATCTAATTAAATATTTTAAATAAATAAAAAGATTAAATTAATAATTAAGCCAGTAAAGCAATGACAAAAAATATTATAATTTTTATGAATACTTGAAAGGTAAAGTTGTAAAATAGTTCAGGTATTGGTCCCACTTAAAATCAACATCTAACATTGACCGGTCATATACTTAAATCCGAATGATTAATTCTGTTTTTCACGTGATTAACTATTATTAAACATTTAAATAAATTAATGGTTAATCACTCATGAGATAAAATTATCCACTAATAAACATTTCAATGATATTGTGATACTACTAGCCCCACCACGATAATCAATACAACCAAATTTATTTATTTATAATCACGTATGAGATAAAATTAACCTATATATATATTTATTATTTAATTTCATAACACTATTAAACATTTTGGATATAAACTTAATCATATTTACACATGAATCATAATTTTATGATACCATTAATCATATATATTAATAATTATATGTAATTATATTAATTTATTTTAATTTTAAATGAAATAAAATTAATCATGCTTATATACATAACTAATTTTTTTATTCATACGATTATCAAATATTTACATTTAGATAGTAGATATATGTGTATAACTATCGTAGAAGAAATTGGAGAATCTTTTTCCCCGATACAAATCTAGTAAGCTGACATGATTGAATAATCCAATATGCAAGCCTCATCCATTGGATATCACAATTTTCACTACTAAGAACAGTACCACTGATTTTTAAAAATGCATCAAAATTCAAAAGTAAATAAGACAAAAAACAAAAAACATAGCTGCTTGGAAGTGGGAACCATTGAACCTAGGCTAGCATATGATGTCGTATTGAACACTGACGGAGCCGGTATCTTGCATTGGATTTATCTTGAATTCACATAATACCAAAAAAAGAAAGAAAGAAAGAGAGGTTCCTTTCAAAATATATTTACACTTTTTTTTAAATAAAACATAAAGTAAAAATTATCAATTAAAAGATAATAAAATTAATTCAAATAGTTTAAAAAACGTTTCCAATACATTTTTTTATTACTCTTATTCCTATTATAAATTGTTGTCTTCAGTTACTTTAGACAGACCAATAAAACTTAACAAATAGATAGAAAAATAATTTTATAAAATTAATCTTTTAATTATTAATTTATTTTTAGTTTTTTTATTTATATCATTAATATTATAAGAAAAATAAGTAAAAAAATATAATTAATATTATATTAAAAAATTAAAATAATAATTCTTACACGACGATTATTAGAAATGGAGTATGAGTTAAATTACACCTAATTTATTCAACAATAAACAACATTCAATGTAATATTTCAGTCAAAAAAAGCATTAAATATAATATTAAAAACTGTAGTAGTAGCATTTAATTTTTCAACTTTATGATTAATATAATAATAAATTAATAGTATTTTAATTGATAAGTATAATTAATATTTTATCCATCCAAAGAATTAAAAGGATACAATTGCCAGAACTCTAGCCAGAGACAGAGTGTATCTGTAACTGAAACGCGCTGGAATCAAATCTTAGCAAATCCTAAATCAAACTCAAAGGATCGAACTTTGGTTTGAGATTTCATCACTGATTGTGATTCTCTTCTCCTACAAAACTTGGCATCCGATCTCTCTCTATAATCAAATATCATTCAACAATAATCCTCATTTGTTATTCCCTATTTTCTAGGTAAATATACAAACCACTTTCTCTATCTCATACTACCATTTTCTATTGTTTTCTAATCATTTGTTATTGTTATTGTTGTTCTTAATTTCAATTTTGATCCTAAATAAAGTCTAATTCCCCAAATCCCTCTTCTACCTGCTTGATTAAATCTTAAATCTTGATTACTTACTTTCCTAATTTTCGTGATTCCTGTTGCAAATTGATCCAGTGAGAAGAGATATTCATGAGAGATGTTGAGCATTTGCATCTGGTGAAATCCATTTGAAGATTCTGGCGTGATTTTTTAGGGTACTTCCGAAATCGCTCTTCGAATTGAATCGGAGGATTTAAAAGAAGTGTTTTTTTTTTGTTTGCTTTTATTTTCTTCCTTTTGTTGTTGTATGTTTGTTGTCAACACAACATACAAGAGAAAGTTGTTGATAGATATAGCTTTGTGAGGGGTTTGCAAGTTGGAAATTGCAGCATCATGGACCAGCTTCCTGTTGAAGTGATTGGGAACATTCTGTCACACTTGAGGGCTGCAAGAGATGTGGTGATAGCTTCCGCATCATGCAGGAAATGGCGACTAGCGTGCTGCAAGCACCTTCATACACTCTCCTTCAACTCCAAAGATTGGCCCATTTACCGGGATTTGACAACTACCCGCCTTGAGATTTTGATCACACAAACCATTTTCCAGACCTCAGGGTTGCAGTCCCTCTCCATTTTGATGGAAGATGTCGATGAATTCTCGGCTTCCACTGTTACTGCTTGGCTCTTGTACACCAGGGAAACTCTCAGGCAATTGCATTATAATGTCAAGACTACGCCTAATGTTAACATTCTTGAAATATGTGGCAGGCATAAGCTGGAAATACTGGATCTGGCTCATAATTCCATTGTGGGGGTTGAGCCTAATTATCAGCGGTTCCCTTGTTTGAAATCTCTTTCCTTGAGTTATGTTAGTATATCTGCATTGGATCTAAATCTTTTGGTCTCTGCATGTCCGAAGATTGAAACTTTTGAACTTGTCAATCCAGAGATTGCAATGTCTGATGCACAGGTGACCGTTGAATTGAGTAGCTCAACGCTGAAGAGTGTGTATGTAGAAGCAATTAGTTTGGACAAGTTTTTATTGGAGGCTGATGGGCTTGAGTGCTTGCACTTGAAAGATTGTGCACTCGAGTTTTTTGAACTCATTGGCAAGGGGACCTTGAAGCATTTTAAGATTGATGATGTTAGTGTTATACATCTTGATATTGGTGAGACAGTTGAGAATCTTGAGACTGTGGATATCAGCAACTTCCCAATTATATGGCCAAAGTTTTACCAGATGATTTCAAGATCGTCGAATTTGAAGAGGCTTCGGCTTTGGGATGTAATGTTTGATGATGAGGATGAGGTTGTGGATTTGGAAACAATCGCGACTTGCTTTCCCTACCTGAGCCATTTATCTCTGAGTTATGATGTGAGGGATGGAGTGCTTTACTATGGTTTACAAGGCTCTTCCTATCTGGAGAGTGTTGTTGTCTTGGAGCTTGGCTGGACTGTGATCAATGATCTTTTCTCCCACTGGGTTGAGGGTCTGCTCAAGCGTTGCCCCAATCTGAAGAAGTTGGTCATTCATGGGATTGTTTCTGAGGCTAAGCCTCATGAAGAATGCCAGATGTTAGCCAATTTCACTACATCCATGGTTGAGCTGATGAGGAGATACACACATGAAGATCCATATTTTAAGTATGAATAAGATTTTGTTAAATACCTTGTTATAGCTCGTGCTTTCTTTTTAAGTCTAATTGTGTAGGCATATTGGCGGGTAACTTATTGAATTCAAGAGTTATGCATAACTTTTAACTTATTGTTTGGAATCTTCATCTAGAATCTGTGACTGACCAACGATGATAGCTCATGGCAGACATTTAGAACTTTGATCCCTTGTCAGTAAACAGAATA
>Jianong 2hao
CTAACTATCTAAGTGCCTTTCCCTCCTATGCTAACTACCATAAACTAACTCATGCAAGCTTTTGAATTAGTCTATTTCATCATATTGGACCCATTTGAATCCTATTGTATTTTTTCCCTAACATAATTGCTCTCTTACACATCTGTTCTTTGTTTATACTTGGAGCTCGATGTTACATATTTAATTTTGTCTTATTTATATTTAGATTGCTTAATTAAGTCTTTTTATTTTTGAAATTTTCAGTTAGTTCCTTTGTTTTTTTAAATGCTCTAAGATAGTCCTTTATTTTCTTAAAAATATCTTAATGTGATCTTTTTTCATCCAATTGAGGCGGGTGATGTTAAGTTATAAATTATAGCAAAAAGGATCAAATTGAGACATTTATAAACTAATAAAATAAAAGATTACATTGAGACATTAAAGGACCATGAAGCATTTTAAAAAACAAAGAACTTGATAACATAAAAAAAATAAAAAATAAAAACTTGATTGAAACTTTCAAAAATAGAAGAATCTAATTAAATATTTTAAATAAATAAAAAGATTAAATTAATAATTAAGCCAGTAAAGCAATGACAAAAAATATTATAATTTTTATGAATACTTGAAAGGTAAAGTTGTAAAATAGTTCAGGTATTGGTCCCACTTAAAATCAACATCTAACATTGACCGGTCATATACTTAAATCCGAATGATTAATTCTGTTTTTCACGTGATTAACTATTATTAAACATTTAAATAAATTAATGGTTAATCACTCATGAGATAAAATTATCCACTAATAAACATTTCAATGATATTGTGATACTACTAGCCCCACCACGATAATCAATACAACCAAATTTATTTATTTATAATCACGTATGAGATAAAATTAACCTATATATATATTTATTATTTAATTTCATAACACTATTAAACATTTTGGATATAAACTTAATCATATTTACACATGAATCATAATTTTATGATACCATTAATCATATATATTAATAATTATATGTAATTATATTAATTTATTTTAATTTTAAATGAAATAAAATTAATCATGCTTATATACATAACTAATTTTTTTATTCATACGATTATCAAATATTTACATTTAGATAGTAGATATATGTGTATAACTATCGTAGAAGAAATTGGAGAATCTTTTTCCCCGATACAAATCTAGTAAGCTGACATGATTGAATAATCCAATATGCAAGCCTCATCCATTGGATATCACAATTTTCACTACTAAGAACAGTACCACTGATTTTTAAAAATGCATCAAAATTCAAAAGTAAATAAGACAAAAAACAAAAAACATAGCTGCTTGGAAGTGGGAACCATTGAACCTAGGCTAGCATATGATGTCGTATTGAACACTGACGGAGCCGGTATCTTGCATTGGATTTATCTTGAATTCACATAATACCAAAAAAAGAAAGAAAGAAAGAGAGGTTCCTTTCAAAATATATTTACACTTTTTTTTAAATAAAACATAAAGTAAAAATTATCAATTAAAAGATAATAAAATTAATTCAAATAGTTTAAAAAACGTTTCCAATACATTTTTTTATTACTCTTATTCCTATTATAAATTGTTGTCTTCAGTTACTTTAGACAGACCAATAAAACTTAACAAATAGATAGAAAAATAATTTTATAAAATTAATCTTTTAATTATTAATTTATTTTTAGTTTTTTTATTTATATCATTAATATTATAAGAAAAATAAGTAAAAAAATATAATTAATATTATATTAAAAAATTAAAATAATAATTCTTACACGACGATTATTAGAAATGGAGTATGAGTTAAATTACACCTAATTTATTCAACAATAAACAACATTCAATGTAATATTTCAGTCAAAAAAAGCATTAAATATAATATTAAAAACTGTAGTAGTAGCATTTAATTTTTCAACTTTATGATTAATATAATAATAAATTAATAGTATTTTAATTGATAAGTATAATTAATATTTTATCCATCCAAAGAATTAAAAGGATACAATTGCCAGAACTCTAGCCAGAGACAGAGTGTATCTGTAACTGAAACGCGCTGGAATCAAATCTTAGCAAATCCTAAATCAAACTCAAAGGATCGAACTTTGGTTTGAGATTTCATCACTGATTGTGATTCTCTTCTCCTACAAAACTTGGCATCCGATCTCTCTCTATAATCAAATATCATTCAACAATAATCCTCATTTGTTATTCCCTATTTTCTAGGTAAATATACAAACCACTTTCTCTATCTCATACTACCATTTTCTATTGTTTTCTAATCATTTGTTATTGTTATTGTTGTTCTTAATTTCAATTTTGATCCTAAATAAAGTCTAATTCCCCAAATCCCTCTTCTACCTGCTTGATTAAATCTTAAATCTTGATTACTTACTTTCCTAATTTTCGTGATTCCTGTTGCAAATTGATCCAGTGAGAAGAGATATTCATGAGAGATGTTGAGCATTTGCATCTGGTGAAATCCATTTGAAGATTCTGGCGTGATTTTTTAGGGTACTTCCGAAATCGCTCTTCGAATTGAATCGGAGGATTTAAAAGAAGTGTTTTTTTTTTGTTTGCTTTTATTTTCTTCCTTTTGTTGTTGTATGTTTGTTGTCAACACAACATACAAGAGAAAGTTGTTGATAGATATAGCTTTGTGAGGGGTTTGCAAGTTGGAAATTGCAGCATCATGGACCAGCTTCCTGTTGAAGTGATTGGGAACATTCTGTCACACTTGAGGGCTGCAAGAGATGTGGTGATAGCTTCCGCATCATGCAGGAAATGGCGACTAGCGTGCTGCAAGCACCTTCATACACTCTCCTTCAACTCCAAAGATTGGCCCATTTACCGGGATTTGACAACTACCCGCCTTGAGATTTTGATCACACAAACCATTTTCCAGACCTCAGGGTTGCAGTCCCTCTCCATTTTGATGGAAGATGTCGATGAATTCTCGGCTTCCACTGTTACTGCTTGGCTCTTGTACACCAGGGAAACTCTCAGGCAATTGCATTATAATGTCAAGACTACGCCTAATGTTAACATTCTTGAAATATGTGGCAGGCATAAGCTGGAAATACTGGATCTGGCTCATAATTCCATTGTGGGGGTTGAGCCTAATTATCAGCGGTTCCCTTGTTTGAAATCTCTTTCCTTGAGTTATGTTAGTATATCTGCATTGGATCTAAATCTTTTGGTCTCTGCATGTCCGAAGATTGAAACTTTTGAACTTGTCAATCCAGAGATTGCAATGTCTGATGCACAGGTGACCGTTGAATTGAGTAGCTCAACGCTGAAGAGTGTGTATGTAGAAGCAATTAGTTTGGACAAGTTTTTATTGGAGGCTGATGGGCTTGAGTGCTTGCACTTGAAAGATTGTGCACTCGAGTTTTTTGAACTCATTGGCAAGGGGACCTTGAAGCATTTTAAGATTGATGATGTTAGTGTTATACATCTTGATATTGGTGAGACAGTTGAGAATCTTGAGACTGTGGATATCAGCAACTTCCCAATTATATGGCCAAAGTTTTACCAGATGATTTCAAGATCGTCGAATTTGAAGAGGCTTCGGCTTTGGGATGTAATGTTTGATGATGAGGATGAGGTTGTGGATTTGGAAACAATCGCGACTTGCTTTCCCTACCTGAGCCATTTATCTCTGAGTTATGATGTGAGGGATGGAGTGCTTTACTATGGTTTACAAGGCTCTTCCTATCTGGAGAGTGTTGTTGTCTTGGAGCTTGGCTGGACTGTGATCAATGATCTTTTCTCCCACTGGGTTGAGGGTCTGCTCAAGCGTTGCCCCAATCTGAAGAAGTTGGTCATTCATGGGATTGTTTCTGAGGCTAAGCCTCATGAAGAATGCCAGATGTTAGCCAATTTCACTACATCCATGGTTGAGCTGATGAGGAGATACACACATGAAGATCCATATTTTAAGTATGAATAAGATTTTGTTAAATACCTTGTTATAGCTCGTGCTTTCTTTTTAAGTCTAATTGTGTAGGCATATTGGCGGGTAACTTATTGAATTCAAGAGTTATGCATAACTTTTAACTTATTGTTTGGAATCTTCATCTAGAATCTGTGACTGACCAACGATGATAGCTCATGGCAGACATTTAGAACTTTGATCCCTTGTCAGTAAACAGAATA
>Heinong 44hao
CTAACTATCTAAGTGCCTTTCCCTCCTATGCTAACTACCATAAACTAACTCATGCAAGCTTTTGAATTAGTCTATTTCATCATATTGGACCCATTTGAATCCTATTGTATTTTTTCCCTAACATAATTGCTCTCTTACACATCTGTTCTTTGTTTATACTTGGAGCTCGATGTTACATATTTAATTTTGTCTTATTTATATTTAGATTGCTTAATTAAGTCTTTTTATTTTTGAAATTTTCAGTTAGTTCCTTTGTTTTTTTAAATGCTCTAAGATAGTCCTTTATTTTCTTAAAAATATCTTAATGTGATCTTTTTTCATCCAATTGAGGCGGGTGATGTTAAGTTATAAATTATAGCAAAAAGGATCAAATTGAGACATTTATAAACTAATAAAATAAAAGATTACATTGAGACATTAAAGGACCATGAAGCATTTTAAAAAACAAAGAACTTGATAACATAAAAAAAATAAAAAATAAAAACTTGATTGAAACTTTCAAAAATAGAAGAATCTAATTAAATATTTTAAATAAATAAAAAGATTAAATTAATAATTAAGCCAGTAAAGCAATGACAAAAAATATTATAATTTTTATGAATACTTGAAAGGTAAAGTTGTAAAATAGTTCAGGTATTGGTCCCACTTAAAATCAACATCTAACATTGACCGGTCATATACTTAAATCCGAATGATTAATTCTGTTTTTCACGTGATTAACTATTATTAAACATTTAAATAAATTAATGGTTAATCACTCATGAGATAAAATTATCCACTAATAAACATTTCAATGATATTGTGATACTACTAGCCCCACCACGATAATCAATACAACCAAATTTATTTATTTATAATCACGTATGAGATAAAATTAACCTATATATATATTTATTATTTAATTTCATAACACTATTAAACATTTTGGATATAAACTTAATCATATTTACACATGAATCATAATTTTATGATACCATTAATCATATATATTAATAATTATATGTAATTATATTAATTTATTTTAATTTTAAATGAAATAAAATTAATCATGCTTATATACATAACTAATTTTTTTATTCATACGATTATCAAATATTTACATTTAGATAGTAGATATATGTGTATAACTATCGTAGAAGAAATTGGAGAATCTTTTTCCCCGATACAAATCTAGTAAGCTGACATGATTGAATAATCCAATATGCAAGCCTCATCCATTGGATATCACAATTTTCACTACTAAGAACAGTACCACTGATTTTTAAAAATGCATCAAAATTCAAAAGTAAATAAGACAAAAAACAAAAAACATAGCTGCTTGGAAGTGGGAACCATTGAACCTAGGCTAGCATATGATGTCGTATTGAACACTGACGGAGCCGGTATCTTGCATTGGATTTATCTTGAATTCACATAATACCAAAAAAAGAAAGAAAGAAAGAGAGGTTCCTTTCAAAATATATTTACACTTTTTTTTAAATAAAACATAAAGTAAAAATTATCAATTAAAAGATAATAAAATTAATTCAAATAGTTTAAAAAACGTTTCCAATACATTTTTTTATTACTCTTATTCCTATTATAAATTGTTGTCTTCAGTTACTTTAGACAGACCAATAAAACTTAACAAATAGATAGAAAAATAATTTTATAAAATTAATCTTTTAATTATTAATTTATTTTTAGTTTTTTTATTTATATCATTAATATTATAAGAAAAATAAGTAAAAAAATATAATTAATATTATATTAAAAAATTAAAATAATAATTCTTACACGACGATTATTAGAAATGGAGTATGAGTTAAATTACACCTAATTTATTCAACAATAAACAACATTCAATGTAATATTTCAGTCAAAAAAAGCATTAAATATAATATTAAAAACTGTAGTAGTAGCATTTAATTTTTCAACTTTATGATTAATATAATAATAAATTAATAGTATTTTAATTGATAAGTATAATTAATATTTTATCCATCCAAAGAATTAAAAGGATACAATTGCCAGAACTCTAGCCAGAGACAGAGTGTATCTGTAACTGAAACGCGCTGGAATCAAATCTTAGCAAATCCTAAATCAAACTCAAAGGATCGAACTTTGGTTTGAGATTTCATCACTGATTGTGATTCTCTTCTCCTACAAAACTTGGCATCCGATCTCTCTCTATAATCAAATATCATTCAACAATAATCCTCATTTGTTATTCCCTATTTTCTAGGTAAATATACAAACCACTTTCTCTATCTCATACTACCATTTTCTATTGTTTTCTAATCATTTGTTATTGTTATTGTTGTTCTTAATTTCAATTTTGATCCTAAATAAAGTCTAATTCCCCAAATCCCTCTTCTACCTGCTTGATTAAATCTTAAATCTTGATTACTTACTTTCCTAATTTTCGTGATTCCTGTTGCAAATTGATCCAGTGAGAAGAGATATTCATGAGAGATGTTGAGCATTTGCATCTGGTGAAATCCATTTGAAGATTCTGGCGTGATTTTTTAGGGTACTTCCGAAATCGCTCTTCGAATTGAATCGGAGGATTTAAAAGAAGTGTTTTTTTTTTGTTTGCTTTTATTTTCTTCCTTTTGTTGTTGTATGTTTGTTGTCAACACAACATACAAGAGAAAGTTGTTGATAGATATAGCTTTGTGAGGGGTTTGCAAGTTGGAAATTGCAGCATCATGGACCAGCTTCCTGTTGAAGTGATTGGGAACATTCTGTCACACTTGAGGGCTGCAAGAGATGTGGTGATAGCTTCCGCATCATGCAGGAAATGGCGACTAGCGTGCTGCAAGCACCTTCATACACTCTCCTTCAACTCCAAAGATTGGCCCATTTACCGGGATTTGACAACTACCCGCCTTGAGATTTTGATCACACAAACCATTTTCCAGACCTCAGGGTTGCAGTCCCTCTCCATTTTGATGGAAGATGTCGATGAATTCTCGGCTTCCACTGTTACTGCTTGGCTCTTGTACACCAGGGAAACTCTCAGGCAATTGCATTATAATGTCAAGACTACGCCTAATGTTAACATTCTTGAAATATGTGGCAGGCATAAGCTGGAAATACTGGATCTGGCTCATAATTCCATTGTGGGGGTTGAGCCTAATTATCAGCGGTTCCCTTGTTTGAAATCTCTTTCCTTGAGTTATGTTAGTATATCTGCATTGGATCTAAATCTTTTGGTTTCTGCATGTCCGAAGATTGAAACTTTTGAACTTGTCAATCCAGAGATTGCAATGTCTGATGCACAGGTGACCGTTGAATTGAGTAGCTCAACGCTGAAGAGTGTGTATGTAGAAGCAATTAGTTTGGACAAGTTTTTATTGGAGGCTGATGGGCTTGAGTGCTTGCACTTGAAAGATTGTGCACTCGAGTTTTTTGAACTCATTGGCAAGGGGACCTTGAAGCATTTTAAGATTGATGATGTTAGTGTTATACATCTTGATATTGGTGAGACAGTTGAGAATCTTGAGACTGTGGATATCAGCAACTTCCCAATTATATGGCCAAAGTTTTACCAGATGATTTCAAGATCGTCGAATTTGAAGAGGCTTCGGCTTTGGGATGTAATGTTTGATGATGAGGATGAGGTTGTGGATTTGGAAACAATCGCGACTTGCTTTCCCTACCTGAGCCATTTATCTCTGAGTTATGATGTGAGGGATGGAGTGCTTTACTATGGTTTACAAGGCTCTTCCTATCTGGAGAGTGTTGTTGTCTTGGAGCTTGGCTGGACTGTGATCAATGATCTTTTCTCCCACTGGGTTGAGGGTCTGCTCAAGCGTTGCCCCAATCTGAAGAAGTTGGTCATTCATGGGATTGTTTCTGAGGCTAAGCCTCATGAAGAATGCCAGATGTTAGCCAATTTCACTACATCCATGGTTGAGCTGATGAGGAGATACACACATGAAGATCCATATTTTAAGTATGAATAAGATTTTGTTAAATACCTTGTTATAGCTCGTGCTTTCTTTTTAAGTCTAATTGTGTAGGCATATTGGCGGGTAACTTATTGAATTCAAGAGTTATGCATAACTTTTAACTTATTGTTTGGAATCTTCATCTAGAATCTGTGACTGACCAACGATGATAGCTCATGGCAGACATTTAGAACTTTGATCCCTTGTCAGTAAACAGAATA
>Mancangjin
CTAACTATCTAAGTGCCTTTCCCTCCTATGCTAACTACCATAAACTAACTCATGCAAGCTTTTGAATTAGTCTATTTCATCATATTGGACCCATTTGAATCCTATTGTATTTTTTCCCTAACATAATTGCTCTCTTACACATCTGTTCTTTGTTTATACTTGGAGCTCGATGTTACATATTTAATTTTGTCTTATTTATATTTAGATTGCTTAATTAAGTCTTTTTATTTTTGAAATTTTCAGTTAGTTCCTTTGTTTTTTTAAATGCTCTAAGATAGTCCTTTATTTTCTTAAAAATATCTTAATGTGATCTTTTTTCATCCAATTGAGGCGGGTGATGTTAAGTTATAAATTATAGCAAAAAGGATCAAATTGAGACATTTATAAACTAATAAAATAAAAGATTACATTGAGACATTAAAGGACCATGAAGCATTTTAAAAAACAAAGAACTTGATAACATAAAAAAAATAAAAAATAAAAACTTGATTGAAACTTTCAAAAATAGAAGAATCTAATTAAATATTTTAAATAAATAAAAAGATTAAATTAATAATTAAGCCAGTAAAGCAATGACAAAAAATATTATAATTTTTATGAATACTTGAAAGGTAAAGTTGTAAAATAGTTCAGGTATTGGTCCCACTTAAAATCAACATCTAACATTGACCGGTCATATACTTAAATCCGAATGATTAATTCTGTTTTTCACGTGATTAACTATTATTAAACATTTAAATAAATTAATGGTTAATCACTCATGAGATAAAATTATCCACTAATAAACATTTCAATGATATTGTGATACTACTAGCCCCACCACGATAATCAATACAACCAAATTTATTTATTTATAATCACGTATGAGATAAAATTAACCTATATATATATTTATTATTTAATTTCATAACACTATTAAACATTTTGGATATAAACTTAATCATATTTACACATGAATCATAATTTTATGATACCATTAATCATATATATTAATAATTATATGTAATTATATTAATTTATTTTAATTTTAAATGAAATAAAATTAATCATGCTTATATACATAACTAATTTTTTTATTCATACGATTATCAAATATTTACATTTAGATAGTAGATATATGTGTATAACTATCGTAGAAGAAATTGGAGAATCTTTTTCCCCGATACAAATCTAGTAAGCTGACATGATTGAATAATCCAATATGCAAGCCTCATCCATTGGATATCACAATTTTCACTACTAAGAACAGTACCACTGATTTTTAAAAATGCATCAAAATTCAAAAGTAAATAAGACAAAAAACAAAAAACATAGCTGCTTGGAAGTGGGAACCATTGAACCTAGGCTAGCATATGATGTCGTATTGAACACTGACGGAGCCGGTATCTTGCATTGGATTTATCTTGAATTCACATAATACCAAAAAAAGAAAGAAAGAAAGAGAGGTTCCTTTCAAAATATATTTACACTTTTTTTTAAATAAAACATAAAGTAAAAATTATCAATTAAAAGATAATAAAATTAATTCAAATAGTTTAAAAAACGTTTCCAATACATTTTTTTATTACTCTTATTCCTATTATAAATTGTTGTCTTCAGTTACTTTAGACAGACCAATAAAACTTAACAAATAGATAGAAAAATAATTTTATAAAATTAATCTTTTAATTATTAATTTATTTTTAGTTTTTTTATTTATATCATTAATATTATAAGAAAAATAAGTAAAAAAATATAATTAATATTATATTAAAAAATTAAAATAATAATTCTTACACGACGATTATTAGAAATGGAGTATGAGTTAAATTACACCTAATTTATTCAACAATAAACAACATTCAATGTAATATTTCAGTCAAAAAAAGCATTAAATATAATATTAAAAACTGTAGTAGTAGCATTTAATTTTTCAACTTTATGATTAATATAATAATAAATTAATAGTATTTTAATTGATAAGTATAATTAATATTTTATCCATCCAAAGAATTAAAAGGATACAATTGCCAGAACTCTAGCCAGAGACAGAGTGTATCTGTAACTGAAACGCGCTGGAATCAAATCTTAGCAAATCCTAAATCAAACTCAAAGGATCGAACTTTGGTTTGAGATTTCATCACTGATTGTGATTCTCTTCTCCTACAAAACTTGGCATCCGATCTCTCTCTATAATCAAATATCATTCAACAATAATCCTCATTTGTTATTCCCTATTTTCTAGGTAAATATACAAACCACTTTCTCTATCTCATACTACCATTTTCTATTGTTTTCTAATCATTTGTTATTGTTATTGTTGTTCTTAATTTCAATTTTGATCCTAAATAAAGTCTAATTCCCCAAATCCCTCTTCTACCTGCTTGATTAAATCTTAAATCTTGATTACTTACTTTCCTAATTTTCGTGATTCCTGTTGCAAATTGATCCAGTGAGAAGAGATATTCATGAGAGATGTTGAGCATTTGCATCTGGTGAAATCCATTTGAAGATTCTGGCGTGATTTTTTAGGGTACTTCCGAAATCGCTCTTCGAATTGAATCGGAGGATTTAAAAGAAGTGTTTTTTTTTTGTTTGCTTTTATTTTCTTCCTTTTGTTGTTGTATGTTTGTTGTCAACACAACATACAAGAGAAAGTTGTTGATAGATATAGCTTTGTGAGGGGTTTGCAAGTTGGAAATTGCAGCATCATGGACCAGCTTCCTGTTGAAGTGATTGGGAACATTCTGTCACACTTGAGGGCTGCAAGAGATGTGGTGATAGCTTCCGCATCATGCAGGAAATGGCGACTAGCGTGCTGCAAGCACCTTCATACACTCTCCTTCAACTCCAAAGATTGGCCCATTTACCGGGATTTGACAACTACCCGCCTTGAGATTTTGATCACACAAACCATTTTCCAGACCTCAGGGTTGCAGTCCCTCTCCATTTTGATGGAAGATGTCGATGAATTCTCGGCTTCCACTGTTACTGCTTGGCTCTTGTACACCAGGGAAACTCTCAGGCAATTGCATTATAATGTCAAGACTACGCCTAATGTTAACATTCTTGAAATATGTGGCAGGCATAAGCTGGAAATACTGGATCTGGCTCATAATTCCATTGTGGGGGTTGAGCCTAATTATCAGCGGTTCCCTTGTTTGAAATCTCTTTCCTTGAGTTATGTTAGTATATCTGCATTGGATCTAAATCTTTTGGTCTCTGCATGTCCGAAGATTGAAACTTTTGAACTTGTCAATCCAGAGATTGCAATGTCTGATGCACAGGTGACCGTTGAATTGAGTAGCTCAACGCTGAAGAGTGTGTATGTAGAAGCAATTAGTTTGGACAAGTTTTTATTGGAGGCTGATGGGCTTGAGTGCTTGCACTTGAAAGATTGTGCACTCGAGTTTTTTGAACTCATTGGCAAGGGGACCTTGAAGCATTTTAAGATTGATGATGTTAGTGTTATACATCTTGATATTGGTGAGACAGTTGAGAATCTTGAGACTGTGGATATCAGCAACTTCCCAATTATATGGCCAAAGTTTTACCAGATGATTTCAAGATCGTCGAATTTGAAGAGGCTTCGGCTTTGGGATGTAATGTTTGATGATGAGGATGAGGTTGTGGATTTGGAAACAATCGCGACTTGCTTTCCCTACCTGAGCCATTTATCTCTGAGTTATGATGTGAGGGATGGAGTGCTTTACTATGGTTTACAAGGCTCTTCCTATCTGGAGAGTGTTGTTGTCTTGGAGCTTGGCTGGACTGTGATCAATGATCTTTTCTCCCACTGGGTTGAGGGTCTGCTCAAGCGTTGCCCCAATCTGAAGAAGTTGGTCATTCATGGGATTGTTTCTGAGGCTAAGCCTCATGAAGAATGCCAGATGTTAGCCAATTTCACTACATCCATGGTTGAGCTGATGAGGAGATACACACATGAAGATCCATATTTTAAGTATGAATAAGATTTTGTTAAATACCTTGTTATAGCTCGTGCTTTCTTTTTAAGTCTAATTGTGTAGGCATATTGGCGGGTAACTTATTGAATTCAAGAGTTATGCATAACTTTTAACTTATTGTTTGGAATCTTCATCTAGAATCTGTGACTGACCAACGATGATAGCTCATGGCAGACATTTAGAACTTTGATCCCTTGTCAGTAAACAGAATA
>Heihe 38
CTAACTATCTAAGTGCCTTTCCCTCCTATGCTAACTACCATAAACTAACTCATGCAAGCTTTTGAATTAGTCTATTTCATCATATTGGACCCATTTGAATCCTATTGTATTTTTTCCCTAACATAATTGCTCTCTTACACATCTGTTCTTTGTTTATACTTGGAGCTCGATGTTACATATTTAATTTTGTCTTATTTATATTTAGATTGCTTAATTAAGTCTTTTTATTTTTGAAATTTTCAGTTAGTTCCTTTGTTTTTTTAAATGCTCTAAGATAGTCCTTTATTTTCTTAAAAATATCTTAATGTGATCTTTTTTCATCCAATTGAGGCGGGTGATGTTAAGTTATAAATTATAGCAAAAAGGATCAAATTGAGACATTTATAAACTAATAAAATAAAAGATTACATTGAGACATTAAAGGACCATGAAGCATTTTAAAAAACAAAGAACTTGATAACATAAAAAAAATAAAAAATAAAAACTTGATTGAAACTTTCAAAAATAGAAGAATCTAATTAAATATTTTAAATAAATAAAAAGATTAAATTAATAATTAAGCCAGTAAAGCAATGACAAAAAATATTATAATTTTTATGAATACTTGAAAGGTAAAGTTGTAAAATAGTTCAGGTATTGGTCCCACTTAAAATCAACATCTAACATTGACCGGTCATATACTTAAATCCGAATGATTAATTCTGTTTTTCACGTGATTAACTATTATTAAACATTTAAATAAATTAATGGTTAATCACTCATGAGATAAAATTATCCACTAATAAACATTTCAATGATATTGTGATACTACTAGCCCCACCACGATAATCAATACAACCAAATTTATTTATTTATAATCACGTATGAGATAAAATTAACCTATATATATATTTATTATTTAATTTCATAACACTATTAAACATTTTGGATATAAACTTAATCATATTTACACATGAATCATAATTTTATGATACCATTAATCATATATATTAATAATTATATGTAATTATATTAATTTATTTTAATTTTAAATGAAATAAAATTAATCATGCTTATATACATAACTAATTTTTTTATTCATACGATTATCAAATATTTACATTTAGATAGTAGATATATGTGTATAACTATCGTAGAAGAAATTGGAGAATCTTTTTCCCCGATACAAATCTAGTAAGCTGACATGATTGAATAATCCAATATGCAAGCCTCATCCATTGGATATCACAATTTTCACTACTAAGAACAGTACCACTGATTTTTAAAAATGCATCAAAATTCAAAAGTAAATAAGACAAAAAACAAAAAACATAGCTGCTTGGAAGTGGGAACCATTGAACCTAGGCTAGCATATGATGTCGTATTGAACACTGACGGAGCCGGTATCTTGCATTGGATTTATCTTGAATTCACATAATACCAAAAAAAGAAAGAAAGAAAGAGAGGTTCCTTTCAAAATATATTTACACTTTTTTTTAAATAAAACATAAAGTAAAAATTATCAATTAAAAGATAATAAAATTAATTCAAATAGTTTAAAAAACGTTTCCAATACATTTTTTTATTACTCTTATTCCTATTATAAATTGTTGTCTTCAGTTACTTTAGACAGACCAATAAAACTTAACAAATAGATAGAAAAATAATTTTATAAAATTAATCTTTTAATTATTAATTTATTTTTAGTTTTTTTATTTATATCATTAATATTATAAGAAAAATAAGTAAAAAAATATAATTAATATTATATTAAAAAATTAAAATAATAATTCTTACACGACGATTATTAGAAATGGAGTATGAGTTAAATTACACCTAATTTATTCAACAATAAACAACATTCAATGTAATATTTCAGTCAAAAAAAGCATTAAATATAATATTAAAAACTGTAGTAGTAGCATTTAATTTTTCAACTTTATGATTAATATAATAATAAATTAATAGTATTTTAATTGATAAGTATAATTAATATTTTATCCATCCAAAGAATTAAAAGGATACAATTGCCAGAACTCTAGCCAGAGACAGAGTGTATCTGTAACTGAAACGCGCTGGAATCAAATCTTAGCAAATCCTAAATCAAACTCAAAGGATCGAACTTTGGTTTGAGATTTCATCACTGATTGTGATTCTCTTCTCCTACAAAACTTGGCATCCGATCTCTCTCTATAATCAAATATCATTCAACAATAATCCTCATTTGTTATTCCCTATTTTCTAGGTAAATATACAAACCACTTTCTCTATCTCATACTACCATTTTCTATTGTTTTCTAATCATTTGTTATTGTTATTGTTGTTCTTAATTTCAATTTTGATCCTAAATAAAGTCTAATTCCCCAAATCCCTCTTCTACCTGCTTGATTAAATCTTAAATCTTGATTACTTACTTTCCTAATTTTCGTGATTCCTGTTGCAAATTGATCCAGTGAGAAGAGATATTCATGAGAGATGTTGAGCATTTGCATCTGGTGAAATCCATTTGAAGATTCTGGCGTGATTTTTTAGGGTACTTCCGAAATCGCTCTTCGAATTGAATCGGAGGATTTAAAAGAAGTGTTTTTTTTTTGTTTGCTTTTATTTTCTTCCTTTTGTTGTTGTATGTTTGTTGTCAACACAACATACAAGAGAAAGTTGTTGATAGATATAGCTTTGTGAGGGGTTTGCAAGTTGGAAATTGCAGCATCATGGACCAGCTTCCTGTTGAAGTGATTGGGAACATTCTGTCACACTTGAGGGCTGCAAGAGATGTGGTGATAGCTTCCGCATCATGCAGGAAATGGCGACTAGCGTGCTGCAAGCACCTTCATACACTCTCCTTCAACTCCAAAGATTGGCCCATTTACCGGGATTTGACAACTACCCGCCTTGAGATTTTGATCACACAAACCATTTTCCAGACCTCAGGGTTGCAGTCCCTCTCCATTTTGATGGAAGATGTCGATGAATTCTCGGCTTCCACTGTTACTGCTTGGCTCTTGTACACCAGGGAAACTCTCAGGCAATTGCATTATAATGTCAAGACTACGCCTAATGTTAACATTCTTGAAATATGTGGCAGGCATAAGCTGGAAATACTGGATCTGGCTCATAATTCCATTGTGGGGGTTGAGCCTAATTATCAGCGGTTCCCTTGTTTGAAATCTCTTTCCTTGAGTTATGTTAGTATATCTGCATTGGATCTAAATCTTTTGGTCTCTGCATGTCCGAAGATTGAAACTTTTGAACTTGTCAATCCAGAGATTGCAATGTCTGATGCACAGGTGACCGTTGAATTGAGTAGCTCAACGCTGAAGAGTGTGTATGTAGAAGCAATTAGTTTGGACAAGTTTTTATTGGAGGCTGATGGGCTTGAGTGCTTGCACTTGAAAGATTGTGCACTCGAGTTTTTTGAACTCATTGGCAAGGGGACCTTGAAGCATTTTAAGATTGATGATGTTAGTGTTATACATCTTGATATTGGTGAGACAGTTGAGAATCTTGAGACTGTGGATATCAGCAACTTCCCAATTATATGGCCAAAGTTTTACCAGATGATTTCAAGATCGTCGAATTTGAAGAGGCTTCGGCTTTGGGATGTAATGTTTGATGATGAGGATGAGGTTGTGGATTTGGAAACAATCGCGACTTGCTTTCCCTACCTGAGCCATTTATCTCTGAGTTATGATGTGAGGGATGGAGTGCTTTACTATGGTTTACAAGGCTCTTCCTATCTGGAGAGTGTTGTTGTCTTGGAGCTTGGCTGGACTGTGATCAATGATCTTTTCTCCCACTGGGTTGAGGGTCTGCTCAAGCGTTGCCCCAATCTGAAGAAGTTGGTCATTCATGGGATTGTTTCTGAGGCTAAGCCTCATGAAGAATGCCAGATGTTAGCCAATTTCACTACATCCATGGTTGAGCTGATGAGGAGATACACACATGAAGATCCATATTTTAAGTATGAATAAGATTTTGTTAAATACCTTGTTATAGCTCGTGCTTTCTTTTTAAGTCTAATTGTGTAGGCATATTGGCGGGTAACTTATTGAATTCAAGAGTTATGCATAACTTTTAACTTATTGTTTGGAATCTTCATCTAGAATCTGTGACTGACCAACGATGATAGCTCATGGCAGACATTTAGAACTTTGATCCCTTGTCAGTAAACAGAATA
>Beidou 36
CTAACTATCTAAGTGCCTTTCCCTCCTATGCTAACTACCATAAACTAACTCATGCAAGCTTTTGAATTAGTCTATTTCATCATATTGGACCCATTTGAATCCTATTGTATTTTTTCCCTAACATAATTGCTCTCTTACACATCTGTTCTTTGTTTATACTTGGAGCTCGATGTTACATATTTAATTTTGTCTTATTTATATTTAGATTGCTTAATTAAGTCTTTTTATTTTTGAAATTTTCAGTTAGTTCCTTTGTTTTTTTAAATGCTCTAAGATAGTCCTTTATTTTCTTAAAAATATCTTAATGTGATCTTTTTTCATCCAATTGAGGCGGGTGATGTTAAGTTATAAATTATAGCAAAAAGGATCAAATTGAGACATTTATAAACTAATAAAATAAAAGATTACATTGAGACATTAAAGGACCATGAAGCATTTTAAAAAACAAAGAACTTGATAACATAAAAAAAATAAAAAATAAAAACTTGATTGAAACTTTCAAAAATAGAAGAATCTAATTAAATATTTTAAATAAATAAAAAGATTAAATTAATAATTAAGCCAGTAAAGCAATGACAAAAAATATTATAATTTTTATGAATACTTGAAAGGTAAAGTTGTAAAATAGTTCAGGTATTGGTCCCACTTAAAATCAACATCTAACATTGACCGGTCATATACTTAAATCCGAATGATTAATTCTGTTTTTCACGTGATTAACTATTATTAAACATTTAAATAAATTAATGGTTAATCACTCATGAGATAAAATTATCCACTAATAAACATTTCAATGATATTGTGATACTACTAGCCCCACCACGATAATCAATACAACCAAATTTATTTATTTATAATCACGTATGAGATAAAATTAACCTATATATATATTTATTATTTAATTTCATAACACTATTAAACATTTTGGATATAAACTTAATCATATTTACACATGAATCATAATTTTATGATACCATTAATCATATATATTAATAATTATATGTAATTATATTAATTTATTTTAATTTTAAATGAAATAAAATTAATCATGCTTATATACATAACTAATTTTTTTATTCATACGATTATCAAATATTTACATTTAGATAGTAGATATATGTGTATAACTATCGTAGAAGAAATTGGAGAATCTTTTTCCCCGATACAAATCTAGTAAGCTGACATGATTGAATAATCCAATATGCAAGCCTCATCCATTGGATATCACAATTTTCACTACTAAGAACAGTACCACTGATTTTTAAAAATGCATCAAAATTCAAAAGTAAATAAGACAAAAAACAAAAAACATAGCTGCTTGGAAGTGGGAACCATTGAACCTAGGCTAGCATATGATGTCGTATTGAACACTGACGGAGCCGGTATCTTGCATTGGATTTATCTTGAATTCACATAATACCAAAAAAAGAAAGAAAGAAAGAGAGGTTCCTTTCAAAATATATTTACACTTTTTTTTAAATAAAACATAAAGTAAAAATTATCAATTAAAAGATAATAAAATTAATTCAAATAGTTTAAAAAACGTTTCCAATACATTTTTTTATTACTCTTATTCCTATTATAAATTGTTGTCTTCAGTTACTTTAGACAGACCAATAAAACTTAACAAATAGATAGAAAAATAATTTTATAAAATTAATCTTTTAATTATTAATTTATTTTTAGTTTTTTTATTTATATCATTAATATTATAAGAAAAATAAGTAAAAAAATATAATTAATATTATATTAAAAAATTAAAATAATAATTCTTACACGACGATTATTAGAAATGGAGTATGAGTTAAATTACACCTAATTTATTCAACAATAAACAACATTCAATGTAATATTTCAGTCAAAAAAAGCATTAAATATAATATTAAAAACTGTAGTAGTAGCATTTAATTTTTCAACTTTATGATTAATATAATAATAAATTAATAGTATTTTAATTGATAAGTATAATTAATATTTTATCCATCCAAAGAATTAAAAGGATACAATTGCCAGAACTCTAGCCAGAGACAGAGTGTATCTGTAACTGAAACGCGCTGGAATCAAATCTTAGCAAATCCTAAATCAAACTCAAAGGATCGAACTTTGGTTTGAGATTTCATCACTGATTGTGATTCTCTTCTCCTACAAAACTTGGCATCCGATCTCTCTCTATAATCAAATATCATTCAACAATAATCCTCATTTGTTATTCCCTATTTTCTAGGTAAATATACAAACCACTTTCTCTATCTCATACTACCATTTTCTATTGTTTTCTAATCATTTGTTATTGTTATTGTTGTTCTTAATTTCAATTTTGATCCTAAATAAAGTCTAATTCCCCAAATCCCTCTTCTACCTGCTTGATTAAATCTTAAATCTTGATTACTTACTTTCCTAATTTTCGTGATTCCTGTTGCAAATTGATCCAGTGAGAAGAGATATTCATGAGAGATGTTGAGCATTTGCATCTGGTGAAATCCATTTGAAGATTCTGGCGTGATTTTTTAGGGTACTTCCGAAATCGCTCTTCGAATTGAATCGGAGGATTTAAAAGAAGTGTTTTTTTTTTGTTTGCTTTTATTTTCTTCCTTTTGTTGTTGTATGTTTGTTGTCAACACAACATACAAGAGAAAGTTGTTGATAGATATAGCTTTGTGAGGGGTTTGCAAGTTGGAAATTGCAGCATCATGGACCAGCTTCCTGTTGAAGTGATTGGGAACATTCTGTCACACTTGAGGGCTGCAAGAGATGTGGTGATAGCTTCCGCATCATGCAGGAAATGGCGACTAGCGTGCTGCAAGCACCTTCATACACTCTCCTTCAACTCCAAAGATTGGCCCATTTACCGGGATTTGACAACTACCCGCCTTGAGATTTTGATCACACAAACCATTTTCCAGACCTCAGGGTTGCAGTCCCTCTCCATTTTGATGGAAGATGTCGATGAATTCTCGGCTTCCACTGTTACTGCTTGGCTCTTGTACACCAGGGAAACTCTCAGGCAATTGCATTATAATGTCAAGACTACGCCTAATGTTAACATTCTTGAAATATGTGGCAGGCATAAGCTGGAAATACTGGATCTGGCTCATAATTCCATTGTGGGGGTTGAGCCTAATTATCAGCGGTTCCCTTGTTTGAAATCTCTTTCCTTGAGTTATGTTAGTATATCTGCATTGGATCTAAATCTTTTGGTCTCTGCATGTCCGAAGATTGAAACTTTTGAACTTGTCAATCCAGAGATTGCAATGTCTGATGCACAGGTGACCGTTGAATTGAGTAGCTCAACGCTGAAGAGTGTGTATGTAGAAGCAATTAGTTTGGACAAGTTTTTATTGGAGGCTGATGGGCTTGAGTGCTTGCACTTGAAAGATTGTGCACTCGAGTTTTTTGAACTCATTGGCAAGGGGACCTTGAAGCATTTTAAGATTGATGATGTTAGTGTTATACATCTTGATATTGGTGAGACAGTTGAGAATCTTGAGACTGTGGATATCAGCAACTTCCCAATTATATGGCCAAAGTTTTACCAGATGATTTCAAGATCGTCGAATTTGAAGAGGCTTCGGCTTTGGGATGTAATGTTTGATGATGAGGATGAGGTTGTGGATTTGGAAACAATCGCGACTTGCTTTCCCTACCTGAGCCATTTATCTCTGAGTTATGATGTGAGGGATGGAGTGCTTTACTATGGTTTACAAGGCTCTTCCTATCTGGAGAGTGTTGTTGTCTTGGAGCTTGGCTGGACTGTGATCAATGATCTTTTCTCCCACTGGGTTGAGGGTCTGCTCAAGCGTTGCCCCAATCTGAAGAAGTTGGTCATTCATGGGATTGTTTCTGAGGCTAAGGCTCATGAAGAATGCCAGATGTTAGCCAATTTCACTACATCCATGGTTGAGCTGATGAGGAGATACACACATGAAGATCCATATTTTAAGTATGAATAAGATTTTGTTAAATACCTTGTTATAGCTCGTGCTTTCTTTTTAAGTCTAATTGTGTAGGCATATTGGCGGGTAACTTATTGAATTCAAGAGTTATGCATAACTTTTAACTTATTGTTTGGAATCTTCATCTAGAATCTGTGACTGACCAACGATGATAGCTCATGGCAGACATTTAGAACTTTGATCCCTTGTCAGTAAACAGAATA
>Qingdou
CTAACTATCTAAGTGCCTTTCCCTCCTATGCTAACTACCATAAACTAACTCATGCAAGCTTTTGAATTAGTCTATTTCATCATATTGGACCCATTTGAATCCTATTGTATTTTTTCCCTAACATAATTGCTCTCTTACACATCTGTTCTTTGTTTATACTTGGAGCTCGATGTTACATATTTAATTTTGTCTTATTTATATTTAGATTGCTTAATTAAGTCTTTTTATTTTTGAAATTTTCAGTTAGTTCCTTTGTTTTTTTAAATGCTCTAAGATAGTCCTTTATTTTCTTAAAAATATCTTAATGTGATCTTTTTTCATCCAATTGAGGCGGGTGATGTTAAGTTATAAATTATAGCAAAAAGGATCAAATTGAGACATTTATAAACTAATAAAATAAAAGATTACATTGAGACATTAAAGGACCATGAAGCATTTTAAAAAACAAAGAACTTGATAACATAAAAAAAATAAAAAATAAAAACTTGATTGAAACTTTCAAAAATAGAAGAATCTAATTAAATATTTTAAATAAATAAAAAGATTAAATTAATAATTAAGCCAGTAAAGCAATGACAAAAAATATTATAATTTTTATGAATACTTGAAAGGTAAAGTTGTAAAATAGTTCAGGTATTGGTCCCACTTAAAATCAACATCTAACATTGACCGGTCATATACTTAAATCCGAATGATTAATTCTGTTTTTCACGTGATTAACTATTATTAAACATTTAAATAAATTAATGGTTAATCACTCATGAGATAAAATTATCCACTAATAAACATTTCAATGATATTGTGATACTACTAGCCCCACCACGATAATCAATACAACCAAATTTATTTATTTATAATCACGTATGAGATAAAATTAACCTATATATATATTTATTATTTAATTTCATAACACTATTAAACATTTTGGATATAAACTTAATCATATTTACACATGAATCATAATTTTATGATACCATTAATCATATATATTAATAATTATATGTAATTATATTAATTTATTTTAATTTTAAATGAAATAAAATTAATCATGCTTATATACATAACTAATTTTTTTATTCATACGATTATCAAATATTTACATTTAGATAGTAGATATATGTGTATAACTATCGTAGAAGAAATTGGAGAATCTTTTTCCCCGATACAAATCTAGTAAGCTGACATGATTGAATAATCCAATATGCAAGCCTCATCCATTGGATATCACAATTTTCACTACTAAGAACAGTACCACTGATTTTTAAAAATGCATCAAAATTCAAAAGTAAATAAGACAAAAAACAAAAAACATAGCTGCTTGGAAGTGGGAACCATTGAACCTAGGCTAGCATATGATGTCGTATTGAACACTGACGGAGCCGGTATCTTGCATTGGATTTATCTTGAATTCACATAATACCAAAAAAAGAAAGAAAGAAAGAGAGGTTCCTTTCAAAATATATTTACACTTTTTTTTAAATAAAACATAAAGTAAAAATTATCAATTAAAAGATAATAAAATTAATTCAAATAGTTTAAAAAACGTTTCCAATACATTTTTTTATTACTCTTATTCCTATTATAAATTGTTGTCTTCAGTTACTTTAGACAGACCAATAAAACTTAACAAATAGATAGAAAAATAATTTTATAAAATTAATCTTTTAATTATTAATTTATTTTTAGTTTTTTTATTTATATCATTAATATTATAAGAAAAATAAGTAAAAAAATATAATTAATATTATATTAAAAAATTAAAATAATAATTCTTACACGACGATTATTAGAAATGGAGTATGAGTTAAATTACACCTAATTTATTCAACAATAAACAACATTCAATGTAATATTTCAGTCAAAAAAAGCATTAAATATAATATTAAAAACTGTAGTAGTAGCATTTAATTTTTCAACTTTATGATTAATATAATAATAAATTAATAGTATTTTAATTGATAAGTATAATTAATATTTTATCCATCCAAAGAATTAAAAGGATACAATTGCCAGAACTCTAGCCAGAGACAGAGTGTATCTGTAACTGAAACGCGCTGGAATCAAATCTTAGCAAATCCTAAATCAAACTCAAAGGATCGAACTTTGGTTTGAGATTTCATCACTGATTGTGATTCTCTTCTCCTACAAAACTTGGCATCCGATCTCTCTCTATAATCAAATATCATTCAACAATAATCCTCATTTGTTATTCCCTATTTTCTAGGTAAATATACAAACCACTTTCTCTATCTCATACTACCATTTTCTATTGTTTTCTAATCATTTGTTATTGTTATTGTTGTTCTTAATTTCAATTTTGATCCTAAATAAAGTCTAATTCCCCAAATCCCTCTTCTACCTGCTTGATTAAATCTTAAATCTTGATTACTTACTTTCCTAATTTTCGTGATTCCTGTTGCAAATTGATCCAGTGAGAAGAGATATTCATGAGAGATGTTGAGCATTTGCATCTGGTGAAATCCATTTGAAGATTCTGGCGTGATTTTTTAGGGTACTTCCGAAATCGCTCTTCGAATTGAATCGGAGGATTTAAAAGAAGTGTTTTTTTTTTGTTTGCTTTTATTTTCTTCCTTTTGTTGTTGTATGTTTGTTGTCAACACAACATACAAGAGAAAGTTGTTGATAGATATAGCTTTGTGAGGGGTTTGCAAGTTGGAAATTGCAGCATCATGGACCAGCTTCCTGTTGAAGTGATTGGGAACATTCTGTCACACTTGAGGGCTGCAAGAGATGTGGTGATAGCTTCCGCATCATGCAGGAAATGGCGACTAGCGTGCTGCAAGCACCTTCATACACTCTCCTTCAACTCCAAAGATTGGCCCATTTACCGGGATTTGACAACTACCCGCCTTGAGATTTTGATCACACAAACCATTTTCCAGACCTCAGGGTTGCAGTCCCTCTCCATTTTGATGGAAGATGTCGATGAATTCTCGGCTTCCACTGTTACTGCTTGGCTCTTGTACACCAGGGAAACTCTCAGGCAATTGCATTATAATGTCAAGACTACGCCTAATGTTAACATTCTTGAAATATGTGGCAGGCATAAGCTGGAAATACTGGATCTGGCTCATAATTCCATTGTGGGGGTTGAGCCTAATTATCAGCGGTTCCCTTGTTTGAAATCTCTTTCCTTGAGTTATGTTAGTATATCTGCATTGGATCTAAATCTTTTGGTCTCTGCATGTCCGAAGATTGAAACTTTTGAACTTGTCAATCCAGAGATTGCAATGTCTGATGCACAGGTGACCGTTGAATTGAGTAGCTCAACGCTGAAGAGTGTGTATGTAGAAGCAATTAGTTTGGACAAGTTTTTATTGGAGGCTGATGGGCTTGAGTGCTTGCACTTGAAAGATTGTGCACTCGAGTTTTTTGAACTCATTGGCAAGGGGACCTTGAAGCATTTTAAGATTGATGATGTTAGTGTTATACATCTTGATATTGGTGAGACAGTTGAGAATCTTGAGACTGTGGATATCAGCAACTTCCCAATTATATGGCCAAAGTTTTACCAGATGATTTCAAGATCGTCGAATTTGAAGAGGCTTCGGCTTTGGGATGTAATGTTTGATGATGAGGATGAGGTTGTGGATTTGGAAACAATCGCGACTTGCTTTCCCTACCTGAGCCATTTATCTCTGAGTTATGATGTGAGGGATGGAGTGCTTTACTATGGTTTACAAGGCTCTTCCTATCTGGAGAGTGTTGTTGTCTTGGAGCTTGGCTGGACTGTGATCAATGATCTTTTCTCCCACTGGGTTGAGGGTCTGCTCAAGCGTTGCCCCAATCTGAAGAAGTTGGTCATTCATGGGATTGTTTCTGAGGCTAAGCCTCATGAAGAATGCCAGATGTTAGCCAATTTCACTACATCCATGGTTGAGCTGATGAGGAGATACACACATGAAGATCCATATTTTAAGTATGAATAAGATTTTGTTAAATACCTTGTTATAGCTCGTGCTTTCTTTTTAAGTCTAATTGTGTAGGCATATTGGCGGGTAACTTATTGAATTCAAGAGTTATGCATAACTTTTAACTTATTGTTTGGAATCTTCATCTAGAATCTGTGACTGACCAACGATGATAGCTCATGGCAGACATTTAGAACTTTGATCCCTTGTCAGTAAACAGAATA
>Beidou 43
CTAACTATCTAAGTGCCTTTCCCTCCTATGCTAACTACCATAAACTAACTCATGCAAGCTTTTGAATTAGTCTATTTCATCATATTGGACCCATTTGAATCCTATTGTATTTTTTCCCTAACATAATTGCTCTCTTACACATCTGTTCTTTGTTTATACTTGGAGCTCGATGTTACATATTTAATTTTGTCTTATTTATATTTAGATTGCTTAATTAAGTCTTTTTATTTTTGAAATTTTCAGTTAGTTCCTTTGTTTTTTTAAATGCTCTAAGATAGTCCTTTATTTTCTTAAAAATATCTTAATGTGATCTTTTTTCATCCAATTGAGGCGGGTGATGTTAAGTTATAAATTATAGCAAAAAGGATCAAATTGAGACATTTATAAACTAATAAAATAAAAGATTACATTGAGACATTAAAGGACCATGAAGCATTTTAAAAAACAAAGAACTTGATAACATAAAAAAAATAAAAAATAAAAACTTGATTGAAACTTTCAAAAATAGAAGAATCTAATTAAATATTTTAAATAAATAAAAAGATTAAATTAATAATTAAGCCAGTAAAGCAATGACAAAAAATATTATAATTTTTATGAATACTTGAAAGGTAAAGTTGTAAAATAGTTCAGGTATTGGTCCCACTTAAAATCAACATCTAACATTGACCGGTCATATACTTAAATCCGAATGATTAATTCTGTTTTTCACGTGATTAACTATTATTAAACATTTAAATAAATTAATGGTTAATCACTCATGAGATAAAATTATCCACTAATAAACATTTCAATGATATTGTGATACTACTAGCCCCACCACGATAATCAATACAACCAAATTTATTTATTTATAATCACGTATGAGATAAAATTAACCTATATATATATTTATTATTTAATTTCATAACACTATTAAACATTTTGGATATAAACTTAATCATATTTACACATGAATCATAATTTTATGATACCATTAATCATATATATTAATAATTATATGTAATTATATTAATTTATTTTAATTTTAAATGAAATAAAATTAATCATGCTTATATACATAACTAATTTTTTTATTCATACGATTATCAAATATTTACATTTAGATAGTAGATATATGTGTATAACTATCGTAGAAGAAATTGGAGAATCTTTTTCCCCGATACAAATCTAGTAAGCTGACATGATTGAATAATCCAATATGCAAGCCTCATCCATTGGATATCACAATTTTCACTACTAAGAACAGTACCACTGATTTTTAAAAATGCATCAAAATTCAAAAGTAAATAAGACAAAAAACAAAAAACATAGCTGCTTGGAAGTGGGAACCATTGAACCTAGGCTAGCATATGATGTCGTATTGAACACTGACGGAGCCGGTATCTTGCATTGGATTTATCTTGAATTCACATAATACCAAAAAAAGAAAGAAAGAAAGAGAGGTTCCTTTCAAAATATATTTACACTTTTTTTTAAATAAAACATAAAGTAAAAATTATCAATTAAAAGATAATAAAATTAATTCAAATAGTTTAAAAAACGTTTCCAATACATTTTTTTATTACTCTTATTCCTATTATAAATTGTTGTCTTCAGTTACTTTAGACAGACCAATAAAACTTAACAAATAGATAGAAAAATAATTTTATAAAATTAATCTTTTAATTATTAATTTATTTTTAGTTTTTTTATTTATATCATTAATATTATAAGAAAAATAAGTAAAAAAATATAATTAATATTATATTAAAAAATTAAAATAATAATTCTTACACGACGATTATTAGAAATGGAGTATGAGTTAAATTACACCTAATTTATTCAACAATAAACAACATTCAATGTAATATTTCAGTCAAAAAAAGCATTAAATATAATATTAAAAACTGTAGTAGTAGCATTTAATTTTTCAACTTTATGATTAATATAATAATAAATTAATAGTATTTTAATTGATAAGTATAATTAATATTTTATCCATCCAAAGAATTAAAAGGATACAATTGCCAGAACTCTAGCCAGAGACAGAGTGTATCTGTAACTGAAACGCGCTGGAATCAAATCTTAGCAAATCCTAAATCAAACTCAAAGGATCGAACTTTGGTTTGAGATTTCATCACTGATTGTGATTCTCTTCTCCTACAAAACTTGGCATCCGATCTCTCTCTATAATCAAATATCATTCAACAATAATCCTCATTTGTTATTCCCTATTTTCTAGGTAAATATACAAACCACTTTCTCTATCTCATACTACCATTTTCTATTGTTTTCTAATCATTTGTTATTGTTATTGTTGTTCTTAATTTCAATTTTGATCCTAAATAAAGTCTAATTCCCCAAATCCCTCTTCTACCTGCTTGATTAAATCTTAAATCTTGATTACTTACTTTCCTAATTTTCGTGATTCCTGTTGCAAATTGATCCAGTGAGAAGAGATATTCATGAGAGATGTTGAGCATTTGCATCTGGTGAAATCCATTTGAAGATTCTGGCGTGATTTTTTAGGGTACTTCCGAAATCGCTCTTCGAATTGAATCGGAGGATTTAAAAGAAGTGTTTTTTTTTTGTTTGCTTTTATTTTCTTCCTTTTGTTGTTGTATGTTTGTTGTCAACACAACATACAAGAGAAAGTTGTTGATAGATATAGCTTTGTGAGGGGTTTGCAAGTTGGAAATTGCAGCATCATGGACCAGCTTCCTGTTGAAGTGATTGGGAACATTCTGTCACACTTGAGGGCTGCAAGAGATGTGGTGATAGCTTCCGCATCATGCAGGAAATGGCGACTAGCGTGCTGCAAGCACCTTCATACACTCTCCTTCAACTCCAAAGATTGGCCCATTTACCGGGATTTGACAACTACCCGCCTTGAGATTTTGATCACACAAACCATTTTCCAGACCTCAGGGTTGCAGTCCCTCTCCATTTTGATGGAAGATGTCGATGAATTCTCGGCTTCCACTGTTACTGCTTGGCTCTTGTACACCAGGGAAACTCTCAGGCAATTGCATTATAATGTCAAGACTACGCCTAATGTTAACATTCTTGAAATATGTGGCAGGCATAAGCTGGAAATACTGGATCTGGCTCATAATTCCATTGTGGGGGTTGAGCCTAATTATCAGCGGTTCCCTTGTTTGAAATCTCTTTCCTTGAGTTATGTTAGTATATCTGCATTGGATCTAAATCTTTTGGTCTCTGCATGTCCGAAGATTGAAACTTTTGAACTTGTCAATCCAGAGATTGCAATGTCTGATGCACAGGTGACCGTTGAATTGAGTAGCTCAACGCTGAAGAGTGTGTATGTAGAAGCAATTAGTTTGGACAAGTTTTTATTGGAGGCTGATGGGCTTGAGTGCTTGCACTTGAAAGATTGTGCACTCGAGTTTTTTGAACTCATTGGCAAGGGGACCTTGAAGCATTTTAAGATTGATGATGTTAGTGTTATACATCTTGATATTGGTGAGACAGTTGAGAATCTTGAGACTGTGGATATCAGCAACTTCCCAATTATATGGCCAAAGTTTTACCAGATGATTTCAAGATCGTCGAATTTGAAGAGGCTTCGGCTTTGGGATGTAATGTTTGATGATGAGGATGAGGTTGTGGATTTGGAAACAATCGCGACTTGCTTTCCCTACCTGAGCCATTTATCTCTGAGTTATGATGTGAGGGATGGAGTGCTTTACTATGGTTTACAAGGCTCTTCCTATCTGGAGAGTGTTGTTGTCTTGGAGCTTGGCTGGACTGTGATCAATGATCTTTTCTCCCACTGGGTTGAGGGTCTGCTCAAGCGTTGCCCCAATCTGAAGAAGTTGGTCATTCATGGGATTGTTTCTGAGGCTAAGCCTCATGAAGAATGCCAGATGTTAGCCAATTTCACTACATCCATGGTTGAGCTGATGAGGAGATACACACATGAAGATCCATATTTTAAGTATGAATAAGATTTTGTTAAATACCTTGTTATAGCTCGTGCTTTCTTTTTAAGTCTAATTGTGTAGGCATATTGGCGGGTAACTTATTGAATTCAAGAGTTATGCATAACTTTTAACTTATTGTTTGGAATCTTCATCTAGAATCTGTGACTGACCAACGATGATAGCTCATGGCAGACATTTAGAACTTTGATCCCTTGTCAGTAAACAGAATA
>Heihe 53hao
CTAACTATCTAAGTGCCTTTCCCTCCTATGCTAACTACCATAAACTAACTCATGCAAGCTTTTGAATTAGTCTATTTCATCATATTGGACCCATTTGAATCCTATTGTATTTTTTCCCTAACATAATTGCTCTCTTACACATCTGTTCTTTGTTTATACTTGGAGCTCGATGTTACATATTTAATTTTGTCTTATTTATATTTAGATTGCTTAATTAAGTCTTTTTATTTTTGAAATTTTCAGTTAGTTCCTTTGTTTTTTTAAATGCTCTAAGATAGTCCTTTATTTTCTTAAAAATATCTTAATGTGATCTTTTTTCATCCAATTGAGGCGGGTGATGTTAAGTTATAAATTATAGCAAAAAGGATCAAATTGAGACATTTATAAACTAATAAAATAAAAGATTACATTGAGACATTAAAGGACCATGAAGCATTTTAAAAAACAAAGAACTTGATAACATAAAAAAAATAAAAAATAAAAACTTGATTGAAACTTTCAAAAATAGAAGAATCTAATTAAATATTTTAAATAAATAAAAAGATTAAATTAATAATTAAGCCAGTAAAGCAATGACAAAAAATATTATAATTTTTATGAATACTTGAAAGGTAAAGTTGTAAAATAGTTCAGGTATTGGTCCCACTTAAAATCAACATCTAACATTGACCGGTCATATACTTAAATCCGAATGATTAATTCTGTTTTTCACGTGATTAACTATTATTAAACATTTAAATAAATTAATGGTTAATCACTCATGAGATAAAATTATCCACTAATAAACATTTCAATGATATTGTGATACTACTAGCCCCACCACGATAATCAATACAACCAAATTTATTTATTTATAATCACGTATGAGATAAAATTAACCTATATATATATTTATTATTTAATTTCATAACACTATTAAACATTTTGGATATAAACTTAATCATATTTACACATGAATCATAATTTTATGATACCATTAATCATATATATTAATAATTATATGTAATTATATTAATTTATTTTAATTTTAAATGAAATAAAATTAATCATGCTTATATACATAACTAATTTTTTTATTCATACGATTATCAAATATTTACATTTAGATAGTAGATATATGTGTATAACTATCGTAGAAGAAATTGGAGAATCTTTTTCCCCGATACAAATCTAGTAAGCTGACATGATTGAATAATCCAATATGCAAGCCTCATCCATTGGATATCACAATTTTCACTACTAAGAACAGTACCACTGATTTTTAAAAATGCATCAAAATTCAAAAGTAAATAAGACAAAAAACAAAAAACATAGCTGCTTGGAAGTGGGAACCATTGAACCTAGGCTAGCATATGATGTCGTATTGAACACTGACGGAGCCGGTATCTTGCATTGGATTTATCTTGAATTCACATAATACCAAAAAAAGAAAGAAAGAAAGAGAGGTTCCTTTCAAAATATATTTACACTTTTTTTTAAATAAAACATAAAGTAAAAATTATCAATTAAAAGATAATAAAATTAATTCAAATAGTTTAAAAAACGTTTCCAATACATTTTTTTATTACTCTTATTCCTATTATAAATTGTTGTCTTCAGTTACTTTAGACAGACCAATAAAACTTAACAAATAGATAGAAAAATAATTTTATAAAATTAATCTTTTAATTATTAATTTATTTTTAGTTTTTTTATTTATATCATTAATATTATAAGAAAAATAAGTAAAAAAATATAATTAATATTATATTAAAAAATTAAAATAATAATTCTTACACGACGATTATTAGAAATGGAGTATGAGTTAAATTACACCTAATTTATTCAACAATAAACAACATTCAATGTAATATTTCAGTCAAAAAAAGCATTAAATATAATATTAAAAACTGTAGTAGTAGCATTTAATTTTTCAACTTTATGATTAATATAATAATAAATTAATAGTATTTTAATTGATAAGTATAATTAATATTTTATCCATCCAAAGAATTAAAAGGATACAATTGCCAGAACTCTAGCCAGAGACAGAGTGTATCTGTAACTGAAACGCGCTGGAATCAAATCTTAGCAAATCCTAAATCAAACTCAAAGGATCGAACTTTGGTTTGAGATTTCATCACTGATTGTGATTCTCTTCTCCTACAAAACTTGGCATCCGATCTCTCTCTATAATCAAATATCATTCAACAATAATCCTCATTTGTTATTCCCTATTTTCTAGGTAAATATACAAACCACTTTCTCTATCTCATACTACCATTTTCTATTGTTTTCTAATCATTTGTTATTGTTATTGTTGTTCTTAATTTCAATTTTGATCCTAAATAAAGTCTAATTCCCCAAATCCCTCTTCTACCTGCTTGATTAAATCTTAAATCTTGATTACTTACTTTCCTAATTTTCGTGATTCCTGTTGCAAATTGATCCAGTGAGAAGAGATATTCATGAGAGATGTTGAGCATTTGCATCTGGTGAAATCCATTTGAAGATTCTGGCGTGATTTTTTAGGGTACTTCCGAAATCGCTCTTCGAATTGAATCGGAGGATTTAAAAGAAGTGTTTTTTTTTTGTTTGCTTTTATTTTCTTCCTTTTGTTGTTGTATGTTTGTTGTCAACACAACATACAAGAGAAAGTTGTTGATAGATATAGCTTTGTGAGGGGTTTGCAAGTTGGAAATTGCAGCATCATGGACCAGCTTCCTGTTGAAGTGATTGGGAACATTCTGTCACACTTGAGGGCTGCAAGAGATGTGGTGATAGCTTCCGCATCATGCAGGAAATGGCGACTAGCGTGCTGCAAGCACCTTCATACACTCTCCTTCAACTCCAAAGATTGGCCCATTTACCGGGATTTGACAACTACCCGCCTTGAGATTTTGATCACACAAACCATTTTCCAGACCTCAGGGTTGCAGTCCCTCTCCATTTTGATGGAAGATGTCGATGAATTCTCGGCTTCCACTGTTACTGCTTGGCTCTTGTACACCAGGGAAACTCTCAGGCAATTGCATTATAATGTCAAGACTACGCCTAATGTTAACATTCTTGAAATATGTGGCAGGCATAAGCTGGAAATACTGGATCTGGCTCATAATTCCATTGTGGGGGTTGAGCCTAATTATCAGCGGTTCCCTTGTTTGAAATCTCTTTCCTTGAGTTATGTTAGTATATCTGCATTGGATCTAAATCTTTTGGTCTCTGCATGTCCGAAGATTGAAACTTTTGAACTTGTCAATCCAGAGATTGCAATGTCTGATGCACAGGTGACCGTTGAATTGAGTAGCTCAACGCTGAAGAGTGTGTATGTAGAAGCAATTAGTTTGGACAAGTTTTTATTGGAGGCTGATGGGCTTGAGTGCTTGCACTTGAAAGATTGTGCACTCGAGTTTTTTGAACTCATTGGCAAGGGGACCTTGAAGCATTTTAAGATTGATGATGTTAGTGTTATACATCTTGATATTGGTGAGACAGTTGAGAATCTTGAGACTGTGGATATCAGCAACTTCCCAATTATATGGCCAAAGTTTTACCAGATGATTTCAAGATCGTCGAATTTGAAGAGGCTTCGGCTTTGGGATGTAATGTTTGATGATGAGGATGAGGTTGTGGATTTGGAAACAATCGCGACTTGCTTTCCCTACCTGAGCCATTTATCTCTGAGTTATGATGTGAGGGATGGAGTGCTTTACTATGGTTTACAAGGCTCTTCCTATCTGGAGAGTGTTGTTGTCTTGGAGCTTGGCTGGACTGTGATCAATGATCTTTTCTCCCACTGGGTTGAGGGTCTGCTCAAGCGTTGCCCCAATCTGAAGAAGTTGGTCATTCATGGGATTGTTTCTGAGGCTAAGCCTCATGAAGAATGCCAGATGTTAGCCAATTTCACTACATCCATGGTTGAGCTGATGAGGAGATACACACATGAAGATCCATATTTTAAGTATGAATAAGATTTTGTTAAATACCTTGTTATAGCTCGTGCTTTCTTTTTAAGTCTAATTGTGTAGGCATATTGGCGGGTAACTTATTGAATTCAAGAGTTATGCATAACTTTTAACTTATTGTTTGGAATCTTCATCTAGAATCTGTGACTGACCAACGATGATAGCTCATGGCAGACATTTAGAACTTTGATCCCTTGTCAGTAAACAGAATA
>Jinong 18hao
CTAACTATCTAAGTGCCTTTCCCTCCTATGCTAACTACCATAAACTAACTCATGCAAGCTTTTGAATTAGTCTATTTCATCATATTGGACCCATTTGAATCCTATTGTATTTTTTCCCTAACATAATTGCTCTCTTACACATCTGTTCTTTGTTTATACTTGGAGCTCGATGTTACATATTTAATTTTGTCTTATTTATATTTAGATTGCTTAATTAAGTCTTTTTATTTTTGAAATTTTCAGTTAGTTCCTTTGTTTTTTTAAATGCTCTAAGATAGTCCTTTATTTTCTTAAAAATATCTTAATGTGATCTTTTTTCATCCAATTGAGGCGGGTGATGTTAAGTTATAAATTATAGCAAAAAGGATCAAATTGAGACATTTATAAACTAATAAAATAAAAGATTACATTGAGACATTAAAGGACCATGAAGCATTTTAAAAAACAAAGAACTTGATAACATAAAAAAAATAAAAAATAAAAACTTGATTGAAACTTTCAAAAATAGAAGAATCTAATTAAATATTTTAAATAAATAAAAAGATTAAATTAATAATTAAGCCAGTAAAGCAATGACAAAAAATATTATAATTTTTATGAATACTTGAAAGGTAAAGTTGTAAAATAGTTCAGGTATTGGTCCCACTTAAAATCAACATCTAACATTGACCGGTCATATACTTAAATCCGAATGATTAATTCTGTTTTTCACGTGATTAACTATTATTAAACATTTAAATAAATTAATGGTTAATCACTCATGAGATAAAATTATCCACTAATAAACATTTCAATGATATTGTGATACTACTAGCCCCACCACGATAATCAATACAACCAAATTTATTTATTTATAATCACGTATGAGATAAAATTAACCTATATATATATTTATTATTTAATTTCATAACACTATTAAACATTTTGGATATAAACTTAATCATATTTACACATGAATCATAATTTTATGATACCATTAATCATATATATTAATAATTATATGTAATTATATTAATTTATTTTAATTTTAAATGAAATAAAATTAATCATGCTTATATACATAACTAATTTTTTTATTCATACGATTATCAAATATTTACATTTAGATAGTAGATATATGTGTATAACTATCGTAGAAGAAATTGGAGAATCTTTTTCCCCGATACAAATCTAGTAAGCTGACATGATTGAATAATCCAATATGCAAGCCTCATCCATTGGATATCACAATTTTCACTACTAAGAACAGTACCACTGATTTTTAAAAATGCATCAAAATTCAAAAGTAAATAAGACAAAAAACAAAAAACATAGCTGCTTGGAAGTGGGAACCATTGAACCTAGGCTAGCATATGATGTCGTATTGAACACTGACGGAGCCGGTATCTTGCATTGGATTTATCTTGAATTCACATAATACCAAAAAAAGAAAGAAAGAAAGAGAGGTTCCTTTCAAAATATATTTACACTTTTTTTTAAATAAAACATAAAGTAAAAATTATCAATTAAAAGATAATAAAATTAATTCAAATAGTTTAAAAAACGTTTCCAATACATTTTTTTATTACTCTTATTCCTATTATAAATTGTTGTCTTCAGTTACTTTAGACAGACCAATAAAACTTAACAAATAGATAGAAAAATAATTTTATAAAATTAATCTTTTAATTATTAATTTATTTTTAGTTTTTTTATTTATATCATTAATATTATAAGAAAAATAAGTAAAAAAATATAATTAATATTATATTAAAAAATTAAAATAATAATTCTTACACGACGATTATTAGAAATGGAGTATGAGTTAAATTACACCTAATTTATTCAACAATAAACAACATTCAATGTAATATTTCAGTCAAAAAAAGCATTAAATATAATATTAAAAACTGTAGTAGTAGCATTTAATTTTTCAACTTTATGATTAATATAATAATAAATTAATAGTATTTTAATTGATAAGTATAATTAATATTTTATCCATCCAAAGAATTAAAAGGATACAATTGCCAGAACTCTAGCCAGAGACAGAGTGTATCTGTAACTGAAACGCGCTGGAATCAAATCTTAGCAAATCCTAAATCAAACTCAAAGGATCGAACTTTGGTTTGAGATTTCATCACTGATTGTGATTCTCTTCTCCTACAAAACTTGGCATCCGATCTCTCTCTATAATCAAATATCATTCAACAATAATCCTCATTTGTTATTCCCTATTTTCTAGGTAAATATACAAACCACTTTCTCTATCTCATACTACCATTTTCTATTGTTTTCTAATCATTTGTTATTGTTATTGTTGTTCTTAATTTCAATTTTGATCCTAAATAAAGTCTAATTCCCCAAATCCCTCTTCTACCTGCTTGATTAAATCTTAAATCTTGATTACTTACTTTCCTAATTTTCGTGATTCCTGTTGCAAATTGATCCAGTGAGAAGAGATATTCATGAGAGATGTTGAGCATTTGCATCTGGTGAAATCCATTTGAAGATTCTGGCGTGATTTTTTAGGGTACTTCCGAAATCGCTCTTCGAATTGAATCGGAGGATTTAAAAGAAGTGTTTTTTTTTTGTTTGCTTTTATTTTCTTCCTTTTGTTGTTGTATGTTTGTTGTCAACACAACATACAAGAGAAAGTTGTTGATAGATATAGCTTTGTGAGGGGTTTGCAAGTTGGAAATTGCAGCATCATGGACCAGCTTCCTGTTGAAGTGATTGGGAACATTCTGTCACACTTGAGGGCTGCAAGAGATGTGGTGATAGCTTCCGCATCATGCAGGAAATGGCGACTAGCGTGCTGCAAGCACCTTCATACACTCTCCTTCAACTCCAAAGATTGGCCCATTTACCGGGATTTGACAACTACCCGCCTTGAGATTTTGATCACACAAACCATTTTCCAGACCTCAGGGTTGCAGTCCCTCTCCATTTTGATGGAAGATGTCGATGAATTCTCGGCTTCCACTGTTACTGCTTGGCTCTTGTACACCAGGGAAACTCTCAGGCAATTGCATTATAATGTCAAGACTACGCCTAATGTTAACATTCTTGAAATATGTGGCAGGCATAAGCTGGAAATACTGGATCTGGCTCATAATTCCATTGTGGGGGTTGAGCCTAATTATCAGCGGTTCCCTTGTTTGAAATCTCTTTCCTTGAGTTATGTTAGTATATCTGCATTGGATCTAAATCTTTTGGTCTCTGCATGTCCGAAGATTGAAACTTTTGAACTTGTCAATCCAGAGATTGCAATGTCTGATGCACAGGTGACCGTTGAATTGAGTAGCTCAACGCTGAAGAGTGTGTATGTAGAAGCAATTAGTTTGGACAAGTTTTTATTGGAGGCTGATGGGCTTGAGTGCTTGCACTTGAAAGATTGTGCACTCGAGTTTTTTGAACTCATTGGCAAGGGGACCTTGAAGCATTTTAAGATTGATGATGTTAGTGTTATACATCTTGATATTGGTGAGACAGTTGAGAATCTTGAGACTGTGGATATCAGCAACTTCCCAATTATATGGCCAAAGTTTTACCAGATGATTTCAAGATCGTCGAATTTGAAGAGGCTTCGGCTTTGGGATGTAATGTTTGATGATGAGGATGAGGTTGTGGATTTGGAAACAATCGCGACTTGCTTTCCCTACCTGAGCCATTTATCTCTGAGTTATGATGTGAGGGATGGAGTGCTTTACTATGGTTTACAAGGCTCTTCCTATCTGGAGAGTGTTGTTGTCTTGGAGCTTGGCTGGACTGTGATCAATGATCTTTTCTCCCACTGGGTTGAGGGTCTGCTCAAGCGTTGCCCCAATCTGAAGAAGTTGGTCATTCATGGGATTGTTTCTGAGGCTAAGCCTCATGAAGAATGCCAGATGTTAGCCAATTTCACTACATCCATGGTTGAGCTGATGAGGAGATACACACATGAAGATCCATATTTTAAGTATGAATAAGATTTTGTTAAATACCTTGTTATAGCTCGTGCTTTCTTTTTAAGTCTAATTGTGTAGGCATATTGGCGGGTAACTTATTGAATTCAAGAGTTATGCATAACTTTTAACTTATTGTTTGGAATCTTCATCTAGAATCTGTGACTGACCAACGATGATAGCTCATGGCAGACATTTAGAACTTTGATCCCTTGTCAGTAAACAGAATA
>Beixing 1hao
CTAACTATCTAAGTGCCTTTCCCTCCTATGCTAACTACCATAAACTAACTCATGCAAGCTTTTGAATTAGTCTATTTCATCATATTGGACCCATTTGAATCCTATTGTATTTTTTCCCTAACATAATTGCTCTCTTACACATCTGTTCTTTGTTTATACTTGGAGCTCGATGTTACATATTTAATTTTGTCTTATTTATATTTAGATTGCTTAATTAAGTCTTTTTATTTTTGAAATTTTCAGTTAGTTCCTTTGTTTTTTTAAATGCTCTAAGATAGTCCTTTATTTTCTTAAAAATATCTTAATGTGATCTTTTTTCATCCAATTGAGGCGGGTGATGTTAAGTTATAAATTATAGCAAAAAGGATCAAATTGAGACATTTATAAACTAATAAAATAAAAGATTACATTGAGACATTAAAGGACCATGAAGCATTTTAAAAAACAAAGAACTTGATAACATAAAAAAAATAAAAAATAAAAACTTGATTGAAACTTTCAAAAATAGAAGAATCTAATTAAATATTTTAAATAAATAAAAAGATTAAATTAATAATTAAGCCAGTAAAGCAATGACAAAAAATATTATAATTTTTATGAATACTTGAAAGGTAAAGTTGTAAAATAGTTCAGGTATTGGTCCCACTTAAAATCAACATCTAACATTGACCGGTCATATACTTAAATCCGAATGATTAATTCTGTTTTTCACGTGATTAACTATTATTAAACATTTAAATAAATTAATGGTTAATCACTCATGAGATAAAATTATCCACTAATAAACATTTCAATGATATTGTGATACTACTAGCCCCACCACGATAATCAATACAACCAAATTTATTTATTTATAATCACGTATGAGATAAAATTAACCTATATATATATTTATTATTTAATTTCATAACACTATTAAACATTTTGGATATAAACTTAATCATATTTACACATGAATCATAATTTTATGATACCATTAATCATATATATTAATAATTATATGTAATTATATTAATTTATTTTAATTTTAAATGAAATAAAATTAATCATGCTTATATACATAACTAATTTTTTTATTCATACGATTATCAAATATTTACATTTAGATAGTAGATATATGTGTATAACTATCGTAGAAGAAATTGGAGAATCTTTTTCCCCGATACAAATCTAGTAAGCTGACATGATTGAATAATCCAATATGCAAGCCTCATCCATTGGATATCACAATTTTCACTACTAAGAACAGTACCACTGATTTTTAAAAATGCATCAAAATTCAAAAGTAAATAAGACAAAAAACAAAAAACATAGCTGCTTGGAAGTGGGAACCATTGAACCTAGGCTAGCATATGATGTCGTATTGAACACTGACGGAGCCGGTATCTTGCATTGGATTTATCTTGAATTCACATAATACCAAAAAAAGAAAGAAAGAAAGAGAGGTTCCTTTCAAAATATATTTACACTTTTTTTTAAATAAAACATAAAGTAAAAATTATCAATTAAAAGATAATAAAATTAATTCAAATAGTTTAAAAAACGTTTCCAATACATTTTTTTATTACTCTTATTCCTATTATAAATTGTTGTCTTCAGTTACTTTAGACAGACCAATAAAACTTAACAAATAGATAGAAAAATAATTTTATAAAATTAATCTTTTAATTATTAATTTATTTTTAGTTTTTTTATTTATATCATTAATATTATAAGAAAAATAAGTAAAAAAATATAATTAATATTATATTAAAAAATTAAAATAATAATTCTTACACGACGATTATTAGAAATGGAGTATGAGTTAAATTACACCTAATTTATTCAACAATAAACAACATTCAATGTAATATTTCAGTCAAAAAAAGCATTAAATATAATATTAAAAACTGTAGTAGTAGCATTTAATTTTTCAACTTTATGATTAATATAATAATAAATTAATAGTATTTTAATTGATAAGTATAATTAATATTTTATCCATCCAAAGAATTAAAAGGATACAATTGCCAGAACTCTAGCCAGAGACAGAGTGTATCTGTAACTGAAACGCGCTGGAATCAAATCTTAGCAAATCCTAAATCAAACTCAAAGGATCGAACTTTGGTTTGAGATTTCATCACTGATTGTGATTCTCTTCTCCTACAAAACTTGGCATCCGATCTCTCTCTATAATCAAATATCATTCAACAATAATCCTCATTTGTTATTCCCTATTTTCTAGGTAAATATACAAACCACTTTCTCTATCTCATACTACCATTTTCTATTGTTTTCTAATCATTTGTTATTGTTATTGTTGTTCTTAATTTCAATTTTGATCCTAAATAAAGTCTAATTCCCCAAATCCCTCTTCTACCTGCTTGATTAAATCTTAAATCTTGATTACTTACTTTCCTAATTTTCGTGATTCCTGTTGCAAATTGATCCAGTGAGAAGAGATATTCATGAGAGATGTTGAGCATTTGCATCTGGTGAAATCCATTTGAAGATTCTGGCGTGATTTTTTAGGGTACTTCCGAAATCGCTCTTCGAATTGAATCGGAGGATTTAAAAGAAGTGTTTTTTTTTTGTTTGCTTTTATTTTCTTCCTTTTGTTGTTGTATGTTTGTTGTCAACACAACATACAAGAGAAAGTTGTTGATAGATATAGCTTTGTGAGGGGTTTGCAAGTTGGAAATTGCAGCATCATGGACCAGCTTCCTGTTGAAGTGATTGGGAACATTCTGTCACACTTGAGGGCTGCAAGAGATGTGGTGATAGCTTCCGCATCATGCAGGAAATGGCGACTAGCGTGCTGCAAGCACCTTCATACACTCTCCTTCAACTCCAAAGATTGGCCCATTTACCGGGATTTGACAACTACCCGCCTTGAGATTTTGATCACACAAACCATTTTCCAGACCTCAGGGTTGCAGTCCCTCTCCATTTTGATGGAAGATGTCGATGAATTCTCGGCTTCCACTGTTACTGCTTGGCTCTTGTACACCAGGGAAACTCTCAGGCAATTGCATTATAATGTCAAGACTACGCCTAATGTTAACATTCTTGAAATATGTGGCAGGCATAAGCTGGAAATACTGGATCTGGCTCATAATTCCATTGTGGGGGTTGAGCCTAATTATCAGCGGTTCCCTTGTTTGAAATCTCTTTCCTTGAGTTATGTTAGTATATCTGCATTGGATCTAAATCTTTTGGTCTCTGCATGTCCGAAGATTGAAACTTTTGAACTTGTCAATCCAGAGATTGCAATGTCTGATGCACAGGTGACCGTTGAATTGAGTAGCTCAACGCTGAAGAGTGTGTATGTAGAAGCAATTAGTTTGGACAAGTTTTTATTGGAGGCTGATGGGCTTGAGTGCTTGCACTTGAAAGATTGTGCACTCGAGTTTTTTGAACTCATTGGCAAGGGGACCTTGAAGCATTTTAAGATTGATGATGTTAGTGTTATACATCTTGATATTGGTGAGACAGTTGAGAATCTTGAGACTGTGGATATCAGCAACTTCCCAATTATATGGCCAAAGTTTTACCAGATGATTTCAAGATCGTCGAATTTGAAGAGGCTTCGGCTTTGGGATGTAATGTTTGATGATGAGGATGAGGTTGTGGATTTGGAAACAATCGCGACTTGCTTTCCCTACCTGAGCCATTTATCTCTGAGTTATGATGTGAGGGATGGAGTGCTTTACTATGGTTTACAAGGCTCTTCCTATCTGGAGAGTGTTGTTGTCTTGGAGCTTGGCTGGACTGTGATCAATGATCTTTTCTCCCACTGGGTTGAGGGTCTGCTCAAGCGTTGCCCCAATCTGAAGAAGTTGGTCATTCATGGGATTGTTTCTGAGGCTAAGCCTCATGAAGAATGCCAGATGTTAGCCAATTTCACTACATCCATGGTTGAGCTGATGAGGAGATACACACATGAAGATCCATATTTTAAGTATGAATAAGATTTTGTTAAATACCTTGTTATAGCTCGTGCTTTCTTTTTAAGTCTAATTGTGTAGGCATATTGGCGGGTAACTTATTGAATTCAAGAGTTATGCATAACTTTTAACTTATTGTTTGGAATCTTCATCTAGAATCTGTGACTGACCAACGATGATAGCTCATGGCAGACATTTAGAACTTTGATCCCTTGTCAGTAAACAGAATA
>Ha 13-2958
CTAACTATCTAAGTGCCTTTCCCTCCTATGCTAACTACCATAAACTAACTCATGCAAGCTTTTGAATTAGTCTATTTCATCATATTGGACCCATTTGAATCCTATTGTATTTTTTCCCTAACATAATTGCTCTCTTACACATCTGTTCTTTGTTTATACTTGGAGCTCGATGTTACATATTTAATTTTGTCTTATTTATATTTAGATTGCTTAATTAAGTCTTTTTATTTTTGAAATTTTCAGTTAGTTCCTTTGTTTTTTTAAATGCTCTAAGATAGTCCTTTATTTTCTTAAAAATATCTTAATGTGATCTTTTTTCATCCAATTGAGGCGGGTGATGTTAAGTTATAAATTATAGCAAAAAGGATCAAATTGAGACATTTATAAACTAATAAAATAAAAGATTACATTGAGACATTAAAGGACCATGAAGCATTTTAAAAAACAAAGAACTTGATAACATAAAAAAAATAAAAAATAAAAACTTGATTGAAACTTTCAAAAATAGAAGAATCTAATTAAATATTTTAAATAAATAAAAAGATTAAATTAATAATTAAGCCAGTAAAGCAATGACAAAAAATATTATAATTTTTATGAATACTTGAAAGGTAAAGTTGTAAAATAGTTCAGGTATTGGTCCCACTTAAAATCAACATCTAACATTGACCGGTCATATACTTAAATCCGAATGATTAATTCTGTTTTTCACGTGATTAACTATTATTAAACATTTAAATAAATTAATGGTTAATCACTCATGAGATAAAATTATCCACTAATAAACATTTCAATGATATTGTGATACTACTAGCCCCACCACGATAATCAATACAACCAAATTTATTTATTTATAATCACGTATGAGATAAAATTAACCTATATATATATTTATTATTTAATTTCATAACACTATTAAACATTTTGGATATAAACTTAATCATATTTACACATGAATCATAATTTTATGATACCATTAATCATATATATTAATAATTATATGTAATTATATTAATTTATTTTAATTTTAAATGAAATAAAATTAATCATGCTTATATACATAACTAATTTTTTTATTCATACGATTATCAAATATTTACATTTAGATAGTAGATATATGTGTATAACTATCGTAGAAGAAATTGGAGAATCTTTTTCCCCGATACAAATCTAGTAAGCTGACATGATTGAATAATCCAATATGCAAGCCTCATCCATTGGATATCACAATTTTCACTACTAAGAACAGTACCACTGATTTTTAAAAATGCATCAAAATTCAAAAGTAAATAAGACAAAAAACAAAAAACATAGCTGCTTGGAAGTGGGAACCATTGAACCTAGGCTAGCATATGATGTCGTATTGAACACTGACGGAGCCGGTATCTTGCATTGGATTTATCTTGAATTCACATAATACCAAAAAAAGAAAGAAAGAAAGAGAGGTTCCTTTCAAAATATATTTACACTTTTTTTTAAATAAAACATAAAGTAAAAATTATCAATTAAAAGATAATAAAATTAATTCAAATAGTTTAAAAAACGTTTCCAATACATTTTTTTATTACTCTTATTCCTATTATAAATTGTTGTCTTCAGTTACTTTAGACAGACCAATAAAACTTAACAAATAGATAGAAAAATAATTTTATAAAATTAATCTTTTAATTATTAATTTATTTTTAGTTTTTTTATTTATATCATTAATATTATAAGAAAAATAAGTAAAAAAATATAATTAATATTATATTAAAAAATTAAAATAATAATTCTTACACGACGATTATTAGAAATGGAGTATGAGTTAAATTACACCTAATTTATTCAACAATAAACAACATTCAATGTAATATTTCAGTCAAAAAAAGCATTAAATATAATATTAAAAACTGTAGTAGTAGCATTTAATTTTTCAACTTTATGATTAATATAATAATAAATTAATAGTATTTTAATTGATAAGTATAATTAATATTTTATCCATCCAAAGAATTAAAAGGATACAATTGCCAGAACTCTAGCCAGAGACAGAGTGTATCTGTAACTGAAACGCGCTGGAATCAAATCTTAGCAAATCCTAAATCAAACTCAAAGGATCGAACTTTGGTTTGAGATTTCATCACTGATTGTGATTCTCTTCTCCTACAAAACTTGGCATCCGATCTCTCTCTATAATCAAATATCATTCAACAATAATCCTCATTTGTTATTCCCTATTTTCTAGGTAAATATACAAACCACTTTCTCTATCTCATACTACCATTTTCTATTGTTTTCTAATCATTTGTTATTGTTATTGTTGTTCTTAATTTCAATTTTGATCCTAAATAAAGTCTAATTCCCCAAATCCCTCTTCTACCTGCTTGATTAAATCTTAAATCTTGATTACTTACTTTCCTAATTTTCGTGATTCCTGTTGCAAATTGATCCAGTGAGAAGAGATATTCATGAGAGATGTTGAGCATTTGCATCTGGTGAAATCCATTTGAAGATTCTGGCGTGATTTTTTAGGGTACTTCCGAAATCGCTCTTCGAATTGAATCGGAGGATTTAAAAGAAGTGTTTTTTTTTTGTTTGCTTTTATTTTCTTCCTTTTGTTGTTGTATGTTTGTTGTCAACACAACATACAAGAGAAAGTTGTTGATAGATATAGCTTTGTGAGGGGTTTGCAAGTTGGAAATTGCAGCATCATGGACCAGCTTCCTGTTGAAGTGATTGGGAACATTCTGTCACACTTGAGGGCTGCAAGAGATGTGGTGATAGCTTCCGCATCATGCAGGAAATGGCGACTAGCGTGCTGCAAGCACCTTCATACACTCTCCTTCAACTCCAAAGATTGGCCCATTTACCGGGATTTGACAACTACCCGCCTTGAGATTTTGATCACACAAACCATTTTCCAGACCTCAGGGTTGCAGTCCCTCTCCATTTTGATGGAAGATGTCGATGAATTCTCGGCTTCCACTGTTACTGCTTGGCTCTTGTACACCAGGGAAACTCTCAGGCAATTGCATTATAATGTCAAGACTACGCCTAATGTTAACATTCTTGAAATATGTGGCAGGCATAAGCTGGAAATACTGGATCTGGCTCATAATTCCATTGTGGGGGTTGAGCCTAATTATCAGCGGTTCCCTTGTTTGAAATCTCTTTCCTTGAGTTATGTTAGTATATCTGCATTGGATCTAAATCTTTTGGTCTCTGCATGTCCGAAGATTGAAACTTTTGAACTTGTCAATCCAGAGATTGCAATGTCTGATGCACAGGTGACCGTTGAATTGAGTAGCTCAACGCTGAAGAGTGTGTATGTAGAAGCAATTAGTTTGGACAAGTTTTTATTGGAGGCTGATGGGCTTGAGTGCTTGCACTTGAAAGATTGTGCACTCGAGTTTTTTGAACTCATTGGCAAGGGGACCTTGAAGCATTTTAAGATTGATGATGTTAGTGTTATACATCTTGATATTGGTGAGACAGTTGAGAATCTTGAGACTGTGGATATCAGCAACTTCCCAATTATATGGCCAAAGTTTTACCAGATGATTTCAAGATCGTCGAATTTGAAGAGGCTTCGGCTTTGGGATGTAATGTTTGATGATGAGGATGAGGTTGTGGATTTGGAAACAATCGCGACTTGCTTTCCCTACCTGAGCCATTTATCTCTGAGTTATGATGTGAGGGATGGAGTGCTTTACTATGGTTTACAAGGCTCTTCCTATCTGGAGAGTGTTGTTGTCTTGGAGCTTGGCTGGACTGTGATCAATGATCTTTTCTCCCACTGGGTTGAGGGTCTGCTCAAGCGTTGCCCCAATCTGAAGAAGTTGGTCATTCATGGGATTGTTTCTGAGGCTAAGGCTCATGAAGAATGCCAGATGTTAGCCAATTTCACTACATCCATGGTTGAGCTGATGAGGAGATACACACATGAAGATCCATATTTTAAGTATGAATAAGATTTTGTTAAATACCTTGTTATAGCTCGTGCTTTCTTTTTAAGTCTAATTGTGTAGGCATATTGGCGGGTAACTTATTGAATTCAAGAGTTATGCATAACTTTTAACTTATTGTTTGGAATCTTCATCTAGAATCTGTGACTGACCAACGATGATAGCTCATGGCAGACATTTAGAACTTTGATCCCTTGTCAGTAAACAGAATA
>Suinong 36
CTAACTATCTAAGTGCCTTTCCCTCCTATGCTAACTACCATAAACTAACTCATGCAAGCTTTTGAATTAGTCTATTTCATCATATTGGACCCATTTGAATCCTATTGTATTTTTTCCCTAACATAATTGCTCTCTTACACATCTGTTCTTTGTTTATACTTGGAGCTCGATGTTACATATTTAATTTTGTCTTATTTATATTTAGATTGCTTAATTAAGTCTTTTTATTTTTGAAATTTTCAGTTAGTTCCTTTGTTTTTTTAAATGCTCTAAGATAGTCCTTTATTTTCTTAAAAATATCTTAATGTGATCTTTTTTCATCCAATTGAGGCGGGTGATGTTAAGTTATAAATTATAGCAAAAAGGATCAAATTGAGACATTTATAAACTAATAAAATAAAAGATTACATTGAGACATTAAAGGACCATGAAGCATTTTAAAAAACAAAGAACTTGATAACATAAAAAAAATAAAAAATAAAAACTTGATTGAAACTTTCAAAAATAGAAGAATCTAATTAAATATTTTAAATAAATAAAAAGATTAAATTAATAATTAAGCCAGTAAAGCAATGACAAAAAATATTATAATTTTTATGAATACTTGAAAGGTAAAGTTGTAAAATAGTTCAGGTATTGGTCCCACTTAAAATCAACATCTAACATTGACCGGTCATATACTTAAATCCGAATGATTAATTCTGTTTTTCACGTGATTAACTATTATTAAACATTTAAATAAATTAATGGTTAATCACTCATGAGATAAAATTATCCACTAATAAACATTTCAATGATATTGTGATACTACTAGCCCCACCACGATAATCAATACAACCAAATTTATTTATTTATAATCACGTATGAGATAAAATTAACCTATATATATATTTATTATTTAATTTCATAACACTATTAAACATTTTGGATATAAACTTAATCATATTTACACATGAATCATAATTTTATGATACCATTAATCATATATATTAATAATTATATGTAATTATATTAATTTATTTTAATTTTAAATGAAATAAAATTAATCATGCTTATATACATAACTAATTTTTTTATTCATACGATTATCAAATATTTACATTTAGATAGTAGATATATGTGTATAACTATCGTAGAAGAAATTGGAGAATCTTTTTCCCCGATACAAATCTAGTAAGCTGACATGATTGAATAATCCAATATGCAAGCCTCATCCATTGGATATCACAATTTTCACTACTAAGAACAGTACCACTGATTTTTAAAAATGCATCAAAATTCAAAAGTAAATAAGACAAAAAACAAAAAACATAGCTGCTTGGAAGTGGGAACCATTGAACCTAGGCTAGCATATGATGTCGTATTGAACACTGACGGAGCCGGTATCTTGCATTGGATTTATCTTGAATTCACATAATACCAAAAAAAGAAAGAAAGAAAGAGAGGTTCCTTTCAAAATATATTTACACTTTTTTTTAAATAAAACATAAAGTAAAAATTATCAATTAAAAGATAATAAAATTAATTCAAATAGTTTAAAAAACGTTTCCAATACATTTTTTTATTACTCTTATTCCTATTATAAATTGTTGTCTTCAGTTACTTTAGACAGACCAATAAAACTTAACAAATAGATAGAAAAATAATTTTATAAAATTAATCTTTTAATTATTAATTTATTTTTAGTTTTTTTATTTATATCATTAATATTATAAGAAAAATAAGTAAAAAAATATAATTAATATTATATTAAAAAATTAAAATAATAATTCTTACACGACGATTATTAGAAATGGAGTATGAGTTAAATTACACCTAATTTATTCAACAATAAACAACATTCAATGTAATATTTCAGTCAAAAAAAGCATTAAATATAATATTAAAAACTGTAGTAGTAGCATTTAATTTTTCAACTTTATGATTAATATAATAATAAATTAATAGTATTTTAATTGATAAGTATAATTAATATTTTATCCATCCAAAGAATTAAAAGGATACAATTGCCAGAACTCTAGCCAGAGACAGAGTGTATCTGTAACTGAAACGCGCTGGAATCAAATCTTAGCAAATCCTAAATCAAACTCAAAGGATCGAACTTTGGTTTGAGATTTCATCACTGATTGTGATTCTCTTCTCCTACAAAACTTGGCATCCGATCTCTCTCTATAATCAAATATCATTCAACAATAATCCTCATTTGTTATTCCCTATTTTCTAGGTAAATATACAAACCACTTTCTCTATCTCATACTACCATTTTCTATTGTTTTCTAATCATTTGTTATTGTTATTGTTGTTCTTAATTTCAATTTTGATCCTAAATAAAGTCTAATTCCCCAAATCCCTCTTCTACCTGCTTGATTAAATCTTAAATCTTGATTACTTACTTTCCTAATTTTCGTGATTCCTGTTGCAAATTGATCCAGTGAGAAGAGATATTCATGAGAGATGTTGAGCATTTGCATCTGGTGAAATCCATTTGAAGATTCTGGCGTGATTTTTTAGGGTACTTCCGAAATCGCTCTTCGAATTGAATCGGAGGATTTAAAAGAAGTGTTTTTTTTTTGTTTGCTTTTATTTTCTTCCTTTTGTTGTTGTATGTTTGTTGTCAACACAACATACAAGAGAAAGTTGTTGATAGATATAGCTTTGTGAGGGGTTTGCAAGTTGGAAATTGCAGCATCATGGACCAGCTTCCTGTTGAAGTGATTGGGAACATTCTGTCACACTTGAGGGCTGCAAGAGATGTGGTGATAGCTTCCGCATCATGCAGGAAATGGCGACTAGCGTGCTGCAAGCACCTTCATACACTCTCCTTCAACTCCAAAGATTGGCCCATTTACCGGGATTTGACAACTACCCGCCTTGAGATTTTGATCACACAAACCATTTTCCAGACCTCAGGGTTGCAGTCCCTCTCCATTTTGATGGAAGATGTCGATGAATTCTCGGCTTCCACTGTTACTGCTTGGCTCTTGTACACCAGGGAAACTCTCAGGCAATTGCATTATAATGTCAAGACTACGCCTAATGTTAACATTCTTGAAATATGTGGCAGGCATAAGCTGGAAATACTGGATCTGGCTCATAATTCCATTGTGGGGGTTGAGCCTAATTATCAGCGGTTCCCTTGTTTGAAATCTCTTTCCTTGAGTTATGTTAGTATATCTGCATTGGATCTAAATCTTTTGGTCTCTGCATGTCCGAAGATTGAAACTTTTGAACTTGTCAATCCAGAGATTGCAATGTCTGATGCACAGGTGACCGTTGAATTGAGTAGCTCAACGCTGAAGAGTGTGTATGTAGAAGCAATTAGTTTGGACAAGTTTTTATTGGAGGCTGATGGGCTTGAGTGCTTGCACTTGAAAGATTGTGCACTCGAGTTTTTTGAACTCATTGGCAAGGGGACCTTGAAGCATTTTAAGATTGATGATGTTAGTGTTATACATCTTGATATTGGTGAGACAGTTGAGAATCTTGAGACTGTGGATATCAGCAACTTCCCAATTATATGGCCAAAGTTTTACCAGATGATTTCAAGATCGTCGAATTTGAAGAGGCTTCGGCTTTGGGATGTAATGTTTGATGATGAGGATGAGGTTGTGGATTTGGAAACAATCGCGACTTGCTTTCCCTACCTGAGCCATTTATCTCTGAGTTATGATGTGAGGGATGGAGTGCTTTACTATGGTTTACAAGGCTCTTCCTATCTGGAGAGTGTTGTTGTCTTGGAGCTTGGCTGGACTGTGATCAATGATCTTTTCTCCCACTGGGTTGAGGGTCTGCTCAAGCGTTGCCCCAATCTGAAGAAGTTGGTCATTCATGGGATTGTTTCTGAGGCTAAGCCTCATGAAGAATGCCAGATGTTAGCCAATTTCACTACATCCATGGTTGAGCTGATGAGGAGATACACACATGAAGATCCATATTTTAAGTATGAATAAGATTTTGTTAAATACCTTGTTATAGCTCGTGCTTTCTTTTTAAGTCTAATTGTGTAGGCATATTGGCGGGTAACTTATTGAATTCAAGAGTTATGCATAACTTTTAACTTATTGTTTGGAATCTTCATCTAGAATCTGTGACTGACCAACGATGATAGCTCATGGCAGACATTTAGAACTTTGATCCCTTGTCAGTAAACAGAATA
>Fengshou 25
CTAACTATCTAAGTGCCTTTCCCTCCTATGCTAACTACCATAAACTAACTCATGCAAGCTTTTGAATTAGTCTATTTCATCATATTGGACCCATTTGAATCCTATTGTATTTTTTCCCTAACATAATTGCTCTCTTACACATCTGTTCTTTGTTTATACTTGGAGCTCGATGTTACATATTTAATTTTGTCTTATTTATATTTAGATTGCTTAATTAAGTCTTTTTATTTTTGAAATTTTCAGTTAGTTCCTTTGTTTTTTTAAATGCTCTAAGATAGTCCTTTATTTTCTTAAAAATATCTTAATGTGATCTTTTTTCATCCAATTGAGGCGGGTGATGTTAAGTTATAAATTATAGCAAAAAGGATCAAATTGAGACATTTATAAACTAATAAAATAAAAGATTACATTGAGACATTAAAGGACCATGAAGCATTTTAAAAAACAAAGAACTTGATAACATAAAAAAAATAAAAAATAAAAACTTGATTGAAACTTTCAAAAATAGAAGAATCTAATTAAATATTTTAAATAAATAAAAAGATTAAATTAATAATTAAGCCAGTAAAGCAATGACAAAAAATATTATAATTTTTATGAATACTTGAAAGGTAAAGTTGTAAAATAGTTCAGGTATTGGTCCCACTTAAAATCAACATCTAACATTGACCGGTCATATACTTAAATCCGAATGATTAATTCTGTTTTTCACGTGATTAACTATTATTAAACATTTAAATAAATTAATGGTTAATCACTCATGAGATAAAATTATCCACTAATAAACATTTCAATGATATTGTGATACTACTAGCCCCACCACGATAATCAATACAACCAAATTTATTTATTTATAATCACGTATGAGATAAAATTAACCTATATATATATTTATTATTTAATTTCATAACACTATTAAACATTTTGGATATAAACTTAATCATATTTACACATGAATCATAATTTTATGATACCATTAATCATATATATTAATAATTATATGTAATTATATTAATTTATTTTAATTTTAAATGAAATAAAATTAATCATGCTTATATACATAACTAATTTTTTTATTCATACGATTATCAAATATTTACATTTAGATAGTAGATATATGTGTATAACTATCGTAGAAGAAATTGGAGAATCTTTTTCCCCGATACAAATCTAGTAAGCTGACATGATTGAATAATCCAATATGCAAGCCTCATCCATTGGATATCACAATTTTCACTACTAAGAACAGTACCACTGATTTTTAAAAATGCATCAAAATTCAAAAGTAAATAAGACAAAAAACAAAAAACATAGCTGCTTGGAAGTGGGAACCATTGAACCTAGGCTAGCATATGATGTCGTATTGAACACTGACGGAGCCGGTATCTTGCATTGGATTTATCTTGAATTCACATAATACCAAAAAAAGAAAGAAAGAAAGAGAGGTTCCTTTCAAAATATATTTACACTTTTTTTTAAATAAAACATAAAGTAAAAATTATCAATTAAAAGATAATAAAATTAATTCAAATAGTTTAAAAAACGTTTCCAATACATTTTTTTATTACTCTTATTCCTATTATAAATTGTTGTCTTCAGTTACTTTAGACAGACCAATAAAACTTAACAAATAGATAGAAAAATAATTTTATAAAATTAATCTTTTAATTATTAATTTATTTTTAGTTTTTTTATTTATATCATTAATATTATAAGAAAAATAAGTAAAAAAATATAATTAATATTATATTAAAAAATTAAAATAATAATTCTTACACGACGATTATTAGAAATGGAGTATGAGTTAAATTACACCTAATTTATTCAACAATAAACAACATTCAATGTAATATTTCAGTCAAAAAAAGCATTAAATATAATATTAAAAACTGTAGTAGTAGCATTTAATTTTTCAACTTTATGATTAATATAATAATAAATTAATAGTATTTTAATTGATAAGTATAATTAATATTTTATCCATCCAAAGAATTAAAAGGATACAATTGCCAGAACTCTAGCCAGAGACAGAGTGTATCTGTAACTGAAACGCGCTGGAATCAAATCTTAGCAAATCCTAAATCAAACTCAAAGGATCGAACTTTGGTTTGAGATTTCATCACTGATTGTGATTCTCTTCTCCTACAAAACTTGGCATCCGATCTCTCTCTATAATCAAATATCATTCAACAATAATCCTCATTTGTTATTCCCTATTTTCTAGGTAAATATACAAACCACTTTCTCTATCTCATACTACCATTTTCTATTGTTTTCTAATCATTTGTTATTGTTATTGTTGTTCTTAATTTCAATTTTGATCCTAAATAAAGTCTAATTCCCCAAATCCCTCTTCTACCTGCTTGATTAAATCTTAAATCTTGATTACTTACTTTCCTAATTTTCGTGATTCCTGTTGCAAATTGATCCAGTGAGAAGAGATATTCATGAGAGATGTTGAGCATTTGCATCTGGTGAAATCCATTTGAAGATTCTGGCGTGATTTTTTAGGGTACTTCCGAAATCGCTCTTCGAATTGAATCGGAGGATTTAAAAGAAGTGTTTTTTTTTTGTTTGCTTTTATTTTCTTCCTTTTGTTGTTGTATGTTTGTTGTCAACACAACATACAAGAGAAAGTTGTTGATAGATATAGCTTTGTGAGGGGTTTGCAAGTTGGAAATTGCAGCATCATGGACCAGCTTCCTGTTGAAGTGATTGGGAACATTCTGTCACACTTGAGGGCTGCAAGAGATGTGGTGATAGCTTCCGCATCATGCAGGAAATGGCGACTAGCGTGCTGCAAGCACCTTCATACACTCTCCTTCAACTCCAAAGATTGGCCCATTTACCGGGATTTGACAACTACCCGCCTTGAGATTTTGATCACACAAACCATTTTCCAGACCTCAGGGTTGCAGTCCCTCTCCATTTTGATGGAAGATGTCGATGAATTCTCGGCTTCCACTGTTACTGCTTGGCTCTTGTACACCAGGGAAACTCTCAGGCAATTGCATTATAATGTCAAGACTACGCCTAATGTTAACATTCTTGAAATATGTGGCAGGCATAAGCTGGAAATACTGGATCTGGCTCATAATTCCATTGTGGGGGTTGAGCCTAATTATCAGCGGTTCCCTTGTTTGAAATCTCTTTCCTTGAGTTATGTTAGTATATCTGCATTGGATCTAAATCTTTTGGTCTCTGCATGTCCGAAGATTGAAACTTTTGAACTTGTCAATCCAGAGATTGCAATGTCTGATGCACAGGTGACCGTTGAATTGAGTAGCTCAACGCTGAAGAGTGTGTATGTAGAAGCAATTAGTTTGGACAAGTTTTTATTGGAGGCTGATGGGCTTGAGTGCTTGCACTTGAAAGATTGTGCACTCGAGTTTTTTGAACTCATTGGCAAGGGGACCTTGAAGCATTTTAAGATTGATGATGTTAGTGTTATACATCTTGATATTGGTGAGACAGTTGAGAATCTTGAGACTGTGGATATCAGCAACTTCCCAATTATATGGCCAAAGTTTTACCAGATGATTTCAAGATCGTCGAATTTGAAGAGGCTTCGGCTTTGGGATGTAATGTTTGATGATGAGGATGAGGTTGTGGATTTGGAAACAATCGCGACTTGCTTTCCCTACCTGAGCCATTTATCTCTGAGTTATGATGTGAGGGATGGAGTGCTTTACTATGGTTTACAAGGCTCTTCCTATCTGGAGAGTGTTGTTGTCTTGGAGCTTGGCTGGACTGTGATCAATGATCTTTTCTCCCACTGGGTTGAGGGTCTGCTCAAGCGTTGCCCCAATCTGAAGAAGTTGGTCATTCATGGGATTGTTTCTGAGGCTAAGCCTCATGAAGAATGCCAGATGTTAGCCAATTTCACTACATCCATGGTTGAGCTGATGAGGAGATACACACATGAAGATCCATATTTTAAGTATGAATAAGATTTTGTTAAATACCTTGTTATAGCTCGTGCTTTCTTTTTAAGTCTAATTGTGTAGGCATATTGGCGGGTAACTTATTGAATTCAAGAGTTATGCATAACTTTTAACTTATTGTTTGGAATCTTCATCTAGAATCTGTGACTGACCAACGATGATAGCTCATGGCAGACATTTAGAACTTTGATCCCTTGTCAGTAAACAGAATA
>Suinong 35hao
CTAACTATCTAAGTGCCTTTCCCTCCTATGCTAACTACCATAAACTAACTCATGCAAGCTTTTGAATTAGTCTATTTCATCATATTGGACCCATTTGAATCCTATTGTATTTTTTCCCTAACATAATTGCTCTCTTACACATCTGTTCTTTGTTTATACTTGGAGCTCGATGTTACATATTTAATTTTGTCTTATTTATATTTAGATTGCTTAATTAAGTCTTTTTATTTTTGAAATTTTCAGTTAGTTCCTTTGTTTTTTTAAATGCTCTAAGATAGTCCTTTATTTTCTTAAAAATATCTTAATGTGATCTTTTTTCATCCAATTGAGGCGGGTGATGTTAAGTTATAAATTATAGCAAAAAGGATCAAATTGAGACATTTATAAACTAATAAAATAAAAGATTACATTGAGACATTAAAGGACCATGAAGCATTTTAAAAAACAAAGAACTTGATAACATAAAAAAAATAAAAAATAAAAACTTGATTGAAACTTTCAAAAATAGAAGAATCTAATTAAATATTTTAAATAAATAAAAAGATTAAATTAATAATTAAGCCAGTAAAGCAATGACAAAAAATATTATAATTTTTATGAATACTTGAAAGGTAAAGTTGTAAAATAGTTCAGGTATTGGTCCCACTTAAAATCAACATCTAACATTGACCGGTCATATACTTAAATCCGAATGATTAATTCTGTTTTTCACGTGATTAACTATTATTAAACATTTAAATAAATTAATGGTTAATCACTCATGAGATAAAATTATCCACTAATAAACATTTCAATGATATTGTGATACTACTAGCCCCACCACGATAATCAATACAACCAAATTTATTTATTTATAATCACGTATGAGATAAAATTAACCTATATATATATTTATTATTTAATTTCATAACACTATTAAACATTTTGGATATAAACTTAATCATATTTACACATGAATCATAATTTTATGATACCATTAATCATATATATTAATAATTATATGTAATTATATTAATTTATTTTAATTTTAAATGAAATAAAATTAATCATGCTTATATACATAACTAATTTTTTTATTCATACGATTATCAAATATTTACATTTAGATAGTAGATATATGTGTATAACTATCGTAGAAGAAATTGGAGAATCTTTTTCCCCGATACAAATCTAGTAAGCTGACATGATTGAATAATCCAATATGCAAGCCTCATCCATTGGATATCACAATTTTCACTACTAAGAACAGTACCACTGATTTTTAAAAATGCATCAAAATTCAAAAGTAAATAAGACAAAAAACAAAAAACATAGCTGCTTGGAAGTGGGAACCATTGAACCTAGGCTAGCATATGATGTCGTATTGAACACTGACGGAGCCGGTATCTTGCATTGGATTTATCTTGAATTCACATAATACCAAAAAAAGAAAGAAAGAAAGAGAGGTTCCTTTCAAAATATATTTACACTTTTTTTTAAATAAAACATAAAGTAAAAATTATCAATTAAAAGATAATAAAATTAATTCAAATAGTTTAAAAAACGTTTCCAATACATTTTTTTATTACTCTTATTCCTATTATAAATTGTTGTCTTCAGTTACTTTAGACAGACCAATAAAACTTAACAAATAGATAGAAAAATAATTTTATAAAATTAATCTTTTAATTATTAATTTATTTTTAGTTTTTTTATTTATATCATTAATATTATAAGAAAAATAAGTAAAAAAATATAATTAATATTATATTAAAAAATTAAAATAATAATTCTTACACGACGATTATTAGAAATGGAGTATGAGTTAAATTACACCTAATTTATTCAACAATAAACAACATTCAATGTAATATTTCAGTCAAAAAAAGCATTAAATATAATATTAAAAACTGTAGTAGTAGCATTTAATTTTTCAACTTTATGATTAATATAATAATAAATTAATAGTATTTTAATTGATAAGTATAATTAATATTTTATCCATCCAAAGAATTAAAAGGATACAATTGCCAGAACTCTAGCCAGAGACAGAGTGTATCTGTAACTGAAACGCGCTGGAATCAAATCTTAGCAAATCCTAAATCAAACTCAAAGGATCGAACTTTGGTTTGAGATTTCATCACTGATTGTGATTCTCTTCTCCTACAAAACTTGGCATCCGATCTCTCTCTATAATCAAATATCATTCAACAATAATCCTCATTTGTTATTCCCTATTTTCTAGGTAAATATACAAACCACTTTCTCTATCTCATACTACCATTTTCTATTGTTTTCTAATCATTTGTTATTGTTATTGTTGTTCTTAATTTCAATTTTGATCCTAAATAAAGTCTAATTCCCCAAATCCCTCTTCTACCTGCTTGATTAAATCTTAAATCTTGATTACTTACTTTCCTAATTTTCGTGATTCCTGTTGCAAATTGATCCAGTGAGAAGAGATATTCATGAGAGATGTTGAGCATTTGCATCTGGTGAAATCCATTTGAAGATTCTGGCGTGATTTTTTAGGGTACTTCCGAAATCGCTCTTCGAATTGAATCGGAGGATTTAAAAGAAGTGTTTTTTTTTTGTTTGCTTTTATTTTCTTCCTTTTGTTGTTGTATGTTTGTTGTCAACACAACATACAAGAGAAAGTTGTTGATAGATATAGCTTTGTGAGGGGTTTGCAAGTTGGAAATTGCAGCATCATGGACCAGCTTCCTGTTGAAGTGATTGGGAACATTCTGTCACACTTGAGGGCTGCAAGAGATGTGGTGATAGCTTCCGCATCATGCAGGAAATGGCGACTAGCGTGCTGCAAGCACCTTCATACACTCTCCTTCAACTCCAAAGATTGGCCCATTTACCGGGATTTGACAACTACCCGCCTTGAGATTTTGATCACACAAACCATTTTCCAGACCTCAGGGTTGCAGTCCCTCTCCATTTTGATGGAAGATGTCGATGAATTCTCGGCTTCCACTGTTACTGCTTGGCTCTTGTACACCAGGGAAACTCTCAGGCAATTGCATTATAATGTCAAGACTACGCCTAATGTTAACATTCTTGAAATATGTGGCAGGCATAAGCTGGAAATACTGGATCTGGCTCATAATTCCATTGTGGGGGTTGAGCCTAATTATCAGCGGTTCCCTTGTTTGAAATCTCTTTCCTTGAGTTATGTTAGTATATCTGCATTGGATCTAAATCTTTTGGTCTCTGCATGTCCGAAGATTGAAACTTTTGAACTTGTCAATCCAGAGATTGCAATGTCTGATGCACAGGTGACCGTTGAATTGAGTAGCTCAACGCTGAAGAGTGTGTATGTAGAAGCAATTAGTTTGGACAAGTTTTTATTGGAGGCTGATGGGCTTGAGTGCTTGCACTTGAAAGATTGTGCACTCGAGTTTTTTGAACTCATTGGCAAGGGGACCTTGAAGCATTTTAAGATTGATGATGTTAGTGTTATACATCTTGATATTGGTGAGACAGTTGAGAATCTTGAGACTGTGGATATCAGCAACTTCCCAATTATATGGCCAAAGTTTTACCAGATGATTTCAAGATCGTCGAATTTGAAGAGGCTTCGGCTTTGGGATGTAATGTTTGATGATGAGGATGAGGTTGTGGATTTGGAAACAATCGCGACTTGCTTTCCCTACCTGAGCCATTTATCTCTGAGTTATGATGTGAGGGATGGAGTGCTTTACTATGGTTTACAAGGCTCTTCCTATCTGGAGAGTGTTGTTGTCTTGGAGCTTGGCTGGACTGTGATCAATGATCTTTTCTCCCACTGGGTTGAGGGTCTGCTCAAGCGTTGCCCCAATCTGAAGAAGTTGGTCATTCATGGGATTGTTTCTGAGGCTAAGCCTCATGAAGAATGCCAGATGTTAGCCAATTTCACTACATCCATGGTTGAGCTGATGAGGAGATACACACATGAAGATCCATATTTTAAGTATGAATAAGATTTTGTTAAATACCTTGTTATAGCTCGTGCTTTCTTTTTAAGTCTAATTGTGTAGGCATATTGGCGGGTAACTTATTGAATTCAAGAGTTATGCATAACTTTTAACTTATTGTTTGGAATCTTCATCTAGAATCTGTGACTGACCAACGATGATAGCTCATGGCAGACATTTAGAACTTTGATCCCTTGTCAGTAAACAGAATA
>Hefeng 40hao
CTAACTATCTAAGTGCCTTTCCCTCCTATGCTAACTACCATAAACTAACTCATGCAAGCTTTTGAATTAGTCTATTTCATCATATTGGACCCATTTGAATCCTATTGTATTTTTTCCCTAACATAATTGCTCTCTTACACATCTGTTCTTTGTTTATACTTGGAGCTCGATGTTACATATTTAATTTTGTCTTATTTATATTTAGATTGCTTAATTAAGTCTTTTTATTTTTGAAATTTTCAGTTAGTTCCTTTGTTTTTTTAAATGCTCTAAGATAGTCCTTTATTTTCTTAAAAATATCTTAATGTGATCTTTTTTCATCCAATTGAGGCGGGTGATGTTAAGTTATAAATTATAGCAAAAAGGATCAAATTGAGACATTTATAAACTAATAAAATAAAAGATTACATTGAGACATTAAAGGACCATGAAGCATTTTAAAAAACAAAGAACTTGATAACATAAAAAAAATAAAAAATAAAAACTTGATTGAAACTTTCAAAAATAGAAGAATCTAATTAAATATTTTAAATAAATAAAAAGATTAAATTAATAATTAAGCCAGTAAAGCAATGACAAAAAATATTATAATTTTTATGAATACTTGAAAGGTAAAGTTGTAAAATAGTTCAGGTATTGGTCCCACTTAAAATCAACATCTAACATTGACCGGTCATATACTTAAATCCGAATGATTAATTCTGTTTTTCACGTGATTAACTATTATTAAACATTTAAATAAATTAATGGTTAATCACTCATGAGATAAAATTATCCACTAATAAACATTTCAATGATATTGTGATACTACTAGCCCCACCACGATAATCAATACAACCAAATTTATTTATTTATAATCACGTATGAGATAAAATTAACCTATATATATATTTATTATTTAATTTCATAACACTATTAAACATTTTGGATATAAACTTAATCATATTTACACATGAATCATAATTTTATGATACCATTAATCATATATATTAATAATTATATGTAATTATATTAATTTATTTTAATTTTAAATGAAATAAAATTAATCATGCTTATATACATAACTAATTTTTTTATTCATACGATTATCAAATATTTACATTTAGATAGTAGATATATGTGTATAACTATCGTAGAAGAAATTGGAGAATCTTTTTCCCCGATACAAATCTAGTAAGCTGACATGATTGAATAATCCAATATGCAAGCCTCATCCATTGGATATCACAATTTTCACTACTAAGAACAGTACCACTGATTTTTAAAAATGCATCAAAATTCAAAAGTAAATAAGACAAAAAACAAAAAACATAGCTGCTTGGAAGTGGGAACCATTGAACCTAGGCTAGCATATGATGTCGTATTGAACACTGACGGAGCCGGTATCTTGCATTGGATTTATCTTGAATTCACATAATACCAAAAAAAGAAAGAAAGAAAGAGAGGTTCCTTTCAAAATATATTTACACTTTTTTTTAAATAAAACATAAAGTAAAAATTATCAATTAAAAGATAATAAAATTAATTCAAATAGTTTAAAAAACGTTTCCAATACATTTTTTTATTACTCTTATTCCTATTATAAATTGTTGTCTTCAGTTACTTTAGACAGACCAATAAAACTTAACAAATAGATAGAAAAATAATTTTATAAAATTAATCTTTTAATTATTAATTTATTTTTAGTTTTTTTATTTATATCATTAATATTATAAGAAAAATAAGTAAAAAAATATAATTAATATTATATTAAAAAATTAAAATAATAATTCTTACACGACGATTATTAGAAATGGAGTATGAGTTAAATTACACCTAATTTATTCAACAATAAACAACATTCAATGTAATATTTCAGTCAAAAAAAGCATTAAATATAATATTAAAAACTGTAGTAGTAGCATTTAATTTTTCAACTTTATGATTAATATAATAATAAATTAATAGTATTTTAATTGATAAGTATAATTAATATTTTATCCATCCAAAGAATTAAAAGGATACAATTGCCAGAACTCTAGCCAGAGACAGAGTGTATCTGTAACTGAAACGCGCTGGAATCAAATCTTAGCAAATCCTAAATCAAACTCAAAGGATCGAACTTTGGTTTGAGATTTCATCACTGATTGTGATTCTCTTCTCCTACAAAACTTGGCATCCGATCTCTCTCTATAATCAAATATCATTCAACAATAATCCTCATTTGTTATTCCCTATTTTCTAGGTAAATATACAAACCACTTTCTCTATCTCATACTACCATTTTCTATTGTTTTCTAATCATTTGTTATTGTTATTGTTGTTCTTAATTTCAATTTTGATCCTAAATAAAGTCTAATTCCCCAAATCCCTCTTCTACCTGCTTGATTAAATCTTAAATCTTGATTACTTACTTTCCTAATTTTCGTGATTCCTGTTGCAAATTGATCCAGTGAGAAGAGATATTCATGAGAGATGTTGAGCATTTGCATCTGGTGAAATCCATTTGAAGATTCTGGCGTGATTTTTTAGGGTACTTCCGAAATCGCTCTTCGAATTGAATCGGAGGATTTAAAAGAAGTGTTTTTTTTTTGTTTGCTTTTATTTTCTTCCTTTTGTTGTTGTATGTTTGTTGTCAACACAACATACAAGAGAAAGTTGTTGATAGATATAGCTTTGTGAGGGGTTTGCAAGTTGGAAATTGCAGCATCATGGACCAGCTTCCTGTTGAAGTGATTGGGAACATTCTGTCACACTTGAGGGCTGCAAGAGATGTGGTGATAGCTTCCGCATCATGCAGGAAATGGCGACTAGCGTGCTGCAAGCACCTTCATACACTCTCCTTCAACTCCAAAGATTGGCCCATTTACCGGGATTTGACAACTACCCGCCTTGAGATTTTGATCACACAAACCATTTTCCAGACCTCAGGGTTGCAGTCCCTCTCCATTTTGATGGAAGATGTCGATGAATTCTCGGCTTCCACTGTTACTGCTTGGCTCTTGTACACCAGGGAAACTCTCAGGCAATTGCATTATAATGTCAAGACTACGCCTAATGTTAACATTCTTGAAATATGTGGCAGGCATAAGCTGGAAATACTGGATCTGGCTCATAATTCCATTGTGGGGGTTGAGCCTAATTATCAGCGGTTCCCTTGTTTGAAATCTCTTTCCTTGAGTTATGTTAGTATATCTGCATTGGATCTAAATCTTTTGGTCTCTGCATGTCCGAAGATTGAAACTTTTGAACTTGTCAATCCAGAGATTGCAATGTCTGATGCACAGGTGACCGTTGAATTGAGTAGCTCAACGCTGAAGAGTGTGTATGTAGAAGCAATTAGTTTGGACAAGTTTTTATTGGAGGCTGATGGGCTTGAGTGCTTGCACTTGAAAGATTGTGCACTCGAGTTTTTTGAACTCATTGGCAAGGGGACCTTGAAGCATTTTAAGATTGATGATGTTAGTGTTATACATCTTGATATTGGTGAGACAGTTGAGAATCTTGAGACTGTGGATATCAGCAACTTCCCAATTATATGGCCAAAGTTTTACCAGATGATTTCAAGATCGTCGAATTTGAAGAGGCTTCGGCTTTGGGATGTAATGTTTGATGATGAGGATGAGGTTGTGGATTTGGAAACAATCGCGACTTGCTTTCCCTACCTGAGCCATTTATCTCTGAGTTATGATGTGAGGGATGGAGTGCTTTACTATGGTTTACAAGGCTCTTCCTATCTGGAGAGTGTTGTTGTCTTGGAGCTTGGCTGGACTGTGATCAATGATCTTTTCTCCCACTGGGTTGAGGGTCTGCTCAAGCGTTGCCCCAATCTGAAGAAGTTGGTCATTCATGGGATTGTTTCTGAGGCTAAGCCTCATGAAGAATGCCAGATGTTAGCCAATTTCACTACATCCATGGTTGAGCTGATGAGGAGATACACACATGAAGATCCATATTTTAAGTATGAATAAGATTTTGTTAAATACCTTGTTATAGCTCGTGCTTTCTTTTTAAGTCTAATTGTGTAGGCATATTGGCGGGTAACTTATTGAATTCAAGAGTTATGCATAACTTTTAACTTATTGTTTGGAATCTTCATCTAGAATCTGTGACTGACCAACGATGATAGCTCATGGCAGACATTTAGAACTTTGATCCCTTGTCAGTAAACAGAATA
>L72-1241
CTAACTATCTAAGTGCCTTTCCCTCCTATGCTAACTACCATAAACTAACTCATGCAAGCTTTTGAATTAGTCTATTTCATCATATTGGACCCATTTGAATCCTATTGTATTTTTTCCCTAACATAATTGCTCTCTTACACATCTGTTCTTTGTTTATACTTGGAGCTCGATGTTACATATTTAATTTTGTCTTATTTATATTTAGATTGCTTAATTAAGTCTTTTTATTTTTGAAATTTTCAGTTAGTTCCTTTGTTTTTTTAAATGCTCTAAGATAGTCCTTTATTTTCTTAAAAATATCTTAATGTGATCTTTTTTCATCCAATTGAGGCGGGTGATGTTAAGTTATAAATTATAGCAAAAAGGATCAAATTGAGACATTTATAAACTAATAAAATAAAAGATTACATTGAGACATTAAAGGACCATGAAGCATTTTAAAAAACAAAGAACTTGATAACATAAAAAAAATAAAAAATAAAAACTTGATTGAAACTTTCAAAAATAGAAGAATCTAATTAAATATTTTAAATAAATAAAAAGATTAAATTAATAATTAAGCCAGTAAAGCAATGACAAAAAATATTATAATTTTTATGAATACTTGAAAGGTAAAGTTGTAAAATAGTTCAGGTATTGGTCCCACTTAAAATCAACATCTAACATTGACCGGTCATATACTTAAATCCGAATGATTAATTCTGTTTTTCACGTGATTAACTATTATTAAACATTTAAATAAATTAATGGTTAATCACTCATGAGATAAAATTATCCACTAATAAACATTTCAATGATATTGTGATACTACTAGCCCCACCACGATAATCAATACAACCAAATTTATTTATTTATAATCACGTATGAGATAAAATTAACCTATATATATATTTATTATTTAATTTCATAACACTATTAAACATTTTGGATATAAACTTAATCATATTTACACATGAATCATAATTTTATGATACCATTAATCATATATATTAATAATTATATGTAATTATATTAATTTATTTTAATTTTAAATGAAATAAAATTAATCATGCTTATATACATAACTAATTTTTTTATTCATACGATTATCAAATATTTACATTTAGATAGTAGATATATGTGTATAACTATCGTAGAAGAAATTGGAGAATCTTTTTCCCCGATACAAATCTAGTAAGCTGACATGATTGAATAATCCAATATGCAAGCCTCATCCATTGGATATCACAATTTTCACTACTAAGAACAGTACCACTGATTTTTAAAAATGCATCAAAATTCAAAAGTAAATAAGACAAAAAACAAAAAACATAGCTGCTTGGAAGTGGGAACCATTGAACCTAGGCTAGCATATGATGTCGTATTGAACACTGACGGAGCCGGTATCTTGCATTGGATTTATCTTGAATTCACATAATACCAAAAAAAGAAAGAAAGAAAGAGAGGTTCCTTTCAAAATATATTTACACTTTTTTTTAAATAAAACATAAAGTAAAAATTATCAATTAAAAGATAATAAAATTAATTCAAATAGTTTAAAAAACGTTTCCAATACATTTTTTTATTACTCTTATTCCTATTATAAATTGTTGTCTTCAGTTACTTTAGACAGACCAATAAAACTTAACAAATAGATAGAAAAATAATTTTATAAAATTAATCTTTTAATTATTAATTTATTTTTAGTTTTTTTATTTATATCATTAATATTATAAGAAAAATAAGTAAAAAAATATAATTAATATTATATTAAAAAATTAAAATAATAATTCTTACACGACGATTATTAGAAATGGAGTATGAGTTAAATTACACCTAATTTATTCAACAATAAACAACATTCAATGTAATATTTCAGTCAAAAAAAGCATTAAATATAATATTAAAAACTGTAGTAGTAGCATTTAATTTTTCAACTTTATGATTAATATAATAATAAATTAATAGTATTTTAATTGATAAGTATAATTAATATTTTATCCATCCAAAGAATTAAAAGGATACAATTGCCAGAACTCTAGCCAGAGACAGAGTGTATCTGTAACTGAAACGCGCTGGAATCAAATCTTAGCAAATCCTAAATCAAACTCAAAGGATCGAACTTTGGTTTGAGATTTCATCACTGATTGTGATTCTCTTCTCCTACAAAACTTGGCATCCGATCTCTCTCTATAATCAAATATCATTCAACAATAATCCTCATTTGTTATTCCCTATTTTCTAGGTAAATATACAAACCACTTTCTCTATCTCATACTACCATTTTCTATTGTTTTCTAATCATTTGTTATTGTTATTGTTGTTCTTAATTTCAATTTTGATCCTAAATAAAGTCTAATTCCCCAAATCCCTCTTCTACCTGCTTGATTAAATCTTAAATCTTGATTACTTACTTTCCTAATTTTCGTGATTCCTGTTGCAAATTGATCCAGTGAGAAGAGATATTCATGAGAGATGTTGAGCATTTGCATCTGGTGAAATCCATTTGAAGATTCTGGCGTGATTTTTTAGGGTACTTCCGAAATCGCTCTTCGAATTGAATCGGAGGATTTAAAAGAAGTGTTTTTTTTTTGTTTGCTTTTATTTTCTTCCTTTTGTTGTTGTATGTTTGTTGTCAACACAACATACAAGAGAAAGTTGTTGATAGATATAGCTTTGTGAGGGGTTTGCAAGTTGGAAATTGCAGCATCATGGACCAGCTTCCTGTTGAAGTGATTGGGAACATTCTGTCACACTTGAGGGCTGCAAGAGATGTGGTGATAGCTTCCGCATCATGCAGGAAATGGCGACTAGCGTGCTGCAAGCACCTTCATACACTCTCCTTCAACTCCAAAGATTGGCCCATTTACCGGGATTTGACAACTACCCGCCTTGAGATTTTGATCACACAAACCATTTTCCAGACCTCAGGGTTGCAGTCCCTCTCCATTTTGATGGAAGATGTCGATGAATTCTCGGCTTCCACTGTTACTGCTTGGCTCTTGTACACCAGGGAAACTCTCAGGCAATTGCATTATAATGTCAAGACTACGCCTAATGTTAACATTCTTGAAATATGTGGCAGGCATAAGCTGGAAATACTGGATCTGGCTCATAATTCCATTGTGGGGGTTGAGCCTAATTATCAGCGGTTCCCTTGTTTGAAATCTCTTTCCTTGAGTTATGTTAGTATATCTGCATTGGATCTAAATCTTTTGGTCTCTGCATGTCCGAAGATTGAAACTTTTGAACTTGTCAATCCAGAGATTGCAATGTCTGATGCACAGGTGACCGTTGAATTGAGTAGCTCAACGCTGAAGAGTGTGTATGTAGAAGCAATTAGTTTGGACAAGTTTTTATTGGAGGCTGATGGGCTTGAGTGCTTGCACTTGAAAGATTGTGCACTCGAGTTTTTTGAACTCATTGGCAAGGGGACCTTGAAGCATTTTAAGATTGATGATGTTAGTGTTATACATCTTGATATTGGTGAGACAGTTGAGAATCTTGAGACTGTGGATATCAGCAACTTCCCAATTATATGGCCAAAGTTTTACCAGATGATTTCAAGATCGTCGAATTTGAAGAGGCTTCGGCTTTGGGATGTAATGTTTGATGATGAGGATGAGGTTGTGGATTTGGAAACAATCGCGACTTGCTTTCCCTACCTGAGCCATTTATCTCTGAGTTATGATGTGAGGGATGGAGTGCTTTACTATGGTTTACAAGGCTCTTCCTATCTGGAGAGTGTTGTTGTCTTGGAGCTTGGCTGGACTGTGATCAATGATCTTTTCTCCCACTGGGTTGAGGGTCTGCTCAAGCGTTGCCCCAATCTGAAGAAGTTGGTCATTCATGGGATTGTTTCTGAGGCTAAGGCTCATGAAGAATGCCAGATGTTAGCCAATTTCACTACATCCATGGTTGAGCTGATGAGGAGATACACACATGAAGATCCATATTTTAAGTATGAATAAGATTTTGTTAAATACCTTGTTATAGCTCGTGCTTTCTTTTTAAGTCTAATTGTGTAGGCATATTGGCGGGTAACTTATTGAATTCAAGAGTTATGCATAACTTTTAACTTATTGTTTGGAATCTTCATCTAGAATCTGTGACTGACCAACGATGATAGCTCATGGCAGACATTTAGAACTTTGATCCCTTGTCAGTAAACAGAATA
>Jim
CTAACTATCTAAGTGCCTTTCCCTCCTATGCTAACTACCATAAACTAACTCATGCAAGCTTTTGAATTAGTCTATTTCATCATATTGGACCCATTTGAATCCTATTGTATTTTTTCCCTAACATAATTGCTCTCTTACACATCTGTTCTTTGTTTATACTTGGAGCTCGATGTTACATATTTAATTTTGTCTTATTTATATTTAGATTGCTTAATTAAGTCTTTTTATTTTTGAAATTTTCAGTTAGTTCCTTTGTTTTTTTAAATGCTCTAAGATAGTCCTTTATTTTCTTAAAAATATCTTAATGTGATCTTTTTTCATCCAATTGAGGCGGGTGATGTTAAGTTATAAATTATAGCAAAAAGGATCAAATTGAGACATTTATAAACTAATAAAATAAAAGATTACATTGAGACATTAAAGGACCATGAAGCATTTTAAAAAACAAAGAACTTGATAACATAAAAAAAATAAAAAATAAAAACTTGATTGAAACTTTCAAAAATAGAAGAATCTAATTAAATATTTTAAATAAATAAAAAGATTAAATTAATAATTAAGCCAGTAAAGCAATGACAAAAAATATTATAATTTTTATGAATACTTGAAAGGTAAAGTTGTAAAATAGTTCAGGTATTGGTCCCACTTAAAATCAACATCTAACATTGACCGGTCATATACTTAAATCCGAATGATTAATTCTGTTTTTCACGTGATTAACTATTATTAAACATTTAAATAAATTAATGGTTAATCACTCATGAGATAAAATTATCCACTAATAAACATTTCAATGATATTGTGATACTACTAGCCCCACCACGATAATCAATACAACCAAATTTATTTATTTATAATCACGTATGAGATAAAATTAACCTATATATATATTTATTATTTAATTTCATAACACTATTAAACATTTTGGATATAAACTTAATCATATTTACACATGAATCATAATTTTATGATACCATTAATCATATATATTAATAATTATATGTAATTATATTAATTTATTTTAATTTTAAATGAAATAAAATTAATCATGCTTATATACATAACTAATTTTTTTATTCATACGATTATCAAATATTTACATTTAGATAGTAGATATATGTGTATAACTATCGTAGAAGAAATTGGAGAATCTTTTTCCCCGATACAAATCTAGTAAGCTGACATGATTGAATAATCCAATATGCAAGCCTCATCCATTGGATATCACAATTTTCACTACTAAGAACAGTACCACTGATTTTTAAAAATGCATCAAAATTCAAAAGTAAATAAGACAAAAAACAAAAAACATAGCTGCTTGGAAGTGGGAACCATTGAACCTAGGCTAGCATATGATGTCGTATTGAACACTGACGGAGCCGGTATCTTGCATTGGATTTATCTTGAATTCACATAATACCAAAAAAAGAAAGAAAGAAAGAGAGGTTCCTTTCAAAATATATTTACACTTTTTTTTAAATAAAACATAAAGTAAAAATTATCAATTAAAAGATAATAAAATTAATTCAAATAGTTTAAAAAACGTTTCCAATACATTTTTTTATTACTCTTATTCCTATTATAAATTGTTGTCTTCAGTTACTTTAGACAGACCAATAAAACTTAACAAATAGATAGAAAAATAATTTTATAAAATTAATCTTTTAATTATTAATTTATTTTTAGTTTTTTTATTTATATCATTAATATTATAAGAAAAATAAGTAAAAAAATATAATTAATATTATATTAAAAAATTAAAATAATAATTCTTACACGACGATTATTAGAAATGGAGTATGAGTTAAATTACACCTAATTTATTCAACAATAAACAACATTCAATGTAATATTTCAGTCAAAAAAAGCATTAAATATAATATTAAAAACTGTAGTAGTAGCATTTAATTTTTCAACTTTATGATTAATATAATAATAAATTAATAGTATTTTAATTGATAAGTATAATTAATATTTTATCCATCCAAAGAATTAAAAGGATACAATTGCCAGAACTCTAGCCAGAGACAGAGTGTATCTGTAACTGAAACGCGCTGGAATCAAATCTTAGCAAATCCTAAATCAAACTCAAAGGATCGAACTTTGGTTTGAGATTTCATCACTGATTGTGATTCTCTTCTCCTACAAAACTTGGCATCCGATCTCTCTCTATAATCAAATATCATTCAACAATAATCCTCATTTGTTATTCCCTATTTTCTAGGTAAATATACAAACCACTTTCTCTATCTCATACTACCATTTTCTATTGTTTTCTAATCATTTGTTATTGTTATTGTTGTTCTTAATTTCAATTTTGATCCTAAATAAAGTCTAATTCCCCAAATCCCTCTTCTACCTGCTTGATTAAATCTTAAATCTTGATTACTTACTTTCCTAATTTTCGTGATTCCTGTTGCAAATTGATCCAGTGAGAAGAGATATTCATGAGAGATGTTGAGCATTTGCATCTGGTGAAATCCATTTGAAGATTCTGGCGTGATTTTTTAGGGTACTTCCGAAATCGCTCTTCGAATTGAATCGGAGGATTTAAAAGAAGTGTTTTTTTTTTGTTTGCTTTTATTTTCTTCCTTTTGTTGTTGTATGTTTGTTGTCAACACAACATACAAGAGAAAGTTGTTGATAGATATAGCTTTGTGAGGGGTTTGCAAGTTGGAAATTGCAGCATCATGGACCAGCTTCCTGTTGAAGTGATTGGGAACATTCTGTCACACTTGAGGGCTGCAAGAGATGTGGTGATAGCTTCCGCATCATGCAGGAAATGGCGACTAGCGTGCTGCAAGCACCTTCATACACTCTCCTTCAACTCCAAAGATTGGCCCATTTACCGGGATTTGACAACTACCCGCCTTGAGATTTTGATCACACAAACCATTTTCCAGACCTCAGGGTTGCAGTCCCTCTCCATTTTGATGGAAGATGTCGATGAATTCTCGGCTTCCACTGTTACTGCTTGGCTCTTGTACACCAGGGAAACTCTCAGGCAATTGCATTATAATGTCAAGACTACGCCTAATGTTAACATTCTTGAAATATGTGGCAGGCATAAGCTGGAAATACTGGATCTGGCTCATAATTCCATTGTGGGGGTTGAGCCTAATTATCAGCGGTTCCCTTGTTTGAAATCTCTTTCCTTGAGTTATGTTAGTATATCTGCATTGGATCTAAATCTTTTGGTCTCTGCATGTCCGAAGATTGAAACTTTTGAACTTGTCAATCCAGAGATTGCAATGTCTGATGCACAGGTGACCGTTGAATTGAGTAGCTCAACGCTGAAGAGTGTGTATGTAGAAGCAATTAGTTTGGACAAGTTTTTATTGGAGGCTGATGGGCTTGAGTGCTTGCACTTGAAAGATTGTGCACTCGAGTTTTTTGAACTCATTGGCAAGGGGACCTTGAAGCATTTTAAGATTGATGATGTTAGTGTTATACATCTTGATATTGGTGAGACAGTTGAGAATCTTGAGACTGTGGATATCAGCAACTTCCCAATTATATGGCCAAAGTTTTACCAGATGATTTCAAGATCGTCGAATTTGAAGAGGCTTCGGCTTTGGGATGTAATGTTTGATGATGAGGATGAGGTTGTGGATTTGGAAACAATCGCGACTTGCTTTCCCTACCTGAGCCATTTATCTCTGAGTTATGATGTGAGGGATGGAGTGCTTTACTATGGTTTACAAGGCTCTTCCTATCTGGAGAGTGTTGTTGTCTTGGAGCTTGGCTGGACTGTGATCAATGATCTTTTCTCCCACTGGGTTGAGGGTCTGCTCAAGCGTTGCCCCAATCTGAAGAAGTTGGTCATTCATGGGATTGTTTCTGAGGCTAAGCCTCATGAAGAATGCCAGATGTTAGCCAATTTCACTACATCCATGGTTGAGCTGATGAGGAGATACACACATGAAGATCCATATTTTAAGTATGAATAAGATTTTGTTAAATACCTTGTTATAGCTCGTGCTTTCTTTTTAAGTCTAATTGTGTAGGCATATTGGCGGGTAACTTATTGAATTCAAGAGTTATGCATAACTTTTAACTTATTGTTTGGAATCTTCATCTAGAATCTGTGACTGACCAACGATGATAGCTCATGGCAGACATTTAGAACTTTGATCCCTTGTCAGTAAACAGAATA
>Heihe 39hao
CTAACTATCTAAGTGCCTTTCCCTCCTATGCTAACTACCATAAACTAACTCATGCAAGCTTTTGAATTAGTCTATTTCATCATATTGGACCCATTTGAATCCTATTGTATTTTTTCCCTAACATAATTGCTCTCTTACACATCTGTTCTTTGTTTATACTTGGAGCTCGATGTTACATATTTAATTTTGTCTTATTTATATTTAGATTGCTTAATTAAGTCTTTTTATTTTTGAAATTTTCAGTTAGTTCCTTTGTTTTTTTAAATGCTCTAAGATAGTCCTTTATTTTCTTAAAAATATCTTAATGTGATCTTTTTTCATCCAATTGAGGCGGGTGATGTTAAGTTATAAATTATAGCAAAAAGGATCAAATTGAGACATTTATAAACTAATAAAATAAAAGATTACATTGAGACATTAAAGGACCATGAAGCATTTTAAAAAACAAAGAACTTGATAACATAAAAAAAATAAAAAATAAAAACTTGATTGAAACTTTCAAAAATAGAAGAATCTAATTAAATATTTTAAATAAATAAAAAGATTAAATTAATAATTAAGCCAGTAAAGCAATGACAAAAAATATTATAATTTTTATGAATACTTGAAAGGTAAAGTTGTAAAATAGTTCAGGTATTGGTCCCACTTAAAATCAACATCTAACATTGACCGGTCATATACTTAAATCCGAATGATTAATTCTGTTTTTCACGTGATTAACTATTATTAAACATTTAAATAAATTAATGGTTAATCACTCATGAGATAAAATTATCCACTAATAAACATTTCAATGATATTGTGATACTACTAGCCCCACCACGATAATCAATACAACCAAATTTATTTATTTATAATCACGTATGAGATAAAATTAACCTATATATATATTTATTATTTAATTTCATAACACTATTAAACATTTTGGATATAAACTTAATCATATTTACACATGAATCATAATTTTATGATACCATTAATCATATATATTAATAATTATATGTAATTATATTAATTTATTTTAATTTTAAATGAAATAAAATTAATCATGCTTATATACATAACTAATTTTTTTATTCATACGATTATCAAATATTTACATTTAGATAGTAGATATATGTGTATAACTATCGTAGAAGAAATTGGAGAATCTTTTTCCCCGATACAAATCTAGTAAGCTGACATGATTGAATAATCCAATATGCAAGCCTCATCCATTGGATATCACAATTTTCACTACTAAGAACAGTACCACTGATTTTTAAAAATGCATCAAAATTCAAAAGTAAATAAGACAAAAAACAAAAAACATAGCTGCTTGGAAGTGGGAACCATTGAACCTAGGCTAGCATATGATGTCGTATTGAACACTGACGGAGCCGGTATCTTGCATTGGATTTATCTTGAATTCACATAATACCAAAAAAAGAAAGAAAGAAAGAGAGGTTCCTTTCAAAATATATTTACACTTTTTTTTAAATAAAACATAAAGTAAAAATTATCAATTAAAAGATAATAAAATTAATTCAAATAGTTTAAAAAACGTTTCCAATACATTTTTTTATTACTCTTATTCCTATTATAAATTGTTGTCTTCAGTTACTTTAGACAGACCAATAAAACTTAACAAATAGATAGAAAAATAATTTTATAAAATTAATCTTTTAATTATTAATTTATTTTTAGTTTTTTTATTTATATCATTAATATTATAAGAAAAATAAGTAAAAAAATATAATTAATATTATATTAAAAAATTAAAATAATAATTCTTACACGACGATTATTAGAAATGGAGTATGAGTTAAATTACACCTAATTTATTCAACAATAAACAACATTCAATGTAATATTTCAGTCAAAAAAAGCATTAAATATAATATTAAAAACTGTAGTAGTAGCATTTAATTTTTCAACTTTATGATTAATATAATAATAAATTAATAGTATTTTAATTGATAAGTATAATTAATATTTTATCCATCCAAAGAATTAAAAGGATACAATTGCCAGAACTCTAGCCAGAGACAGAGTGTATCTGTAACTGAAACGCGCTGGAATCAAATCTTAGCAAATCCTAAATCAAACTCAAAGGATCGAACTTTGGTTTGAGATTTCATCACTGATTGTGATTCTCTTCTCCTACAAAACTTGGCATCCGATCTCTCTCTATAATCAAATATCATTCAACAATAATCCTCATTTGTTATTCCCTATTTTCTAGGTAAATATACAAACCACTTTCTCTATCTCATACTACCATTTTCTATTGTTTTCTAATCATTTGTTATTGTTATTGTTGTTCTTAATTTCAATTTTGATCCTAAATAAAGTCTAATTCCCCAAATCCCTCTTCTACCTGCTTGATTAAATCTTAAATCTTGATTACTTACTTTCCTAATTTTCGTGATTCCTGTTGCAAATTGATCCAGTGAGAAGAGATATTCATGAGAGATGTTGAGCATTTGCATCTGGTGAAATCCATTTGAAGATTCTGGCGTGATTTTTTAGGGTACTTCCGAAATCGCTCTTCGAATTGAATCGGAGGATTTAAAAGAAGTGTTTTTTTTTTGTTTGCTTTTATTTTCTTCCTTTTGTTGTTGTATGTTTGTTGTCAACACAACATACAAGAGAAAGTTGTTGATAGATATAGCTTTGTGAGGGGTTTGCAAGTTGGAAATTGCAGCATCATGGACCAGCTTCCTGTTGAAGTGATTGGGAACATTCTGTCACACTTGAGGGCTGCAAGAGATGTGGTGATAGCTTCCGCATCATGCAGGAAATGGCGACTAGCGTGCTGCAAGCACCTTCATACACTCTCCTTCAACTCCAAAGATTGGCCCATTTACCGGGATTTGACAACTACCCGCCTTGAGATTTTGATCACACAAACCATTTTCCAGACCTCAGGGTTGCAGTCCCTCTCCATTTTGATGGAAGATGTCGATGAATTCTCGGCTTCCACTGTTACTGCTTGGCTCTTGTACACCAGGGAAACTCTCAGGCAATTGCATTATAATGTCAAGACTACGCCTAATGTTAACATTCTTGAAATATGTGGCAGGCATAAGCTGGAAATACTGGATCTGGCTCATAATTCCATTGTGGGGGTTGAGCCTAATTATCAGCGGTTCCCTTGTTTGAAATCTCTTTCCTTGAGTTATGTTAGTATATCTGCATTGGATCTAAATCTTTTGGTCTCTGCATGTCCGAAGATTGAAACTTTTGAACTTGTCAATCCAGAGATTGCAATGTCTGATGCACAGGTGACCGTTGAATTGAGTAGCTCAACGCTGAAGAGTGTGTATGTAGAAGCAATTAGTTTGGACAAGTTTTTATTGGAGGCTGATGGGCTTGAGTGCTTGCACTTGAAAGATTGTGCACTCGAGTTTTTTGAACTCATTGGCAAGGGGACCTTGAAGCATTTTAAGATTGATGATGTTAGTGTTATACATCTTGATATTGGTGAGACAGTTGAGAATCTTGAGACTGTGGATATCAGCAACTTCCCAATTATATGGCCAAAGTTTTACCAGATGATTTCAAGATCGTCGAATTTGAAGAGGCTTCGGCTTTGGGATGTAATGTTTGATGATGAGGATGAGGTTGTGGATTTGGAAACAATCGCGACTTGCTTTCCCTACCTGAGCCATTTATCTCTGAGTTATGATGTGAGGGATGGAGTGCTTTACTATGGTTTACAAGGCTCTTCCTATCTGGAGAGTGTTGTTGTCTTGGAGCTTGGCTGGACTGTGATCAATGATCTTTTCTCCCACTGGGTTGAGGGTCTGCTCAAGCGTTGCCCCAATCTGAAGAAGTTGGTCATTCATGGGATTGTTTCTGAGGCTAAGCCTCATGAAGAATGCCAGATGTTAGCCAATTTCACTACATCCATGGTTGAGCTGATGAGGAGATACACACATGAAGATCCATATTTTAAGTATGAATAAGATTTTGTTAAATACCTTGTTATAGCTCGTGCTTTCTTTTTAAGTCTAATTGTGTAGGCATATTGGCGGGTAACTTATTGAATTCAAGAGTTATGCATAACTTTTAACTTATTGTTTGGAATCTTCATCTAGAATCTGTGACTGACCAACGATGATAGCTCATGGCAGACATTTAGAACTTTGATCCCTTGTCAGTAAACAGAATA
>Yongjizaodou
CTAACTATCTAAGTGCCTTTCCCTCCTATGCTAACTACCATAAACTAACTCATGCAAGCTTTTGAATTAGTCTATTTCATCATATTGGACCCATTTGAATCCTATTGTATTTTTTCCCTAACATAATTGCTCTCTTACACATCTGTTCTTTGTTTATACTTGGAGCTCGATGTTACATATTTAATTTTGTCTTATTTATATTTAGATTGCTTAATTAAGTCTTTTTATTTTTGAAATTTTCAGTTAGTTCCTTTGTTTTTTTAAATGCTCTAAGATAGTCCTTTATTTTCTTAAAAATATCTTAATGTGATCTTTTTTCATCCAATTGAGGCGGGTGATGTTAAGTTATAAATTATAGCAAAAAGGATCAAATTGAGACATTTATAAACTAATAAAATAAAAGATTACATTGAGACATTAAAGGACCATGAAGCATTTTAAAAAACAAAGAACTTGATAACATAAAAAAAATAAAAAATAAAAACTTGATTGAAACTTTCAAAAATAGAAGAATCTAATTAAATATTTTAAATAAATAAAAAGATTAAATTAATAATTAAGCCAGTAAAGCAATGACAAAAAATATTATAATTTTTATGAATACTTGAAAGGTAAAGTTGTAAAATAGTTCAGGTATTGGTCCCACTTAAAATCAACATCTAACATTGACCGGTCATATACTTAAATCCGAATGATTAATTCTGTTTTTCACGTGATTAACTATTATTAAACATTTAAATAAATTAATGGTTAATCACTCATGAGATAAAATTATCCACTAATAAACATTTCAATGATATTGTGATACTACTAGCCCCACCACGATAATCAATACAACCAAATTTATTTATTTATAATCACGTATGAGATAAAATTAACCTATATATATATTTATTATTTAATTTCATAACACTATTAAACATTTTGGATATAAACTTAATCATATTTACACATGAATCATAATTTTATGATACCATTAATCATATATATTAATAATTATATGTAATTATATTAATTTATTTTAATTTTAAATGAAATAAAATTAATCATGCTTATATACATAACTAATTTTTTTATTCATACGATTATCAAATATTTACATTTAGATAGTAGATATATGTGTATAACTATCGTAGAAGAAATTGGAGAATCTTTTTCCCCGATACAAATCTAGTAAGCTGACATGATTGAATAATCCAATATGCAAGCCTCATCCATTGGATATCACAATTTTCACTACTAAGAACAGTACCACTGATTTTTAAAAATGCATCAAAATTCAAAAGTAAATAAGACAAAAAACAAAAAACATAGCTGCTTGGAAGTGGGAACCATTGAACCTAGGCTAGCATATGATGTCGTATTGAACACTGACGGAGCCGGTATCTTGCATTGGATTTATCTTGAATTCACATAATACCAAAAAAAGAAAGAAAGAAAGAGAGGTTCCTTTCAAAATATATTTACACTTTTTTTTAAATAAAACATAAAGTAAAAATTATCAATTAAAAGATAATAAAATTAATTCAAATAGTTTAAAAAACGTTTCCAATACATTTTTTTATTACTCTTATTCCTATTATAAATTGTTGTCTTCAGTTACTTTAGACAGACCAATAAAACTTAACAAATAGATAGAAAAATAATTTTATAAAATTAATCTTTTAATTATTAATTTATTTTTAGTTTTTTTATTTATATCATTAATATTATAAGAAAAATAAGTAAAAAAATATAATTAATATTATATTAAAAAATTAAAATAATAATTCTTACACGACGATTATTAGAAATGGAGTATGAGTTAAATTACACCTAATTTATTCAACAATAAACAACATTCAATGTAATATTTCAGTCAAAAAAAGCATTAAATATAATATTAAAAACTGTAGTAGTAGCATTTAATTTTTCAACTTTATGATTAATATAATAATAAATTAATAGTATTTTAATTGATAAGTATAATTAATATTTTATCCATCCAAAGAATTAAAAGGATACAATTGCCAGAACTCTAGCCAGAGACAGAGTGTATCTGTAACTGAAACGCGCTGGAATCAAATCTTAGCAAATCCTAAATCAAACTCAAAGGATCGAACTTTGGTTTGAGATTTCATCACTGATTGTGATTCTCTTCTCCTACAAAACTTGGCATCCGATCTCTCTCTATAATCAAATATCATTCAACAATAATCCTCATTTGTTATTCCCTATTTTCTAGGTAAATATACAAACCACTTTCTCTATCTCATACTACCATTTTCTATTGTTTTCTAATCATTTGTTATTGTTATTGTTGTTCTTAATTTCAATTTTGATCCTAAATAAAGTCTAATTCCCCAAATCCCTCTTCTACCTGCTTGATTAAATCTTAAATCTTGATTACTTACTTTCCTAATTTTCGTGATTCCTGTTGCAAATTGATCCAGTGAGAAGAGATATTCATGAGAGATGTTGAGCATTTGCATCTGGTGAAATCCATTTGAAGATTCTGGCGTGATTTTTTAGGGTACTTCCGAAATCGCTCTTCGAATTGAATCGGAGGATTTAAAAGAAGTGTTTTTTTTTTGTTTGCTTTTATTTTCTTCCTTTTGTTGTTGTATGTTTGTTGTCAACACAACATACAAGAGAAAGTTGTTGATAGATATAGCTTTGTGAGGGGTTTGCAAGTTGGAAATTGCAGCATCATGGACCAGCTTCCTGTTGAAGTGATTGGGAACATTCTGTCACACTTGAGGGCTGCAAGAGATGTGGTGATAGCTTCCGCATCATGCAGGAAATGGCGACTAGCGTGCTGCAAGCACCTTCATACACTCTCCTTCAACTCCAAAGATTGGCCCATTTACCGGGATTTGACAACTACCCGCCTTGAGATTTTGATCACACAAACCATTTTCCAGACCTCAGGGTTGCAGTCCCTCTCCATTTTGATGGAAGATGTCGATGAATTCTCGGCTTCCACTGTTACTGCTTGGCTCTTGTACACCAGGGAAACTCTCAGGCAATTGCATTATAATGTCAAGACTACGCCTAATGTTAACATTCTTGAAATATGTGGCAGGCATAAGCTGGAAATACTGGATCTGGCTCATAATTCCATTGTGGGGGTTGAGCCTAATTATCAGCGGTTCCCTTGTTTGAAATCTCTTTCCTTGAGTTATGTTAGTATATCTGCATTGGATCTAAATCTTTTGGTCTCTGCATGTCCGAAGATTGAAACTTTTGAACTTGTCAATCCAGAGATTGCAATGTCTGATGCACAGGTGACCGTTGAATTGAGTAGCTCAACGCTGAAGAGTGTGTATGTAGAAGCAATTAGTTTGGACAAGTTTTTATTGGAGGCTGATGGGCTTGAGTGCTTGCACTTGAAAGATTGTGCACTCGAGTTTTTTGAACTCATTGGCAAGGGGACCTTGAAGCATTTTAAGATTGATGATGTTAGTGTTATACATCTTGATATTGGTGAGACAGTTGAGAATCTTGAGACTGTGGATATCAGCAACTTCCCAATTATATGGCCAAAGTTTTACCAGATGATTTCAAGATCGTCGAATTTGAAGAGGCTTCGGCTTTGGGATGTAATGTTTGATGATGAGGATGAGGTTGTGGATTTGGAAACAATCGCGACTTGCTTTCCCTACCTGAGCCATTTATCTCTGAGTTATGATGTGAGGGATGGAGTGCTTTACTATGGTTTACAAGGCTCTTCCTATCTGGAGAGTGTTGTTGTCTTGGAGCTTGGCTGGACTGTGATCAATGATCTTTTCTCCCACTGGGTTGAGGGTCTGCTCAAGCGTTGCCCCAATCTGAAGAAGTTGGTCATTCATGGGATTGTTTCTGAGGCTAAGCCTCATGAAGAATGCCAGATGTTAGCCAATTTCACTACATCCATGGTTGAGCTGATGAGGAGATACACACATGAAGATCCATATTTTAAGTATGAATAAGATTTTGTTAAATACCTTGTTATAGCTCGTGCTTTCTTTTTAAGTCTAATTGTGTAGGCATATTGGCGGGTAACTTATTGAATTCAAGAGTTATGCATAACTTTTAACTTATTGTTTGGAATCTTCATCTAGAATCTGTGACTGACCAACGATGATAGCTCATGGCAGACATTTAGAACTTTGATCCCTTGTCAGTAAACAGAATA
>L72D-4045
CTAACTATCTAAGTGCCTTTCCCTCCTATGCTAACTACCATAAACTAACTCATGCAAGCTTTTGAATTAGTCTATTTCATCATATTGGACCCATTTGAATCCTATTGTATTTTTTCCCTAACATAATTGCTCTCTTACACATCTGTTCTTTGTTTATACTTGGAGCTCGATGTTACATATTTAATTTTGTCTTATTTATATTTAGATTGCTTAATTAAGTCTTTTTATTTTTGAAATTTTCAGTTAGTTCCTTTGTTTTTTTAAATGCTCTAAGATAGTCCTTTATTTTCTTAAAAATATCTTAATGTGATCTTTTTTCATCCAATTGAGGCGGGTGATGTTAAGTTATAAATTATAGCAAAAAGGATCAAATTGAGACATTTATAAACTAATAAAATAAAAGATTACATTGAGACATTAAAGGACCATGAAGCATTTTAAAAAACAAAGAACTTGATAACATAAAAAAAATAAAAAATAAAAACTTGATTGAAACTTTCAAAAATAGAAGAATCTAATTAAATATTTTAAATAAATAAAAAGATTAAATTAATAATTAAGCCAGTAAAGCAATGACAAAAAATATTATAATTTTTATGAATACTTGAAAGGTAAAGTTGTAAAATAGTTCAGGTATTGGTCCCACTTAAAATCAACATCTAACATTGACCGGTCATATACTTAAATCCGAATGATTAATTCTGTTTTTCACGTGATTAACTATTATTAAACATTTAAATAAATTAATGGTTAATCACTCATGAGATAAAATTATCCACTAATAAACATTTCAATGATATTGTGATACTACTAGCCCCACCACGATAATCAATACAACCAAATTTATTTATTTATAATCACGTATGAGATAAAATTAACCTATATATATATTTATTATTTAATTTCATAACACTATTAAACATTTTGGATATAAACTTAATCATATTTACACATGAATCATAATTTTATGATACCATTAATCATATATATTAATAATTATATGTAATTATATTAATTTATTTTAATTTTAAATGAAATAAAATTAATCATGCTTATATACATAACTAATTTTTTTATTCATACGATTATCAAATATTTACATTTAGATAGTAGATATATGTGTATAACTATCGTAGAAGAAATTGGAGAATCTTTTTCCCCGATACAAATCTAGTAAGCTGACATGATTGAATAATCCAATATGCAAGCCTCATCCATTGGATATCACAATTTTCACTACTAAGAACAGTACCACTGATTTTTAAAAATGCATCAAAATTCAAAAGTAAATAAGACAAAAAACAAAAAACATAGCTGCTTGGAAGTGGGAACCATTGAACCTAGGCTAGCATATGATGTCGTATTGAACACTGACGGAGCCGGTATCTTGCATTGGATTTATCTTGAATTCACATAATACCAAAAAAAGAAAGAAAGAAAGAGAGGTTCCTTTCAAAATATATTTACACTTTTTTTTAAATAAAACATAAAGTAAAAATTATCAATTAAAAGATAATAAAATTAATTCAAATAGTTTAAAAAACGTTTCCAATACATTTTTTTATTACTCTTATTCCTATTATAAATTGTTGTCTTCAGTTACTTTAGACAGACCAATAAAACTTAACAAATAGATAGAAAAATAATTTTATAAAATTAATCTTTTAATTATTAATTTATTTTTAGTTTTTTTATTTATATCATTAATATTATAAGAAAAATAAGTAAAAAAATATAATTAATATTATATTAAAAAATTAAAATAATAATTCTTACACGACGATTATTAGAAATGGAGTATGAGTTAAATTACACCTAATTTATTCAACAATAAACAACATTCAATGTAATATTTCAGTCAAAAAAAGCATTAAATATAATATTAAAAACTGTAGTAGTAGCATTTAATTTTTCAACTTTATGATTAATATAATAATAAATTAATAGTATTTTAATTGATAAGTATAATTAATATTTTATCCATCCAAAGAATTAAAAGGATACAATTGCCAGAACTCTAGCCAGAGACAGAGTGTATCTGTAACTGAAACGCGCTGGAATCAAATCTTAGCAAATCCTAAATCAAACTCAAAGGATCGAACTTTGGTTTGAGATTTCATCACTGATTGTGATTCTCTTCTCCTACAAAACTTGGCATCCGATCTCTCTCTATAATCAAATATCATTCAACAATAATCCTCATTTGTTATTCCCTATTTTCTAGGTAAATATACAAACCACTTTCTCTATCTCATACTACCATTTTCTATTGTTTTCTAATCATTTGTTATTGTTATTGTTGTTCTTAATTTCAATTTTGATCCTAAATAAAGTCTAATTCCCCAAATCCCTCTTCTACCTGCTTGATTAAATCTTAAATCTTGATTACTTACTTTCCTAATTTTCGTGATTCCTGTTGCAAATTGATCCAGTGAGAAGAGATATTCATGAGAGATGTTGAGCATTTGCATCTGGTGAAATCCATTTGAAGATTCTGGCGTGATTTTTTAGGGTACTTCCGAAATCGCTCTTCGAATTGAATCGGAGGATTTAAAAGAAGTGTTTTTTTTTTGTTTGCTTTTATTTTCTTCCTTTTGTTGTTGTATGTTTGTTGTCAACACAACATACAAGAGAAAGTTGTTGATAGATATAGCTTTGTGAGGGGTTTGCAAGTTGGAAATTGCAGCATCATGGACCAGCTTCCTGTTGAAGTGATTGGGAACATTCTGTCACACTTGAGGGCTGCAAGAGATGTGGTGATAGCTTCCGCATCATGCAGGAAATGGCGACTAGCGTGCTGCAAGCACCTTCATACACTCTCCTTCAACTCCAAAGATTGGCCCATTTACCGGGATTTGACAACTACCCGCCTTGAGATTTTGATCACACAAACCATTTTCCAGACCTCAGGGTTGCAGTCCCTCTCCATTTTGATGGAAGATGTCGATGAATTCTCGGCTTCCACTGTTACTGCTTGGCTCTTGTACACCAGGGAAACTCTCAGGCAATTGCATTATAATGTCAAGACTACGCCTAATGTTAACATTCTTGAAATATGTGGCAGGCATAAGCTGGAAATACTGGATCTGGCTCATAATTCCATTGTGGGGGTTGAGCCTAATTATCAGCGGTTCCCTTGTTTGAAATCTCTTTCCTTGAGTTATGTTAGTATATCTGCATTGGATCTAAATCTTTTGGTCTCTGCATGTCCGAAGATTGAAACTTTTGAACTTGTCAATCCAGAGATTGCAATGTCTGATGCACAGGTGACCGTTGAATTGAGTAGCTCAACGCTGAAGAGTGTGTATGTAGAAGCAATTAGTTTGGACAAGTTTTTATTGGAGGCTGATGGGCTTGAGTGCTTGCACTTGAAAGATTGTGCACTCGAGTTTTTTGAACTCATTGGCAAGGGGACCTTGAAGCATTTTAAGATTGATGATGTTAGTGTTATACATCTTGATATTGGTGAGACAGTTGAGAATCTTGAGACTGTGGATATCAGCAACTTCCCAATTATATGGCCAAAGTTTTACCAGATGATTTCAAGATCGTCGAATTTGAAGAGGCTTCGGCTTTGGGATGTAATGTTTGATGATGAGGATGAGGTTGTGGATTTGGAAACAATCGCGACTTGCTTTCCCTACCTGAGCCATTTATCTCTGAGTTATGATGTGAGGGATGGAGTGCTTTACTATGGTTTACAAGGCTCTTCCTATCTGGAGAGTGTTGTTGTCTTGGAGCTTGGCTGGACTGTGATCAATGATCTTTTCTCCCACTGGGTTGAGGGTCTGCTCAAGCGTTGCCCCAATCTGAAGAAGTTGGTCATTCATGGGATTGTTTCTGAGGCTAAGCCTCATGAAGAATGCCAGATGTTAGCCAATTTCACTACATCCATGGTTGAGCTGATGAGGAGATACACACATGAAGATCCATATTTTAAGTATGAATAAGATTTTGTTAAATACCTTGTTATAGCTCGTGCTTTCTTTTTAAGTCTAATTGTGTAGGCATATTGGCGGGTAACTTATTGAATTCAAGAGTTATGCATAACTTTTAACTTATTGTTTGGAATCTTCATCTAGAATCTGTGACTGACCAACGATGATAGCTCATGGCAGACATTTAGAACTTTGATCCCTTGTCAGTAAACAGAATA
>Fengdou 1
CTAACTATCTAAGTGCCTTTCCCTCCTATGCTAACTACCATAAACTAACTCATGCAAGCTTTTGAATTAGTCTATTTCATCATATTGGACCCATTTGAATCCTATTGTATTTTTTCCCTAACATAATTGCTCTCTTACACATCTGTTCTTTGTTTATACTTGGAGCTCGATGTTACATATTTAATTTTGTCTTATTTATATTTAGATTGCTTAATTAAGTCTTTTTATTTTTGAAATTTTCAGTTAGTTCCTTTGTTTTTTTAAATGCTCTAAGATAGTCCTTTATTTTCTTAAAAATATCTTAATGTGATCTTTTTTCATCCAATTGAGGCGGGTGATGTTAAGTTATAAATTATAGCAAAAAGGATCAAATTGAGACATTTATAAACTAATAAAATAAAAGATTACATTGAGACATTAAAGGACCATGAAGCATTTTAAAAAACAAAGAACTTGATAACATAAAAAAAATAAAAAATAAAAACTTGATTGAAACTTTCAAAAATAGAAGAATCTAATTAAATATTTTAAATAAATAAAAAGATTAAATTAATAATTAAGCCAGTAAAGCAATGACAAAAAATATTATAATTTTTATGAATACTTGAAAGGTAAAGTTGTAAAATAGTTCAGGTATTGGTCCCACTTAAAATCAACATCTAACATTGACCGGTCATATACTTAAATCCGAATGATTAATTCTGTTTTTCACGTGATTAACTATTATTAAACATTTAAATAAATTAATGGTTAATCACTCATGAGATAAAATTATCCACTAATAAACATTTCAATGATATTGTGATACTACTAGCCCCACCACGATAATCAATACAACCAAATTTATTTATTTATAATCACGTATGAGATAAAATTAACCTATATATATATTTATTATTTAATTTCATAACACTATTAAACATTTTGGATATAAACTTAATCATATTTACACATGAATCATAATTTTATGATACCATTAATCATATATATTAATAATTATATGTAATTATATTAATTTATTTTAATTTTAAATGAAATAAAATTAATCATGCTTATATACATAACTAATTTTTTTATTCATACGATTATCAAATATTTACATTTAGATAGTAGATATATGTGTATAACTATCGTAGAAGAAATTGGAGAATCTTTTTCCCCGATACAAATCTAGTAAGCTGACATGATTGAATAATCCAATATGCAAGCCTCATCCATTGGATATCACAATTTTCACTACTAAGAACAGTACCACTGATTTTTAAAAATGCATCAAAATTCAAAAGTAAATAAGACAAAAAACAAAAAACATAGCTGCTTGGAAGTGGGAACCATTGAACCTAGGCTAGCATATGATGTCGTATTGAACACTGACGGAGCCGGTATCTTGCATTGGATTTATCTTGAATTCACATAATACCAAAAAAAGAAAGAAAGAAAGAGAGGTTCCTTTCAAAATATATTTACACTTTTTTTTAAATAAAACATAAAGTAAAAATTATCAATTAAAAGATAATAAAATTAATTCAAATAGTTTAAAAAACGTTTCCAATACATTTTTTTATTACTCTTATTCCTATTATAAATTGTTGTCTTCAGTTACTTTAGACAGACCAATAAAACTTAACAAATAGATAGAAAAATAATTTTATAAAATTAATCTTTTAATTATTAATTTATTTTTAGTTTTTTTATTTATATCATTAATATTATAAGAAAAATAAGTAAAAAAATATAATTAATATTATATTAAAAAATTAAAATAATAATTCTTACACGACGATTATTAGAAATGGAGTATGAGTTAAATTACACCTAATTTATTCAACAATAAACAACATTCAATGTAATATTTCAGTCAAAAAAAGCATTAAATATAATATTAAAAACTGTAGTAGTAGCATTTAATTTTTCAACTTTATGATTAATATAATAATAAATTAATAGTATTTTAATTGATAAGTATAATTAATATTTTATCCATCCAAAGAATTAAAAGGATACAATTGCCAGAACTCTAGCCAGAGACAGAGTGTATCTGTAACTGAAACGCGCTGGAATCAAATCTTAGCAAATCCTAAATCAAACTCAAAGGATCGAACTTTGGTTTGAGATTTCATCACTGATTGTGATTCTCTTCTCCTACAAAACTTGGCATCCGATCTCTCTCTATAATCAAATATCATTCAACAATAATCCTCATTTGTTATTCCCTATTTTCTAGGTAAATATACAAACCACTTTCTCTATCTCATACTACCATTTTCTATTGTTTTCTAATCATTTGTTATTGTTATTGTTGTTCTTAATTTCAATTTTGATCCTAAATAAAGTCTAATTCCCCAAATCCCTCTTCTACCTGCTTGATTAAATCTTAAATCTTGATTACTTACTTTCCTAATTTTCGTGATTCCTGTTGCAAATTGATCCAGTGAGAAGAGATATTCATGAGAGATGTTGAGCATTTGCATCTGGTGAAATCCATTTGAAGATTCTGGCGTGATTTTTTAGGGTACTTCCGAAATCGCTCTTCGAATTGAATCGGAGGATTTAAAAGAAGTGTTTTTTTTTTGTTTGCTTTTATTTTCTTCCTTTTGTTGTTGTATGTTTGTTGTCAACACAACATACAAGAGAAAGTTGTTGATAGATATAGCTTTGTGAGGGGTTTGCAAGTTGGAAATTGCAGCATCATGGACCAGCTTCCTGTTGAAGTGATTGGGAACATTCTGTCACACTTGAGGGCTGCAAGAGATGTGGTGATAGCTTCCGCATCATGCAGGAAATGGCGACTAGCGTGCTGCAAGCACCTTCATACACTCTCCTTCAACTCCAAAGATTGGCCCATTTACCGGGATTTGACAACTACCCGCCTTGAGATTTTGATCACACAAACCATTTTCCAGACCTCAGGGTTGCAGTCCCTCTCCATTTTGATGGAAGATGTCGATGAATTCTCGGCTTCCACTGTTACTGCTTGGCTCTTGTACACCAGGGAAACTCTCAGGCAATTGCATTATAATGTCAAGACTACGCCTAATGTTAACATTCTTGAAATATGTGGCAGGCATAAGCTGGAAATACTGGATCTGGCTCATAATTCCATTGTGGGGGTTGAGCCTAATTATCAGCGGTTCCCTTGTTTGAAATCTCTTTCCTTGAGTTATGTTAGTATATCTGCATTGGATCTAAATCTTTTGGTCTCTGCATGTCCGAAGATTGAAACTTTTGAACTTGTCAATCCAGAGATTGCAATGTCTGATGCACAGGTGACCGTTGAATTGAGTAGCTCAACGCTGAAGAGTGTGTATGTAGAAGCAATTAGTTTGGACAAGTTTTTATTGGAGGCTGATGGGCTTGAGTGCTTGCACTTGAAAGATTGTGCACTCGAGTTTTTTGAACTCATTGGCAAGGGGACCTTGAAGCATTTTAAGATTGATGATGTTAGTGTTATACATCTTGATATTGGTGAGACAGTTGAGAATCTTGAGACTGTGGATATCAGCAACTTCCCAATTATATGGCCAAAGTTTTACCAGATGATTTCAAGATCGTCGAATTTGAAGAGGCTTCGGCTTTGGGATGTAATGTTTGATGATGAGGATGAGGTTGTGGATTTGGAAACAATCGCGACTTGCTTTCCCTACCTGAGCCATTTATCTCTGAGTTATGATGTGAGGGATGGAGTGCTTTACTATGGTTTACAAGGCTCTTCCTATCTGGAGAGTGTTGTTGTCTTGGAGCTTGGCTGGACTGTGATCAATGATCTTTTCTCCCACTGGGTTGAGGGTCTGCTCAAGCGTTGCCCCAATCTGAAGAAGTTGGTCATTCATGGGATTGTTTCTGAGGCTAAGCCTCATGAAGAATGCCAGATGTTAGCCAATTTCACTACATCCATGGTTGAGCTGATGAGGAGATACACACATGAAGATCCATATTTTAAGTATGAATAAGATTTTGTTAAATACCTTGTTATAGCTCGTGCTTTCTTTTTAAGTCTAATTGTGTAGGCATATTGGCGGGTAACTTATTGAATTCAAGAGTTATGCATAACTTTTAACTTATTGTTTGGAATCTTCATCTAGAATCTGTGACTGACCAACGATGATAGCTCATGGCAGACATTTAGAACTTTGATCCCTTGTCAGTAAACAGAATA
>Suinong 49
CTAACTATCTAAGTGCCTTTCCCTCCTATGCTAACTACCATAAACTAACTCATGCAAGCTTTTGAATTAGTCTATTTCATCATATTGGACCCATTTGAATCCTATTGTATTTTTTCCCTAACATAATTGCTCTCTTACACATCTGTTCTTTGTTTATACTTGGAGCTCGATGTTACATATTTAATTTTGTCTTATTTATATTTAGATTGCTTAATTAAGTCTTTTTATTTTTGAAATTTTCAGTTAGTTCCTTTGTTTTTTTAAATGCTCTAAGATAGTCCTTTATTTTCTTAAAAATATCTTAATGTGATCTTTTTTCATCCAATTGAGGCGGGTGATGTTAAGTTATAAATTATAGCAAAAAGGATCAAATTGAGACATTTATAAACTAATAAAATAAAAGATTACATTGAGACATTAAAGGACCATGAAGCATTTTAAAAAACAAAGAACTTGATAACATAAAAAAAATAAAAAATAAAAACTTGATTGAAACTTTCAAAAATAGAAGAATCTAATTAAATATTTTAAATAAATAAAAAGATTAAATTAATAATTAAGCCAGTAAAGCAATGACAAAAAATATTATAATTTTTATGAATACTTGAAAGGTAAAGTTGTAAAATAGTTCAGGTATTGGTCCCACTTAAAATCAACATCTAACATTGACCGGTCATATACTTAAATCCGAATGATTAATTCTGTTTTTCACGTGATTAACTATTATTAAACATTTAAATAAATTAATGGTTAATCACTCATGAGATAAAATTATCCACTAATAAACATTTCAATGATATTGTGATACTACTAGCCCCACCACGATAATCAATACAACCAAATTTATTTATTTATAATCACGTATGAGATAAAATTAACCTATATATATATTTATTATTTAATTTCATAACACTATTAAACATTTTGGATATAAACTTAATCATATTTACACATGAATCATAATTTTATGATACCATTAATCATATATATTAATAATTATATGTAATTATATTAATTTATTTTAATTTTAAATGAAATAAAATTAATCATGCTTATATACATAACTAATTTTTTTATTCATACGATTATCAAATATTTACATTTAGATAGTAGATATATGTGTATAACTATCGTAGAAGAAATTGGAGAATCTTTTTCCCCGATACAAATCTAGTAAGCTGACATGATTGAATAATCCAATATGCAAGCCTCATCCATTGGATATCACAATTTTCACTACTAAGAACAGTACCACTGATTTTTAAAAATGCATCAAAATTCAAAAGTAAATAAGACAAAAAACAAAAAACATAGCTGCTTGGAAGTGGGAACCATTGAACCTAGGCTAGCATATGATGTCGTATTGAACACTGACGGAGCCGGTATCTTGCATTGGATTTATCTTGAATTCACATAATACCAAAAAAAGAAAGAAAGAAAGAGAGGTTCCTTTCAAAATATATTTACACTTTTTTTTAAATAAAACATAAAGTAAAAATTATCAATTAAAAGATAATAAAATTAATTCAAATAGTTTAAAAAACGTTTCCAATACATTTTTTTATTACTCTTATTCCTATTATAAATTGTTGTCTTCAGTTACTTTAGACAGACCAATAAAACTTAACAAATAGATAGAAAAATAATTTTATAAAATTAATCTTTTAATTATTAATTTATTTTTAGTTTTTTTATTTATATCATTAATATTATAAGAAAAATAAGTAAAAAAATATAATTAATATTATATTAAAAAATTAAAATAATAATTCTTACACGACGATTATTAGAAATGGAGTATGAGTTAAATTACACCTAATTTATTCAACAATAAACAACATTCAATGTAATATTTCAGTCAAAAAAAGCATTAAATATAATATTAAAAACTGTAGTAGTAGCATTTAATTTTTCAACTTTATGATTAATATAATAATAAATTAATAGTATTTTAATTGATAAGTATAATTAATATTTTATCCATCCAAAGAATTAAAAGGATACAATTGCCAGAACTCTAGCCAGAGACAGAGTGTATCTGTAACTGAAACGCGCTGGAATCAAATCTTAGCAAATCCTAAATCAAACTCAAAGGATCGAACTTTGGTTTGAGATTTCATCACTGATTGTGATTCTCTTCTCCTACAAAACTTGGCATCCGATCTCTCTCTATAATCAAATATCATTCAACAATAATCCTCATTTGTTATTCCCTATTTTCTAGGTAAATATACAAACCACTTTCTCTATCTCATACTACCATTTTCTATTGTTTTCTAATCATTTGTTATTGTTATTGTTGTTCTTAATTTCAATTTTGATCCTAAATAAAGTCTAATTCCCCAAATCCCTCTTCTACCTGCTTGATTAAATCTTAAATCTTGATTACTTACTTTCCTAATTTTCGTGATTCCTGTTGCAAATTGATCCAGTGAGAAGAGATATTCATGAGAGATGTTGAGCATTTGCATCTGGTGAAATCCATTTGAAGATTCTGGCGTGATTTTTTAGGGTACTTCCGAAATCGCTCTTCGAATTGAATCGGAGGATTTAAAAGAAGTGTTTTTTTTTTGTTTGCTTTTATTTTCTTCCTTTTGTTGTTGTATGTTTGTTGTCAACACAACATACAAGAGAAAGTTGTTGATAGATATAGCTTTGTGAGGGGTTTGCAAGTTGGAAATTGCAGCATCATGGACCAGCTTCCTGTTGAAGTGATTGGGAACATTCTGTCACACTTGAGGGCTGCAAGAGATGTGGTGATAGCTTCCGCATCATGCAGGAAATGGCGACTAGCGTGCTGCAAGCACCTTCATACACTCTCCTTCAACTCCAAAGATTGGCCCATTTACCGGGATTTGACAACTACCCGCCTTGAGATTTTGATCACACAAACCATTTTCCAGACCTCAGGGTTGCAGTCCCTCTCCATTTTGATGGAAGATGTCGATGAATTCTCGGCTTCCACTGTTACTGCTTGGCTCTTGTACACCAGGGAAACTCTCAGGCAATTGCATTATAATGTCAAGACTACGCCTAATGTTAACATTCTTGAAATATGTGGCAGGCATAAGCTGGAAATACTGGATCTGGCTCATAATTCCATTGTGGGGGTTGAGCCTAATTATCAGCGGTTCCCTTGTTTGAAATCTCTTTCCTTGAGTTATGTTAGTATATCTGCATTGGATCTAAATCTTTTGGTCTCTGCATGTCCGAAGATTGAAACTTTTGAACTTGTCAATCCAGAGATTGCAATGTCTGATGCACAGGTGACCGTTGAATTGAGTAGCTCAACGCTGAAGAGTGTGTATGTAGAAGCAATTAGTTTGGACAAGTTTTTATTGGAGGCTGATGGGCTTGAGTGCTTGCACTTGAAAGATTGTGCACTCGAGTTTTTTGAACTCATTGGCAAGGGGACCTTGAAGCATTTTAAGATTGATGATGTTAGTGTTATACATCTTGATATTGGTGAGACAGTTGAGAATCTTGAGACTGTGGATATCAGCAACTTCCCAATTATATGGCCAAAGTTTTACCAGATGATTTCAAGATCGTCGAATTTGAAGAGGCTTCGGCTTTGGGATGTAATGTTTGATGATGAGGATGAGGTTGTGGATTTGGAAACAATCGCGACTTGCTTTCCCTACCTGAGCCATTTATCTCTGAGTTATGATGTGAGGGATGGAGTGCTTTACTATGGTTTACAAGGCTCTTCCTATCTGGAGAGTGTTGTTGTCTTGGAGCTTGGCTGGACTGTGATCAATGATCTTTTCTCCCACTGGGTTGAGGGTCTGCTCAAGCGTTGCCCCAATCTGAAGAAGTTGGTCATTCATGGGATTGTTTCTGAGGCTAAGCCTCATGAAGAATGCCAGATGTTAGCCAATTTCACTACATCCATGGTTGAGCTGATGAGGAGATACACACATGAAGATCCATATTTTAAGTATGAATAAGATTTTGTTAAATACCTTGTTATAGCTCGTGCTTTCTTTTTAAGTCTAATTGTGTAGGCATATTGGCGGGTAACTTATTGAATTCAAGAGTTATGCATAACTTTTAACTTATTGTTTGGAATCTTCATCTAGAATCTGTGACTGACCAACGATGATAGCTCATGGCAGACATTTAGAACTTTGATCCCTTGTCAGTAAACAGAATA
>Ha 06-3869
CTAACTATCTAAGTGCCTTTCCCTCCTATGCTAACTACCATAAACTAACTCATGCAAGCTTTTGAATTAGTCTATTTCATCATATTGGACCCATTTGAATCCTATTGTATTTTTTCCCTAACATAATTGCTCTCTTACACATCTGTTCTTTGTTTATACTTGGAGCTCGATGTTACATATTTAATTTTGTCTTATTTATATTTAGATTGCTTAATTAAGTCTTTTTATTTTTGAAATTTTCAGTTAGTTCCTTTGTTTTTTTAAATGCTCTAAGATAGTCCTTTATTTTCTTAAAAATATCTTAATGTGATCTTTTTTCATCCAATTGAGGCGGGTGATGTTAAGTTATAAATTATAGCAAAAAGGATCAAATTGAGACATTTATAAACTAATAAAATAAAAGATTACATTGAGACATTAAAGGACCATGAAGCATTTTAAAAAACAAAGAACTTGATAACATAAAAAAAATAAAAAATAAAAACTTGATTGAAACTTTCAAAAATAGAAGAATCTAATTAAATATTTTAAATAAATAAAAAGATTAAATTAATAATTAAGCCAGTAAAGCAATGACAAAAAATATTATAATTTTTATGAATACTTGAAAGGTAAAGTTGTAAAATAGTTCAGGTATTGGTCCCACTTAAAATCAACATCTAACATTGACCGGTCATATACTTAAATCCGAATGATTAATTCTGTTTTTCACGTGATTAACTATTATTAAACATTTAAATAAATTAATGGTTAATCACTCATGAGATAAAATTATCCACTAATAAACATTTCAATGATATTGTGATACTACTAGCCCCACCACGATAATCAATACAACCAAATTTATTTATTTATAATCACGTATGAGATAAAATTAACCTATATATATATTTATTATTTAATTTCATAACACTATTAAACATTTTGGATATAAACTTAATCATATTTACACATGAATCATAATTTTATGATACCATTAATCATATATATTAATAATTATATGTAATTATATTAATTTATTTTAATTTTAAATGAAATAAAATTAATCATGCTTATATACATAACTAATTTTTTTATTCATACGATTATCAAATATTTACATTTAGATAGTAGATATATGTGTATAACTATCGTAGAAGAAATTGGAGAATCTTTTTCCCCGATACAAATCTAGTAAGCTGACATGATTGAATAATCCAATATGCAAGCCTCATCCATTGGATATCACAATTTTCACTACTAAGAACAGTACCACTGATTTTTAAAAATGCATCAAAATTCAAAAGTAAATAAGACAAAAAACAAAAAACATAGCTGCTTGGAAGTGGGAACCATTGAACCTAGGCTAGCATATGATGTCGTATTGAACACTGACGGAGCCGGTATCTTGCATTGGATTTATCTTGAATTCACATAATACCAAAAAAAGAAAGAAAGAAAGAGAGGTTCCTTTCAAAATATATTTACACTTTTTTTTAAATAAAACATAAAGTAAAAATTATCAATTAAAAGATAATAAAATTAATTCAAATAGTTTAAAAAACGTTTCCAATACATTTTTTTATTACTCTTATTCCTATTATAAATTGTTGTCTTCAGTTACTTTAGACAGACCAATAAAACTTAACAAATAGATAGAAAAATAATTTTATAAAATTAATCTTTTAATTATTAATTTATTTTTAGTTTTTTTATTTATATCATTAATATTATAAGAAAAATAAGTAAAAAAATATAATTAATATTATATTAAAAAATTAAAATAATAATTCTTACACGACGATTATTAGAAATGGAGTATGAGTTAAATTACACCTAATTTATTCAACAATAAACAACATTCAATGTAATATTTCAGTCAAAAAAAGCATTAAATATAATATTAAAAACTGTAGTAGTAGCATTTAATTTTTCAACTTTATGATTAATATAATAATAAATTAATAGTATTTTAATTGATAAGTATAATTAATATTTTATCCATCCAAAGAATTAAAAGGATACAATTGCCAGAACTCTAGCCAGAGACAGAGTGTATCTGTAACTGAAACGCGCTGGAATCAAATCTTAGCAAATCCTAAATCAAACTCAAAGGATCGAACTTTGGTTTGAGATTTCATCACTGATTGTGATTCTCTTCTCCTACAAAACTTGGCATCCGATCTCTCTCTATAATCAAATATCATTCAACAATAATCCTCATTTGTTATTCCCTATTTTCTAGGTAAATATACAAACCACTTTCTCTATCTCATACTACCATTTTCTATTGTTTTCTAATCATTTGTTATTGTTATTGTTGTTCTTAATTTCAATTTTGATCCTAAATAAAGTCTAATTCCCCAAATCCCTCTTCTACCTGCTTGATTAAATCTTAAATCTTGATTACTTACTTTCCTAATTTTCGTGATTCCTGTTGCAAATTGATCCAGTGAGAAGAGATATTCATGAGAGATGTTGAGCATTTGCATCTGGTGAAATCCATTTGAAGATTCTGGCGTGATTTTTTAGGGTACTTCCGAAATCGCTCTTCGAATTGAATCGGAGGATTTAAAAGAAGTGTTTTTTTTTTGTTTGCTTTTATTTTCTTCCTTTTGTTGTTGTATGTTTGTTGTCAACACAACATACAAGAGAAAGTTGTTGATAGATATAGCTTTGTGAGGGGTTTGCAAGTTGGAAATTGCAGCATCATGGACCAGCTTCCTGTTGAAGTGATTGGGAACATTCTGTCACACTTGAGGGCTGCAAGAGATGTGGTGATAGCTTCCGCATCATGCAGGAAATGGCGACTAGCGTGCTGCAAGCACCTTCATACACTCTCCTTCAACTCCAAAGATTGGCCCATTTACCGGGATTTGACAACTACCCGCCTTGAGATTTTGATCACACAAACCATTTTCCAGACCTCAGGGTTGCAGTCCCTCTCCATTTTGATGGAAGATGTCGATGAATTCTCGGCTTCCACTGTTACTGCTTGGCTCTTGTACACCAGGGAAACTCTCAGGCAATTGCATTATAATGTCAAGACTACGCCTAATGTTAACATTCTTGAAATATGTGGCAGGCATAAGCTGGAAATACTGGATCTGGCTCATAATTCCATTGTGGGGGTTGAGCCTAATTATCAGCGGTTCCCTTGTTTGAAATCTCTTTCCTTGAGTTATGTTAGTATATCTGCATTGGATCTAAATCTTTTGGTCTCTGCATGTCCGAAGATTGAAACTTTTGAACTTGTCAATCCAGAGATTGCAATGTCTGATGCACAGGTGACCGTTGAATTGAGTAGCTCAACGCTGAAGAGTGTGTATGTAGAAGCAATTAGTTTGGACAAGTTTTTATTGGAGGCTGATGGGCTTGAGTGCTTGCACTTGAAAGATTGTGCACTCGAGTTTTTTGAACTCATTGGCAAGGGGACCTTGAAGCATTTTAAGATTGATGATGTTAGTGTTATACATCTTGATATTGGTGAGACAGTTGAGAATCTTGAGACTGTGGATATCAGCAACTTCCCAATTATATGGCCAAAGTTTTACCAGATGATTTCAAGATCGTCGAATTTGAAGAGGCTTCGGCTTTGGGATGTAATGTTTGATGATGAGGATGAGGTTGTGGATTTGGAAACAATCGCGACTTGCTTTCCCTACCTGAGCCATTTATCTCTGAGTTATGATGTGAGGGATGGAGTGCTTTACTATGGTTTACAAGGCTCTTCCTATCTGGAGAGTGTTGTTGTCTTGGAGCTTGGCTGGACTGTGATCAATGATCTTTTCTCCCACTGGGTTGAGGGTCTGCTCAAGCGTTGCCCCAATCTGAAGAAGTTGGTCATTCATGGGATTGTTTCTGAGGCTAAGCCTCATGAAGAATGCCAGATGTTAGCCAATTTCACTACATCCATGGTTGAGCTGATGAGGAGATACACACATGAAGATCCATATTTTAAGTATGAATAAGATTTTGTTAAATACCTTGTTATAGCTCGTGCTTTCTTTTTAAGTCTAATTGTGTAGGCATATTGGCGGGTAACTTATTGAATTCAAGAGTTATGCATAACTTTTAACTTATTGTTTGGAATCTTCATCTAGAATCTGTGACTGACCAACGATGATAGCTCATGGCAGACATTTAGAACTTTGATCCCTTGTCAGTAAACAGAATA
>Sui 07-1077
CTAACTATCTAAGTGCCTTTCCCTCCTATGCTAACTACCATAAACTAACTCATGCAAGCTTTTGAATTAGTCTATTTCATCATATTGGACCCATTTGAATCCTATTGTATTTTTTCCCTAACATAATTGCTCTCTTACACATCTGTTCTTTGTTTATACTTGGAGCTCGATGTTACATATTTAATTTTGTCTTATTTATATTTAGATTGCTTAATTAAGTCTTTTTATTTTTGAAATTTTCAGTTAGTTCCTTTGTTTTTTTAAATGCTCTAAGATAGTCCTTTATTTTCTTAAAAATATCTTAATGTGATCTTTTTTCATCCAATTGAGGCGGGTGATGTTAAGTTATAAATTATAGCAAAAAGGATCAAATTGAGACATTTATAAACTAATAAAATAAAAGATTACATTGAGACATTAAAGGACCATGAAGCATTTTAAAAAACAAAGAACTTGATAACATAAAAAAAATAAAAAATAAAAACTTGATTGAAACTTTCAAAAATAGAAGAATCTAATTAAATATTTTAAATAAATAAAAAGATTAAATTAATAATTAAGCCAGTAAAGCAATGACAAAAAATATTATAATTTTTATGAATACTTGAAAGGTAAAGTTGTAAAATAGTTCAGGTATTGGTCCCACTTAAAATCAACATCTAACATTGACCGGTCATATACTTAAATCCGAATGATTAATTCTGTTTTTCACGTGATTAACTATTATTAAACATTTAAATAAATTAATGGTTAATCACTCATGAGATAAAATTATCCACTAATAAACATTTCAATGATATTGTGATACTACTAGCCCCACCACGATAATCAATACAACCAAATTTATTTATTTATAATCACGTATGAGATAAAATTAACCTATATATATATTTATTATTTAATTTCATAACACTATTAAACATTTTGGATATAAACTTAATCATATTTACACATGAATCATAATTTTATGATACCATTAATCATATATATTAATAATTATATGTAATTATATTAATTTATTTTAATTTTAAATGAAATAAAATTAATCATGCTTATATACATAACTAATTTTTTTATTCATACGATTATCAAATATTTACATTTAGATAGTAGATATATGTGTATAACTATCGTAGAAGAAATTGGAGAATCTTTTTCCCCGATACAAATCTAGTAAGCTGACATGATTGAATAATCCAATATGCAAGCCTCATCCATTGGATATCACAATTTTCACTACTAAGAACAGTACCACTGATTTTTAAAAATGCATCAAAATTCAAAAGTAAATAAGACAAAAAACAAAAAACATAGCTGCTTGGAAGTGGGAACCATTGAACCTAGGCTAGCATATGATGTCGTATTGAACACTGACGGAGCCGGTATCTTGCATTGGATTTATCTTGAATTCACATAATACCAAAAAAAGAAAGAAAGAAAGAGAGGTTCCTTTCAAAATATATTTACACTTTTTTTTAAATAAAACATAAAGTAAAAATTATCAATTAAAAGATAATAAAATTAATTCAAATAGTTTAAAAAACGTTTCCAATACATTTTTTTATTACTCTTATTCCTATTATAAATTGTTGTCTTCAGTTACTTTAGACAGACCAATAAAACTTAACAAATAGATAGAAAAATAATTTTATAAAATTAATCTTTTAATTATTAATTTATTTTTAGTTTTTTTATTTATATCATTAATATTATAAGAAAAATAAGTAAAAAAATATAATTAATATTATATTAAAAAATTAAAATAATAATTCTTACACGACGATTATTAGAAATGGAGTATGAGTTAAATTACACCTAATTTATTCAACAATAAACAACATTCAATGTAATATTTCAGTCAAAAAAAGCATTAAATATAATATTAAAAACTGTAGTAGTAGCATTTAATTTTTCAACTTTATGATTAATATAATAATAAATTAATAGTATTTTAATTGATAAGTATAATTAATATTTTATCCATCCAAAGAATTAAAAGGATACAATTGCCAGAACTCTAGCCAGAGACAGAGTGTATCTGTAACTGAAACGCGCTGGAATCAAATCTTAGCAAATCCTAAATCAAACTCAAAGGATCGAACTTTGGTTTGAGATTTCATCACTGATTGTGATTCTCTTCTCCTACAAAACTTGGCATCCGATCTCTCTCTATAATCAAATATCATTCAACAATAATCCTCATTTGTTATTCCCTATTTTCTAGGTAAATATACAAACCACTTTCTCTATCTCATACTACCATTTTCTATTGTTTTCTAATCATTTGTTATTGTTATTGTTGTTCTTAATTTCAATTTTGATCCTAAATAAAGTCTAATTCCCCAAATCCCTCTTCTACCTGCTTGATTAAATCTTAAATCTTGATTACTTACTTTCCTAATTTTCGTGATTCCTGTTGCAAATTGATCCAGTGAGAAGAGATATTCATGAGAGATGTTGAGCATTTGCATCTGGTGAAATCCATTTGAAGATTCTGGCGTGATTTTTTAGGGTACTTCCGAAATCGCTCTTCGAATTGAATCGGAGGATTTAAAAGAAGTGTTTTTTTTTTGTTTGCTTTTATTTTCTTCCTTTTGTTGTTGTATGTTTGTTGTCAACACAACATACAAGAGAAAGTTGTTGATAGATATAGCTTTGTGAGGGGTTTGCAAGTTGGAAATTGCAGCATCATGGACCAGCTTCCTGTTGAAGTGATTGGGAACATTCTGTCACACTTGAGGGCTGCAAGAGATGTGGTGATAGCTTCCGCATCATGCAGGAAATGGCGACTAGCGTGCTGCAAGCACCTTCATACACTCTCCTTCAACTCCAAAGATTGGCCCATTTACCGGGATTTGACAACTACCCGCCTTGAGATTTTGATCACACAAACCATTTTCCAGACCTCAGGGTTGCAGTCCCTCTCCATTTTGATGGAAGATGTCGATGAATTCTCGGCTTCCACTGTTACTGCTTGGCTCTTGTACACCAGGGAAACTCTCAGGCAATTGCATTATAATGTCAAGACTACGCCTAATGTTAACATTCTTGAAATATGTGGCAGGCATAAGCTGGAAATACTGGATCTGGCTCATAATTCCATTGTGGGGGTTGAGCCTAATTATCAGCGGTTCCCTTGTTTGAAATCTCTTTCCTTGAGTTATGTTAGTATATCTGCATTGGATCTAAATCTTTTGGTCTCTGCATGTCCGAAGATTGAAACTTTTGAACTTGTCAATCCAGAGATTGCAATGTCTGATGCACAGGTGACCGTTGAATTGAGTAGCTCAACGCTGAAGAGTGTGTATGTAGAAGCAATTAGTTTGGACAAGTTTTTATTGGAGGCTGATGGGCTTGAGTGCTTGCACTTGAAAGATTGTGCACTCGAGTTTTTTGAACTCATTGGCAAGGGGACCTTGAAGCATTTTAAGATTGATGATGTTAGTGTTATACATCTTGATATTGGTGAGACAGTTGAGAATCTTGAGACTGTGGATATCAGCAACTTCCCAATTATATGGCCAAAGTTTTACCAGATGATTTCAAGATCGTCGAATTTGAAGAGGCTTCGGCTTTGGGATGTAATGTTTGATGATGAGGATGAGGTTGTGGATTTGGAAACAATCGCGACTTGCTTTCCCTACCTGAGCCATTTATCTCTGAGTTATGATGTGAGGGATGGAGTGCTTTACTATGGTTTACAAGGCTCTTCCTATCTGGAGAGTGTTGTTGTCTTGGAGCTTGGCTGGACTGTGATCAATGATCTTTTCTCCCACTGGGTTGAGGGTCTGCTCAAGCGTTGCCCCAATCTGAAGAAGTTGGTCATTCATGGGATTGTTTCTGAGGCTAAGCCTCATGAAGAATGCCAGATGTTAGCCAATTTCACTACATCCATGGTTGAGCTGATGAGGAGATACACACATGAAGATCCATATTTTAAGTATGAATAAGATTTTGTTAAATACCTTGTTATAGCTCGTGCTTTCTTTTTAAGTCTAATTGTGTAGGCATATTGGCGGGTAACTTATTGAATTCAAGAGTTATGCATAACTTTTAACTTATTGTTTGGAATCTTCATCTAGAATCTGTGACTGACCAACGATGATAGCTCATGGCAGACATTTAGAACTTTGATCCCTTGTCAGTAAACAGAATA
>Dongsheng 3hao
CTAACTATCTAAGTGCCTTTCCCTCCTATGCTAACTACCATAAACTAACTCATGCAAGCTTTTGAATTAGTCTATTTCATCATATTGGACCCATTTGAATCCTATTGTATTTTTTCCCTAACATAATTGCTCTCTTACACATCTGTTCTTTGTTTATACTTGGAGCTCGATGTTACATATTTAATTTTGTCTTATTTATATTTAGATTGCTTAATTAAGTCTTTTTATTTTTGAAATTTTCAGTTAGTTCCTTTGTTTTTTTAAATGCTCTAAGATAGTCCTTTATTTTCTTAAAAATATCTTAATGTGATCTTTTTTCATCCAATTGAGGCGGGTGATGTTAAGTTATAAATTATAGCAAAAAGGATCAAATTGAGACATTTATAAACTAATAAAATAAAAGATTACATTGAGACATTAAAGGACCATGAAGCATTTTAAAAAACAAAGAACTTGATAACATAAAAAAAATAAAAAATAAAAACTTGATTGAAACTTTCAAAAATAGAAGAATCTAATTAAATATTTTAAATAAATAAAAAGATTAAATTAATAATTAAGCCAGTAAAGCAATGACAAAAAATATTATAATTTTTATGAATACTTGAAAGGTAAAGTTGTAAAATAGTTCAGGTATTGGTCCCACTTAAAATCAACATCTAACATTGACCGGTCATATACTTAAATCCGAATGATTAATTCTGTTTTTCACGTGATTAACTATTATTAAACATTTAAATAAATTAATGGTTAATCACTCATGAGATAAAATTATCCACTAATAAACATTTCAATGATATTGTGATACTACTAGCCCCACCACGATAATCAATACAACCAAATTTATTTATTTATAATCACGTATGAGATAAAATTAACCTATATATATATTTATTATTTAATTTCATAACACTATTAAACATTTTGGATATAAACTTAATCATATTTACACATGAATCATAATTTTATGATACCATTAATCATATATATTAATAATTATATGTAATTATATTAATTTATTTTAATTTTAAATGAAATAAAATTAATCATGCTTATATACATAACTAATTTTTTTATTCATACGATTATCAAATATTTACATTTAGATAGTAGATATATGTGTATAACTATCGTAGAAGAAATTGGAGAATCTTTTTCCCCGATACAAATCTAGTAAGCTGACATGATTGAATAATCCAATATGCAAGCCTCATCCATTGGATATCACAATTTTCACTACTAAGAACAGTACCACTGATTTTTAAAAATGCATCAAAATTCAAAAGTAAATAAGACAAAAAACAAAAAACATAGCTGCTTGGAAGTGGGAACCATTGAACCTAGGCTAGCATATGATGTCGTATTGAACACTGACGGAGCCGGTATCTTGCATTGGATTTATCTTGAATTCACATAATACCAAAAAAAGAAAGAAAGAAAGAGAGGTTCCTTTCAAAATATATTTACACTTTTTTTTAAATAAAACATAAAGTAAAAATTATCAATTAAAAGATAATAAAATTAATTCAAATAGTTTAAAAAACGTTTCCAATACATTTTTTTATTACTCTTATTCCTATTATAAATTGTTGTCTTCAGTTACTTTAGACAGACCAATAAAACTTAACAAATAGATAGAAAAATAATTTTATAAAATTAATCTTTTAATTATTAATTTATTTTTAGTTTTTTTATTTATATCATTAATATTATAAGAAAAATAAGTAAAAAAATATAATTAATATTATATTAAAAAATTAAAATAATAATTCTTACACGACGATTATTAGAAATGGAGTATGAGTTAAATTACACCTAATTTATTCAACAATAAACAACATTCAATGTAATATTTCAGTCAAAAAAAGCATTAAATATAATATTAAAAACTGTAGTAGTAGCATTTAATTTTTCAACTTTATGATTAATATAATAATAAATTAATAGTATTTTAATTGATAAGTATAATTAATATTTTATCCATCCAAAGAATTAAAAGGATACAATTGCCAGAACTCTAGCCAGAGACAGAGTGTATCTGTAACTGAAACGCGCTGGAATCAAATCTTAGCAAATCCTAAATCAAACTCAAAGGATCGAACTTTGGTTTGAGATTTCATCACTGATTGTGATTCTCTTCTCCTACAAAACTTGGCATCCGATCTCTCTCTATAATCAAATATCATTCAACAATAATCCTCATTTGTTATTCCCTATTTTCTAGGTAAATATACAAACCACTTTCTCTATCTCATACTACCATTTTCTATTGTTTTCTAATCATTTGTTATTGTTATTGTTGTTCTTAATTTCAATTTTGATCCTAAATAAAGTCTAATTCCCCAAATCCCTCTTCTACCTGCTTGATTAAATCTTAAATCTTGATTACTTACTTTCCTAATTTTCGTGATTCCTGTTGCAAATTGATCCAGTGAGAAGAGATATTCATGAGAGATGTTGAGCATTTGCATCTGGTGAAATCCATTTGAAGATTCTGGCGTGATTTTTTAGGGTACTTCCGAAATCGCTCTTCGAATTGAATCGGAGGATTTAAAAGAAGTGTTTTTTTTTTGTTTGCTTTTATTTTCTTCCTTTTGTTGTTGTATGTTTGTTGTCAACACAACATACAAGAGAAAGTTGTTGATAGATATAGCTTTGTGAGGGGTTTGCAAGTTGGAAATTGCAGCATCATGGACCAGCTTCCTGTTGAAGTGATTGGGAACATTCTGTCACACTTGAGGGCTGCAAGAGATGTGGTGATAGCTTCCGCATCATGCAGGAAATGGCGACTAGCGTGCTGCAAGCACCTTCATACACTCTCCTTCAACTCCAAAGATTGGCCCATTTACCGGGATTTGACAACTACCCGCCTTGAGATTTTGATCACACAAACCATTTTCCAGACCTCAGGGTTGCAGTCCCTCTCCATTTTGATGGAAGATGTCGATGAATTCTCGGCTTCCACTGTTACTGCTTGGCTCTTGTACACCAGGGAAACTCTCAGGCAATTGCATTATAATGTCAAGACTACGCCTAATGTTAACATTCTTGAAATATGTGGCAGGCATAAGCTGGAAATACTGGATCTGGCTCATAATTCCATTGTGGGGGTTGAGCCTAATTATCAGCGGTTCCCTTGTTTGAAATCTCTTTCCTTGAGTTATGTTAGTATATCTGCATTGGATCTAAATCTTTTGGTTTCTGCATGTCCGAAGATTGAAACTTTTGAACTTGTCAATCCAGAGATTGCAATGTCTGATGCACAGGTGACCGTTGAATTGAGTAGCTCAACGCTGAAGAGTGTGTATGTAGAAGCAATTAGTTTGGACAAGTTTTTATTGGAGGCTGATGGGCTTGAGTGCTTGCACTTGAAAGATTGTGCACTCGAGTTTTTTGAACTCATTGGCAAGGGGACCTTGAAGCATTTTAAGATTGATGATGTTAGTGTTATACATCTTGATATTGGTGAGACAGTTGAGAATCTTGAGACTGTGGATATCAGCAACTTCCCAATTATATGGCCAAAGTTTTACCAGATGATTTCAAGATCGTCGAATTTGAAGAGGCTTCGGCTTTGGGATGTAATGTTTGATGATGAGGATGAGGTTGTGGATTTGGAAACAATCGCGACTTGCTTTCCCTACCTGAGCCATTTATCTCTGAGTTATGATGTGAGGGATGGAGTGCTTTACTATGGTTTACAAGGCTCTTCCTATCTGGAGAGTGTTGTTGTCTTGGAGCTTGGCTGGACTGTGATCAATGATCTTTTCTCCCACTGGGTTGAGGGTCTGCTCAAGCGTTGCCCCAATCTGAAGAAGTTGGTCATTCATGGGATTGTTTCTGAGGCTAAGCCTCATGAAGAATGCCAGATGTTAGCCAATTTCACTACATCCATGGTTGAGCTGATGAGGAGATACACACATGAAGATCCATATTTTAAGTATGAATAAGATTTTGTTAAATACCTTGTTATAGCTCGTGCTTTCTTTTTAAGTCTAATTGTGTAGGCATATTGGCGGGTAACTTATTGAATTCAAGAGTTATGCATAACTTTTAACTTATTGTTTGGAATCTTCATCTAGAATCTGTGACTGACCAACGATGATAGCTCATGGCAGACATTTAGAACTTTGATCCCTTGTCAGTAAACAGAATA
>Jiadou 36
CTAACTATCTAAGTGCCTTTCCCTCCTATGCTAACTACCATAAACTAACTCATGCAAGCTTTTGAATTAGTCTATTTCATCATATTGGACCCATTTGAATCCTATTGTATTTTTTCCCTAACATAATTGCTCTCTTACACATCTGTTCTTTGTTTATACTTGGAGCTCGATGTTACATATTTAATTTTGTCTTATTTATATTTAGATTGCTTAATTAAGTCTTTTTATTTTTGAAATTTTCAGTTAGTTCCTTTGTTTTTTTAAATGCTCTAAGATAGTCCTTTATTTTCTTAAAAATATCTTAATGTGATCTTTTTTCATCCAATTGAGGCGGGTGATGTTAAGTTATAAATTATAGCAAAAAGGATCAAATTGAGACATTTATAAACTAATAAAATAAAAGATTACATTGAGACATTAAAGGACCATGAAGCATTTTAAAAAACAAAGAACTTGATAACATAAAAAAAATAAAAAATAAAAACTTGATTGAAACTTTCAAAAATAGAAGAATCTAATTAAATATTTTAAATAAATAAAAAGATTAAATTAATAATTAAGCCAGTAAAGCAATGACAAAAAATATTATAATTTTTATGAATACTTGAAAGGTAAAGTTGTAAAATAGTTCAGGTATTGGTCCCACTTAAAATCAACATCTAACATTGACCGGTCATATACTTAAATCCGAATGATTAATTCTGTTTTTCACGTGATTAACTATTATTAAACATTTAAATAAATTAATGGTTAATCACTCATGAGATAAAATTATCCACTAATAAACATTTCAATGATATTGTGATACTACTAGCCCCACCACGATAATCAATACAACCAAATTTATTTATTTATAATCACGTATGAGATAAAATTAACCTATATATATATTTATTATTTAATTTCATAACACTATTAAACATTTTGGATATAAACTTAATCATATTTACACATGAATCATAATTTTATGATACCATTAATCATATATATTAATAATTATATGTAATTATATTAATTTATTTTAATTTTAAATGAAATAAAATTAATCATGCTTATATACATAACTAATTTTTTTATTCATACGATTATCAAATATTTACATTTAGATAGTAGATATATGTGTATAACTATCGTAGAAGAAATTGGAGAATCTTTTTCCCCGATACAAATCTAGTAAGCTGACATGATTGAATAATCCAATATGCAAGCCTCATCCATTGGATATCACAATTTTCACTACTAAGAACAGTACCACTGATTTTTAAAAATGCATCAAAATTCAAAAGTAAATAAGACAAAAAACAAAAAACATAGCTGCTTGGAAGTGGGAACCATTGAACCTAGGCTAGCATATGATGTCGTATTGAACACTGACGGAGCCGGTATCTTGCATTGGATTTATCTTGAATTCACATAATACCAAAAAAAGAAAGAAAGAAAGAGAGGTTCCTTTCAAAATATATTTACACTTTTTTTTAAATAAAACATAAAGTAAAAATTATCAATTAAAAGATAATAAAATTAATTCAAATAGTTTAAAAAACGTTTCCAATACATTTTTTTATTACTCTTATTCCTATTATAAATTGTTGTCTTCAGTTACTTTAGACAGACCAATAAAACTTAACAAATAGATAGAAAAATAATTTTATAAAATTAATCTTTTAATTATTAATTTATTTTTAGTTTTTTTATTTATATCATTAATATTATAAGAAAAATAAGTAAAAAAATATAATTAATATTATATTAAAAAATTAAAATAATAATTCTTACACGACGATTATTAGAAATGGAGTATGAGTTAAATTACACCTAATTTATTCAACAATAAACAACATTCAATGTAATATTTCAGTCAAAAAAAGCATTAAATATAATATTAAAAACTGTAGTAGTAGCATTTAATTTTTCAACTTTATGATTAATATAATAATAAATTAATAGTATTTTAATTGATAAGTATAATTAATATTTTATCCATCCAAAGAATTAAAAGGATACAATTGCCAGAACTCTAGCCAGAGACAGAGTGTATCTGTAACTGAAACGCGCTGGAATCAAATCTTAGCAAATCCTAAATCAAACTCAAAGGATCGAACTTTGGTTTGAGATTTCATCACTGATTGTGATTCTCTTCTCCTACAAAACTTGGCATCCGATCTCTCTCTATAATCAAATATCATTCAACAATAATCCTCATTTGTTATTCCCTATTTTCTAGGTAAATATACAAACCACTTTCTCTATCTCATACTACCATTTTCTATTGTTTTCTAATCATTTGTTATTGTTATTGTTGTTCTTAATTTCAATTTTGATCCTAAATAAAGTCTAATTCCCCAAATCCCTCTTCTACCTGCTTGATTAAATCTTAAATCTTGATTACTTACTTTCCTAATTTTCGTGATTCCTGTTGCAAATTGATCCAGTGAGAAGAGATATTCATGAGAGATGTTGAGCATTTGCATCTGGTGAAATCCATTTGAAGATTCTGGCGTGATTTTTTAGGGTACTTCCGAAATCGCTCTTCGAATTGAATCGGAGGATTTAAAAGAAGTGTTTTTTTTTTGTTTGCTTTTATTTTCTTCCTTTTGTTGTTGTATGTTTGTTGTCAACACAACATACAAGAGAAAGTTGTTGATAGATATAGCTTTGTGAGGGGTTTGCAAGTTGGAAATTGCAGCATCATGGACCAGCTTCCTGTTGAAGTGATTGGGAACATTCTGTCACACTTGAGGGCTGCAAGAGATGTGGTGATAGCTTCCGCATCATGCAGGAAATGGCGACTAGCGTGCTGCAAGCACCTTCATACACTCTCCTTCAACTCCAAAGATTGGCCCATTTACCGGGATTTGACAACTACCCGCCTTGAGATTTTGATCACACAAACCATTTTCCAGACCTCAGGGTTGCAGTCCCTCTCCATTTTGATGGAAGATGTCGATGAATTCTCGGCTTCCACTGTTACTGCTTGGCTCTTGTACACCAGGGAAACTCTCAGGCAATTGCATTATAATGTCAAGACTACGCCTAATGTTAACATTCTTGAAATATGTGGCAGGCATAAGCTGGAAATACTGGATCTGGCTCATAATTCCATTGTGGGGGTTGAGCCTAATTATCAGCGGTTCCCTTGTTTGAAATCTCTTTCCTTGAGTTATGTTAGTATATCTGCATTGGATCTAAATCTTTTGGTCTCTGCATGTCCGAAGATTGAAACTTTTGAACTTGTCAATCCAGAGATTGCAATGTCTGATGCACAGGTGACCGTTGAATTGAGTAGCTCAACGCTGAAGAGTGTGTATGTAGAAGCAATTAGTTTGGACAAGTTTTTATTGGAGGCTGATGGGCTTGAGTGCTTGCACTTGAAAGATTGTGCACTCGAGTTTTTTGAACTCATTGGCAAGGGGACCTTGAAGCATTTTAAGATTGATGATGTTAGTGTTATACATCTTGATATTGGTGAGACAGTTGAGAATCTTGAGACTGTGGATATCAGCAACTTCCCAATTATATGGCCAAAGTTTTACCAGATGATTTCAAGATCGTCGAATTTGAAGAGGCTTCGGCTTTGGGATGTAATGTTTGATGATGAGGATGAGGTTGTGGATTTGGAAACAATCGCGACTTGCTTTCCCTACCTGAGCCATTTATCTCTGAGTTATGATGTGAGGGATGGAGTGCTTTACTATGGTTTACAAGGCTCTTCCTATCTGGAGAGTGTTGTTGTCTTGGAGCTTGGCTGGACTGTGATCAATGATCTTTTCTCCCACTGGGTTGAGGGTCTGCTCAAGCGTTGCCCCAATCTGAAGAAGTTGGTCATTCATGGGATTGTTTCTGAGGCTAAGCCTCATGAAGAATGCCAGATGTTAGCCAATTTCACTACATCCATGGTTGAGCTGATGAGGAGATACACACATGAAGATCCATATTTTAAGTATGAATAAGATTTTGTTAAATACCTTGTTATAGCTCGTGCTTTCTTTTTAAGTCTAATTGTGTAGGCATATTGGCGGGTAACTTATTGAATTCAAGAGTTATGCATAACTTTTAACTTATTGTTTGGAATCTTCATCTAGAATCTGTGACTGACCAACGATGATAGCTCATGGCAGACATTTAGAACTTTGATCCCTTGTCAGTAAACAGAATA
>Jiyu 72
CTAACTATCTAAGTGCCTTTCCCTCCTATGCTAACTACCATAAACTAACTCATGCAAGCTTTTGAATTAGTCTATTTCATCATATTGGACCCATTTGAATCCTATTGTATTTTTTCCCTAACATAATTGCTCTCTTACACATCTGTTCTTTGTTTATACTTGGAGCTCGATGTTACATATTTAATTTTGTCTTATTTATATTTAGATTGCTTAATTAAGTCTTTTTATTTTTGAAATTTTCAGTTAGTTCCTTTGTTTTTTTAAATGCTCTAAGATAGTCCTTTATTTTCTTAAAAATATCTTAATGTGATCTTTTTTCATCCAATTGAGGCGGGTGATGTTAAGTTATAAATTATAGCAAAAAGGATCAAATTGAGACATTTATAAACTAATAAAATAAAAGATTACATTGAGACATTAAAGGACCATGAAGCATTTTAAAAAACAAAGAACTTGATAACATAAAAAAAATAAAAAATAAAAACTTGATTGAAACTTTCAAAAATAGAAGAATCTAATTAAATATTTTAAATAAATAAAAAGATTAAATTAATAATTAAGCCAGTAAAGCAATGACAAAAAATATTATAATTTTTATGAATACTTGAAAGGTAAAGTTGTAAAATAGTTCAGGTATTGGTCCCACTTAAAATCAACATCTAACATTGACCGGTCATATACTTAAATCCGAATGATTAATTCTGTTTTTCACGTGATTAACTATTATTAAACATTTAAATAAATTAATGGTTAATCACTCATGAGATAAAATTATCCACTAATAAACATTTCAATGATATTGTGATACTACTAGCCCCACCACGATAATCAATACAACCAAATTTATTTATTTATAATCACGTATGAGATAAAATTAACCTATATATATATTTATTATTTAATTTCATAACACTATTAAACATTTTGGATATAAACTTAATCATATTTACACATGAATCATAATTTTATGATACCATTAATCATATATATTAATAATTATATGTAATTATATTAATTTATTTTAATTTTAAATGAAATAAAATTAATCATGCTTATATACATAACTAATTTTTTTATTCATACGATTATCAAATATTTACATTTAGATAGTAGATATATGTGTATAACTATCGTAGAAGAAATTGGAGAATCTTTTTCCCCGATACAAATCTAGTAAGCTGACATGATTGAATAATCCAATATGCAAGCCTCATCCATTGGATATCACAATTTTCACTACTAAGAACAGTACCACTGATTTTTAAAAATGCATCAAAATTCAAAAGTAAATAAGACAAAAAACAAAAAACATAGCTGCTTGGAAGTGGGAACCATTGAACCTAGGCTAGCATATGATGTCGTATTGAACACTGACGGAGCCGGTATCTTGCATTGGATTTATCTTGAATTCACATAATACCAAAAAAAGAAAGAAAGAAAGAGAGGTTCCTTTCAAAATATATTTACACTTTTTTTTAAATAAAACATAAAGTAAAAATTATCAATTAAAAGATAATAAAATTAATTCAAATAGTTTAAAAAACGTTTCCAATACATTTTTTTATTACTCTTATTCCTATTATAAATTGTTGTCTTCAGTTACTTTAGACAGACCAATAAAACTTAACAAATAGATAGAAAAATAATTTTATAAAATTAATCTTTTAATTATTAATTTATTTTTAGTTTTTTTATTTATATCATTAATATTATAAGAAAAATAAGTAAAAAAATATAATTAATATTATATTAAAAAATTAAAATAATAATTCTTACACGACGATTATTAGAAATGGAGTATGAGTTAAATTACACCTAATTTATTCAACAATAAACAACATTCAATGTAATATTTCAGTCAAAAAAAGCATTAAATATAATATTAAAAACTGTAGTAGTAGCATTTAATTTTTCAACTTTATGATTAATATAATAATAAATTAATAGTATTTTAATTGATAAGTATAATTAATATTTTATCCATCCAAAGAATTAAAAGGATACAATTGCCAGAACTCTAGCCAGAGACAGAGTGTATCTGTAACTGAAACGCGCTGGAATCAAATCTTAGCAAATCCTAAATCAAACTCAAAGGATCGAACTTTGGTTTGAGATTTCATCACTGATTGTGATTCTCTTCTCCTACAAAACTTGGCATCCGATCTCTCTCTATAATCAAATATCATTCAACAATAATCCTCATTTGTTATTCCCTATTTTCTAGGTAAATATACAAACCACTTTCTCTATCTCATACTACCATTTTCTATTGTTTTCTAATCATTTGTTATTGTTATTGTTGTTCTTAATTTCAATTTTGATCCTAAATAAAGTCTAATTCCCCAAATCCCTCTTCTACCTGCTTGATTAAATCTTAAATCTTGATTACTTACTTTCCTAATTTTCGTGATTCCTGTTGCAAATTGATCCAGTGAGAAGAGATATTCATGAGAGATGTTGAGCATTTGCATCTGGTGAAATCCATTTGAAGATTCTGGCGTGATTTTTTAGGGTACTTCCGAAATCGCTCTTCGAATTGAATCGGAGGATTTAAAAGAAGTGTTTTTTTTTTGTTTGCTTTTATTTTCTTCCTTTTGTTGTTGTATGTTTGTTGTCAACACAACATACAAGAGAAAGTTGTTGATAGATATAGCTTTGTGAGGGGTTTGCAAGTTGGAAATTGCAGCATCATGGACCAGCTTCCTGTTGAAGTGATTGGGAACATTCTGTCACACTTGAGGGCTGCAAGAGATGTGGTGATAGCTTCCGCATCATGCAGGAAATGGCGACTAGCGTGCTGCAAGCACCTTCATACACTCTCCTTCAACTCCAAAGATTGGCCCATTTACCGGGATTTGACAACTACCCGCCTTGAGATTTTGATCACACAAACCATTTTCCAGACCTCAGGGTTGCAGTCCCTCTCCATTTTGATGGAAGATGTCGATGAATTCTCGGCTTCCACTGTTACTGCTTGGCTCTTGTACACCAGGGAAACTCTCAGGCAATTGCATTATAATGTCAAGACTACGCCTAATGTTAACATTCTTGAAATATGTGGCAGGCATAAGCTGGAAATACTGGATCTGGCTCATAATTCCATTGTGGGGGTTGAGCCTAATTATCAGCGGTTCCCTTGTTTGAAATCTCTTTCCTTGAGTTATGTTAGTATATCTGCATTGGATCTAAATCTTTTGGTCTCTGCATGTCCGAAGATTGAAACTTTTGAACTTGTCAATCCAGAGATTGCAATGTCTGATGCACAGGTGACCGTTGAATTGAGTAGCTCAACGCTGAAGAGTGTGTATGTAGAAGCAATTAGTTTGGACAAGTTTTTATTGGAGGCTGATGGGCTTGAGTGCTTGCACTTGAAAGATTGTGCACTCGAGTTTTTTGAACTCATTGGCAAGGGGACCTTGAAGCATTTTAAGATTGATGATGTTAGTGTTATACATCTTGATATTGGTGAGACAGTTGAGAATCTTGAGACTGTGGATATCAGCAACTTCCCAATTATATGGCCAAAGTTTTACCAGATGATTTCAAGATCGTCGAATTTGAAGAGGCTTCGGCTTTGGGATGTAATGTTTGATGATGAGGATGAGGTTGTGGATTTGGAAACAATCGCGACTTGCTTTCCCTACCTGAGCCATTTATCTCTGAGTTATGATGTGAGGGATGGAGTGCTTTACTATGGTTTACAAGGCTCTTCCTATCTGGAGAGTGTTGTTGTCTTGGAGCTTGGCTGGACTGTGATCAATGATCTTTTCTCCCACTGGGTTGAGGGTCTGCTCAAGCGTTGCCCCAATCTGAAGAAGTTGGTCATTCATGGGATTGTTTCTGAGGCTAAGCCTCATGAAGAATGCCAGATGTTAGCCAATTTCACTACATCCATGGTTGAGCTGATGAGGAGATACACACATGAAGATCCATATTTTAAGTATGAATAAGATTTTGTTAAATACCTTGTTATAGCTCGTGCTTTCTTTTTAAGTCTAATTGTGTAGGCATATTGGCGGGTAACTTATTGAATTCAAGAGTTATGCATAACTTTTAACTTATTGTTTGGAATCTTCATCTAGAATCTGTGACTGACCAACGATGATAGCTCATGGCAGACATTTAGAACTTTGATCCCTTGTCAGTAAACAGAATA
>Jilin 30hao
CTAACTATCTAAGTGCCTTTCCCTCCTATGCTAACTACCATAAACTAACTCATGCAAGCTTTTGAATTAGTCTATTTCATCATATTGGACCCATTTGAATCCTATTGTATTTTTTCCCTAACATAATTGCTCTCTTACACATCTGTTCTTTGTTTATACTTGGAGCTCGATGTTACATATTTAATTTTGTCTTATTTATATTTAGATTGCTTAATTAAGTCTTTTTATTTTTGAAATTTTCAGTTAGTTCCTTTGTTTTTTTAAATGCTCTAAGATAGTCCTTTATTTTCTTAAAAATATCTTAATGTGATCTTTTTTCATCCAATTGAGGCGGGTGATGTTAAGTTATAAATTATAGCAAAAAGGATCAAATTGAGACATTTATAAACTAATAAAATAAAAGATTACATTGAGACATTAAAGGACCATGAAGCATTTTAAAAAACAAAGAACTTGATAACATAAAAAAAATAAAAAATAAAAACTTGATTGAAACTTTCAAAAATAGAAGAATCTAATTAAATATTTTAAATAAATAAAAAGATTAAATTAATAATTAAGCCAGTAAAGCAATGACAAAAAATATTATAATTTTTATGAATACTTGAAAGGTAAAGTTGTAAAATAGTTCAGGTATTGGTCCCACTTAAAATCAACATCTAACATTGACCGGTCATATACTTAAATCCGAATGATTAATTCTGTTTTTCACGTGATTAACTATTATTAAACATTTAAATAAATTAATGGTTAATCACTCATGAGATAAAATTATCCACTAATAAACATTTCAATGATATTGTGATACTACTAGCCCCACCACGATAATCAATACAACCAAATTTATTTATTTATAATCACGTATGAGATAAAATTAACCTATATATATATTTATTATTTAATTTCATAACACTATTAAACATTTTGGATATAAACTTAATCATATTTACACATGAATCATAATTTTATGATACCATTAATCATATATATTAATAATTATATGTAATTATATTAATTTATTTTAATTTTAAATGAAATAAAATTAATCATGCTTATATACATAACTAATTTTTTTATTCATACGATTATCAAATATTTACATTTAGATAGTAGATATATGTGTATAACTATCGTAGAAGAAATTGGAGAATCTTTTTCCCCGATACAAATCTAGTAAGCTGACATGATTGAATAATCCAATATGCAAGCCTCATCCATTGGATATCACAATTTTCACTACTAAGAACAGTACCACTGATTTTTAAAAATGCATCAAAATTCAAAAGTAAATAAGACAAAAAACAAAAAACATAGCTGCTTGGAAGTGGGAACCATTGAACCTAGGCTAGCATATGATGTCGTATTGAACACTGACGGAGCCGGTATCTTGCATTGGATTTATCTTGAATTCACATAATACCAAAAAAAGAAAGAAAGAAAGAGAGGTTCCTTTCAAAATATATTTACACTTTTTTTTAAATAAAACATAAAGTAAAAATTATCAATTAAAAGATAATAAAATTAATTCAAATAGTTTAAAAAACGTTTCCAATACATTTTTTTATTACTCTTATTCCTATTATAAATTGTTGTCTTCAGTTACTTTAGACAGACCAATAAAACTTAACAAATAGATAGAAAAATAATTTTATAAAATTAATCTTTTAATTATTAATTTATTTTTAGTTTTTTTATTTATATCATTAATATTATAAGAAAAATAAGTAAAAAAATATAATTAATATTATATTAAAAAATTAAAATAATAATTCTTACACGACGATTATTAGAAATGGAGTATGAGTTAAATTACACCTAATTTATTCAACAATAAACAACATTCAATGTAATATTTCAGTCAAAAAAAGCATTAAATATAATATTAAAAACTGTAGTAGTAGCATTTAATTTTTCAACTTTATGATTAATATAATAATAAATTAATAGTATTTTAATTGATAAGTATAATTAATATTTTATCCATCCAAAGAATTAAAAGGATACAATTGCCAGAACTCTAGCCAGAGACAGAGTGTATCTGTAACTGAAACGCGCTGGAATCAAATCTTAGCAAATCCTAAATCAAACTCAAAGGATCGAACTTTGGTTTGAGATTTCATCACTGATTGTGATTCTCTTCTCCTACAAAACTTGGCATCCGATCTCTCTCTATAATCAAATATCATTCAACAATAATCCTCATTTGTTATTCCCTATTTTCTAGGTAAATATACAAACCACTTTCTCTATCTCATACTACCATTTTCTATTGTTTTCTAATCATTTGTTATTGTTATTGTTGTTCTTAATTTCAATTTTGATCCTAAATAAAGTCTAATTCCCCAAATCCCTCTTCTACCTGCTTGATTAAATCTTAAATCTTGATTACTTACTTTCCTAATTTTCGTGATTCCTGTTGCAAATTGATCCAGTGAGAAGAGATATTCATGAGAGATGTTGAGCATTTGCATCTGGTGAAATCCATTTGAAGATTCTGGCGTGATTTTTTAGGGTACTTCCGAAATCGCTCTTCGAATTGAATCGGAGGATTTAAAAGAAGTGTTTTTTTTTTGTTTGCTTTTATTTTCTTCCTTTTGTTGTTGTATGTTTGTTGTCAACACAACATACAAGAGAAAGTTGTTGATAGATATAGCTTTGTGAGGGGTTTGCAAGTTGGAAATTGCAGCATCATGGACCAGCTTCCTGTTGAAGTGATTGGGAACATTCTGTCACACTTGAGGGCTGCAAGAGATGTGGTGATAGCTTCCGCATCATGCAGGAAATGGCGACTAGCGTGCTGCAAGCACCTTCATACACTCTCCTTCAACTCCAAAGATTGGCCCATTTACCGGGATTTGACAACTACCCGCCTTGAGATTTTGATCACACAAACCATTTTCCAGACCTCAGGGTTGCAGTCCCTCTCCATTTTGATGGAAGATGTCGATGAATTCTCGGCTTCCACTGTTACTGCTTGGCTCTTGTACACCAGGGAAACTCTCAGGCAATTGCATTATAATGTCAAGACTACGCCTAATGTTAACATTCTTGAAATATGTGGCAGGCATAAGCTGGAAATACTGGATCTGGCTCATAATTCCATTGTGGGGGTTGAGCCTAATTATCAGCGGTTCCCTTGTTTGAAATCTCTTTCCTTGAGTTATGTTAGTATATCTGCATTGGATCTAAATCTTTTGGTCTCTGCATGTCCGAAGATTGAAACTTTTGAACTTGTCAATCCAGAGATTGCAATGTCTGATGCACAGGTGACCGTTGAATTGAGTAGCTCAACGCTGAAGAGTGTGTATGTAGAAGCAATTAGTTTGGACAAGTTTTTATTGGAGGCTGATGGGCTTGAGTGCTTGCACTTGAAAGATTGTGCACTCGAGTTTTTTGAACTCATTGGCAAGGGGACCTTGAAGCATTTTAAGATTGATGATGTTAGTGTTATACATCTTGATATTGGTGAGACAGTTGAGAATCTTGAGACTGTGGATATCAGCAACTTCCCAATTATATGGCCAAAGTTTTACCAGATGATTTCAAGATCGTCGAATTTGAAGAGGCTTCGGCTTTGGGATGTAATGTTTGATGATGAGGATGAGGTTGTGGATTTGGAAACAATCGCGACTTGCTTTCCCTACCTGAGCCATTTATCTCTGAGTTATGATGTGAGGGATGGAGTGCTTTACTATGGTTTACAAGGCTCTTCCTATCTGGAGAGTGTTGTTGTCTTGGAGCTTGGCTGGACTGTGATCAATGATCTTTTCTCCCACTGGGTTGAGGGTCTGCTCAAGCGTTGCCCCAATCTGAAGAAGTTGGTCATTCATGGGATTGTTTCTGAGGCTAAGCCTCATGAAGAATGCCAGATGTTAGCCAATTTCACTACATCCATGGTTGAGCTGATGAGGAGATACACACATGAAGATCCATATTTTAAGTATGAATAAGATTTTGTTAAATACCTTGTTATAGCTCGTGCTTTCTTTTTAAGTCTAATTGTGTAGGCATATTGGCGGGTAACTTATTGAATTCAAGAGTTATGCATAACTTTTAACTTATTGTTTGGAATCTTCATCTAGAATCTGTGACTGACCAACGATGATAGCTCATGGCAGACATTTAGAACTTTGATCCCTTGTCAGTAAACAGAATA
>Kenfeng 18
CTAACTATCTAAGTGCCTTTCCCTCCTATGCTAACTACCATAAACTAACTCATGCAAGCTTTTGAATTAGTCTATTTCATCATATTGGACCCATTTGAATCCTATTGTATTTTTTCCCTAACATAATTGCTCTCTTACACATCTGTTCTTTGTTTATACTTGGAGCTCGATGTTACATATTTAATTTTGTCTTATTTATATTTAGATTGCTTAATTAAGTCTTTTTATTTTTGAAATTTTCAGTTAGTTCCTTTGTTTTTTTAAATGCTCTAAGATAGTCCTTTATTTTCTTAAAAATATCTTAATGTGATCTTTTTTCATCCAATTGAGGCGGGTGATGTTAAGTTATAAATTATAGCAAAAAGGATCAAATTGAGACATTTATAAACTAATAAAATAAAAGATTACATTGAGACATTAAAGGACCATGAAGCATTTTAAAAAACAAAGAACTTGATAACATAAAAAAAATAAAAAATAAAAACTTGATTGAAACTTTCAAAAATAGAAGAATCTAATTAAATATTTTAAATAAATAAAAAGATTAAATTAATAATTAAGCCAGTAAAGCAATGACAAAAAATATTATAATTTTTATGAATACTTGAAAGGTAAAGTTGTAAAATAGTTCAGGTATTGGTCCCACTTAAAATCAACATCTAACATTGACCGGTCATATACTTAAATCCGAATGATTAATTCTGTTTTTCACGTGATTAACTATTATTAAACATTTAAATAAATTAATGGTTAATCACTCATGAGATAAAATTATCCACTAATAAACATTTCAATGATATTGTGATACTACTAGCCCCACCACGATAATCAATACAACCAAATTTATTTATTTATAATCACGTATGAGATAAAATTAACCTATATATATATTTATTATTTAATTTCATAACACTATTAAACATTTTGGATATAAACTTAATCATATTTACACATGAATCATAATTTTATGATACCATTAATCATATATATTAATAATTATATGTAATTATATTAATTTATTTTAATTTTAAATGAAATAAAATTAATCATGCTTATATACATAACTAATTTTTTTATTCATACGATTATCAAATATTTACATTTAGATAGTAGATATATGTGTATAACTATCGTAGAAGAAATTGGAGAATCTTTTTCCCCGATACAAATCTAGTAAGCTGACATGATTGAATAATCCAATATGCAAGCCTCATCCATTGGATATCACAATTTTCACTACTAAGAACAGTACCACTGATTTTTAAAAATGCATCAAAATTCAAAAGTAAATAAGACAAAAAACAAAAAACATAGCTGCTTGGAAGTGGGAACCATTGAACCTAGGCTAGCATATGATGTCGTATTGAACACTGACGGAGCCGGTATCTTGCATTGGATTTATCTTGAATTCACATAATACCAAAAAAAGAAAGAAAGAAAGAGAGGTTCCTTTCAAAATATATTTACACTTTTTTTTAAATAAAACATAAAGTAAAAATTATCAATTAAAAGATAATAAAATTAATTCAAATAGTTTAAAAAACGTTTCCAATACATTTTTTTATTACTCTTATTCCTATTATAAATTGTTGTCTTCAGTTACTTTAGACAGACCAATAAAACTTAACAAATAGATAGAAAAATAATTTTATAAAATTAATCTTTTAATTATTAATTTATTTTTAGTTTTTTTATTTATATCATTAATATTATAAGAAAAATAAGTAAAAAAATATAATTAATATTATATTAAAAAATTAAAATAATAATTCTTACACGACGATTATTAGAAATGGAGTATGAGTTAAATTACACCTAATTTATTCAACAATAAACAACATTCAATGTAATATTTCAGTCAAAAAAAGCATTAAATATAATATTAAAAACTGTAGTAGTAGCATTTAATTTTTCAACTTTATGATTAATATAATAATAAATTAATAGTATTTTAATTGATAAGTATAATTAATATTTTATCCATCCAAAGAATTAAAAGGATACAATTGCCAGAACTCTAGCCAGAGACAGAGTGTATCTGTAACTGAAACGCGCTGGAATCAAATCTTAGCAAATCCTAAATCAAACTCAAAGGATCGAACTTTGGTTTGAGATTTCATCACTGATTGTGATTCTCTTCTCCTACAAAACTTGGCATCCGATCTCTCTCTATAATCAAATATCATTCAACAATAATCCTCATTTGTTATTCCCTATTTTCTAGGTAAATATACAAACCACTTTCTCTATCTCATACTACCATTTTCTATTGTTTTCTAATCATTTGTTATTGTTATTGTTGTTCTTAATTTCAATTTTGATCCTAAATAAAGTCTAATTCCCCAAATCCCTCTTCTACCTGCTTGATTAAATCTTAAATCTTGATTACTTACTTTCCTAATTTTCGTGATTCCTGTTGCAAATTGATCCAGTGAGAAGAGATATTCATGAGAGATGTTGAGCATTTGCATCTGGTGAAATCCATTTGAAGATTCTGGCGTGATTTTTTAGGGTACTTCCGAAATCGCTCTTCGAATTGAATCGGAGGATTTAAAAGAAGTGTTTTTTTTTTGTTTGCTTTTATTTTCTTCCTTTTGTTGTTGTATGTTTGTTGTCAACACAACATACAAGAGAAAGTTGTTGATAGATATAGCTTTGTGAGGGGTTTGCAAGTTGGAAATTGCAGCATCATGGACCAGCTTCCTGTTGAAGTGATTGGGAACATTCTGTCACACTTGAGGGCTGCAAGAGATGTGGTGATAGCTTCCGCATCATGCAGGAAATGGCGACTAGCGTGCTGCAAGCACCTTCATACACTCTCCTTCAACTCCAAAGATTGGCCCATTTACCGGGATTTGACAACTACCCGCCTTGAGATTTTGATCACACAAACCATTTTCCAGACCTCAGGGTTGCAGTCCCTCTCCATTTTGATGGAAGATGTCGATGAATTCTCGGCTTCCACTGTTACTGCTTGGCTCTTGTACACCAGGGAAACTCTCAGGCAATTGCATTATAATGTCAAGACTACGCCTAATGTTAACATTCTTGAAATATGTGGCAGGCATAAGCTGGAAATACTGGATCTGGCTCATAATTCCATTGTGGGGGTTGAGCCTAATTATCAGCGGTTCCCTTGTTTGAAATCTCTTTCCTTGAGTTATGTTAGTATATCTGCATTGGATCTAAATCTTTTGGTCTCTGCATGTCCGAAGATTGAAACTTTTGAACTTGTCAATCCAGAGATTGCAATGTCTGATGCACAGGTGACCGTTGAATTGAGTAGCTCAACGCTGAAGAGTGTGTATGTAGAAGCAATTAGTTTGGACAAGTTTTTATTGGAGGCTGATGGGCTTGAGTGCTTGCACTTGAAAGATTGTGCACTCGAGTTTTTTGAACTCATTGGCAAGGGGACCTTGAAGCATTTTAAGATTGATGATGTTAGTGTTATACATCTTGATATTGGTGAGACAGTTGAGAATCTTGAGACTGTGGATATCAGCAACTTCCCAATTATATGGCCAAAGTTTTACCAGATGATTTCAAGATCGTCGAATTTGAAGAGGCTTCGGCTTTGGGATGTAATGTTTGATGATGAGGATGAGGTTGTGGATTTGGAAACAATCGCGACTTGCTTTCCCTACCTGAGCCATTTATCTCTGAGTTATGATGTGAGGGATGGAGTGCTTTACTATGGTTTACAAGGCTCTTCCTATCTGGAGAGTGTTGTTGTCTTGGAGCTTGGCTGGACTGTGATCAATGATCTTTTCTCCCACTGGGTTGAGGGTCTGCTCAAGCGTTGCCCCAATCTGAAGAAGTTGGTCATTCATGGGATTGTTTCTGAGGCTAAGCCTCATGAAGAATGCCAGATGTTAGCCAATTTCACTACATCCATGGTTGAGCTGATGAGGAGATACACACATGAAGATCCATATTTTAAGTATGAATAAGATTTTGTTAAATACCTTGTTATAGCTCGTGCTTTCTTTTTAAGTCTAATTGTGTAGGCATATTGGCGGGTAACTTATTGAATTCAAGAGTTATGCATAACTTTTAACTTATTGTTTGGAATCTTCATCTAGAATCTGTGACTGACCAACGATGATAGCTCATGGCAGACATTTAGAACTTTGATCCCTTGTCAGTAAACAGAATA
>Heinong 56hao
CTAACTATCTAAGTGCCTTTCCCTCCTATGCTAACTACCATAAACTAACTCATGCAAGCTTTTGAATTAGTCTATTTCATCATATTGGACCCATTTGAATCCTATTGTATTTTTTCCCTAACATAATTGCTCTCTTACACATCTGTTCTTTGTTTATACTTGGAGCTCGATGTTACATATTTAATTTTGTCTTATTTATATTTAGATTGCTTAATTAAGTCTTTTTATTTTTGAAATTTTCAGTTAGTTCCTTTGTTTTTTTAAATGCTCTAAGATAGTCCTTTATTTTCTTAAAAATATCTTAATGTGATCTTTTTTCATCCAATTGAGGCGGGTGATGTTAAGTTATAAATTATAGCAAAAAGGATCAAATTGAGACATTTATAAACTAATAAAATAAAAGATTACATTGAGACATTAAAGGACCATGAAGCATTTTAAAAAACAAAGAACTTGATAACATAAAAAAAATAAAAAATAAAAACTTGATTGAAACTTTCAAAAATAGAAGAATCTAATTAAATATTTTAAATAAATAAAAAGATTAAATTAATAATTAAGCCAGTAAAGCAATGACAAAAAATATTATAATTTTTATGAATACTTGAAAGGTAAAGTTGTAAAATAGTTCAGGTATTGGTCCCACTTAAAATCAACATCTAACATTGACCGGTCATATACTTAAATCCGAATGATTAATTCTGTTTTTCACGTGATTAACTATTATTAAACATTTAAATAAATTAATGGTTAATCACTCATGAGATAAAATTATCCACTAATAAACATTTCAATGATATTGTGATACTACTAGCCCCACCACGATAATCAATACAACCAAATTTATTTATTTATAATCACGTATGAGATAAAATTAACCTATATATATATTTATTATTTAATTTCATAACACTATTAAACATTTTGGATATAAACTTAATCATATTTACACATGAATCATAATTTTATGATACCATTAATCATATATATTAATAATTATATGTAATTATATTAATTTATTTTAATTTTAAATGAAATAAAATTAATCATGCTTATATACATAACTAATTTTTTTATTCATACGATTATCAAATATTTACATTTAGATAGTAGATATATGTGTATAACTATCGTAGAAGAAATTGGAGAATCTTTTTCCCCGATACAAATCTAGTAAGCTGACATGATTGAATAATCCAATATGCAAGCCTCATCCATTGGATATCACAATTTTCACTACTAAGAACAGTACCACTGATTTTTAAAAATGCATCAAAATTCAAAAGTAAATAAGACAAAAAACAAAAAACATAGCTGCTTGGAAGTGGGAACCATTGAACCTAGGCTAGCATATGATGTCGTATTGAACACTGACGGAGCCGGTATCTTGCATTGGATTTATCTTGAATTCACATAATACCAAAAAAAGAAAGAAAGAAAGAGAGGTTCCTTTCAAAATATATTTACACTTTTTTTTAAATAAAACATAAAGTAAAAATTATCAATTAAAAGATAATAAAATTAATTCAAATAGTTTAAAAAACGTTTCCAATACATTTTTTTATTACTCTTATTCCTATTATAAATTGTTGTCTTCAGTTACTTTAGACAGACCAATAAAACTTAACAAATAGATAGAAAAATAATTTTATAAAATTAATCTTTTAATTATTAATTTATTTTTAGTTTTTTTATTTATATCATTAATATTATAAGAAAAATAAGTAAAAAAATATAATTAATATTATATTAAAAAATTAAAATAATAATTCTTACACGACGATTATTAGAAATGGAGTATGAGTTAAATTACACCTAATTTATTCAACAATAAACAACATTCAATGTAATATTTCAGTCAAAAAAAGCATTAAATATAATATTAAAAACTGTAGTAGTAGCATTTAATTTTTCAACTTTATGATTAATATAATAATAAATTAATAGTATTTTAATTGATAAGTATAATTAATATTTTATCCATCCAAAGAATTAAAAGGATACAATTGCCAGAACTCTAGCCAGAGACAGAGTGTATCTGTAACTGAAACGCGCTGGAATCAAATCTTAGCAAATCCTAAATCAAACTCAAAGGATCGAACTTTGGTTTGAGATTTCATCACTGATTGTGATTCTCTTCTCCTACAAAACTTGGCATCCGATCTCTCTCTATAATCAAATATCATTCAACAATAATCCTCATTTGTTATTCCCTATTTTCTAGGTAAATATACAAACCACTTTCTCTATCTCATACTACCATTTTCTATTGTTTTCTAATCATTTGTTATTGTTATTGTTGTTCTTAATTTCAATTTTGATCCTAAATAAAGTCTAATTCCCCAAATCCCTCTTCTACCTGCTTGATTAAATCTTAAATCTTGATTACTTACTTTCCTAATTTTCGTGATTCCTGTTGCAAATTGATCCAGTGAGAAGAGATATTCATGAGAGATGTTGAGCATTTGCATCTGGTGAAATCCATTTGAAGATTCTGGCGTGATTTTTTAGGGTACTTCCGAAATCGCTCTTCGAATTGAATCGGAGGATTTAAAAGAAGTGTTTTTTTTTTGTTTGCTTTTATTTTCTTCCTTTTGTTGTTGTATGTTTGTTGTCAACACAACATACAAGAGAAAGTTGTTGATAGATATAGCTTTGTGAGGGGTTTGCAAGTTGGAAATTGCAGCATCATGGACCAGCTTCCTGTTGAAGTGATTGGGAACATTCTGTCACACTTGAGGGCTGCAAGAGATGTGGTGATAGCTTCCGCATCATGCAGGAAATGGCGACTAGCGTGCTGCAAGCACCTTCATACACTCTCCTTCAACTCCAAAGATTGGCCCATTTACCGGGATTTGACAACTACCCGCCTTGAGATTTTGATCACACAAACCATTTTCCAGACCTCAGGGTTGCAGTCCCTCTCCATTTTGATGGAAGATGTCGATGAATTCTCGGCTTCCACTGTTACTGCTTGGCTCTTGTACACCAGGGAAACTCTCAGGCAATTGCATTATAATGTCAAGACTACGCCTAATGTTAACATTCTTGAAATATGTGGCAGGCATAAGCTGGAAATACTGGATCTGGCTCATAATTCCATTGTGGGGGTTGAGCCTAATTATCAGCGGTTCCCTTGTTTGAAATCTCTTTCCTTGAGTTATGTTAGTATATCTGCATTGGATCTAAATCTTTTGGTCTCTGCATGTCCGAAGATTGAAACTTTTGAACTTGTCAATCCAGAGATTGCAATGTCTGATGCACAGGTGACCGTTGAATTGAGTAGCTCAACGCTGAAGAGTGTGTATGTAGAAGCAATTAGTTTGGACAAGTTTTTATTGGAGGCTGATGGGCTTGAGTGCTTGCACTTGAAAGATTGTGCACTCGAGTTTTTTGAACTCATTGGCAAGGGGACCTTGAAGCATTTTAAGATTGATGATGTTAGTGTTATACATCTTGATATTGGTGAGACAGTTGAGAATCTTGAGACTGTGGATATCAGCAACTTCCCAATTATATGGCCAAAGTTTTACCAGATGATTTCAAGATCGTCGAATTTGAAGAGGCTTCGGCTTTGGGATGTAATGTTTGATGATGAGGATGAGGTTGTGGATTTGGAAACAATCGCGACTTGCTTTCCCTACCTGAGCCATTTATCTCTGAGTTATGATGTGAGGGATGGAGTGCTTTACTATGGTTTACAAGGCTCTTCCTATCTGGAGAGTGTTGTTGTCTTGGAGCTTGGCTGGACTGTGATCAATGATCTTTTCTCCCACTGGGTTGAGGGTCTGCTCAAGCGTTGCCCCAATCTGAAGAAGTTGGTCATTCATGGGATTGTTTCTGAGGCTAAGCCTCATGAAGAATGCCAGATGTTAGCCAATTTCACTACATCCATGGTTGAGCTGATGAGGAGATACACACATGAAGATCCATATTTTAAGTATGAATAAGATTTTGTTAAATACCTTGTTATAGCTCGTGCTTTCTTTTTAAGTCTAATTGTGTAGGCATATTGGCGGGTAACTTATTGAATTCAAGAGTTATGCATAACTTTTAACTTATTGTTTGGAATCTTCATCTAGAATCTGTGACTGACCAACGATGATAGCTCATGGCAGACATTTAGAACTTTGATCCCTTGTCAGTAAACAGAATA
>Suinong 29
CTAACTATCTAAGTGCCTTTCCCTCCTATGCTAACTACCATAAACTAACTCATGCAAGCTTTTGAATTAGTCTATTTCATCATATTGGACCCATTTGAATCCTATTGTATTTTTTCCCTAACATAATTGCTCTCTTACACATCTGTTCTTTGTTTATACTTGGAGCTCGATGTTACATATTTAATTTTGTCTTATTTATATTTAGATTGCTTAATTAAGTCTTTTTATTTTTGAAATTTTCAGTTAGTTCCTTTGTTTTTTTAAATGCTCTAAGATAGTCCTTTATTTTCTTAAAAATATCTTAATGTGATCTTTTTTCATCCAATTGAGGCGGGTGATGTTAAGTTATAAATTATAGCAAAAAGGATCAAATTGAGACATTTATAAACTAATAAAATAAAAGATTACATTGAGACATTAAAGGACCATGAAGCATTTTAAAAAACAAAGAACTTGATAACATAAAAAAAATAAAAAATAAAAACTTGATTGAAACTTTCAAAAATAGAAGAATCTAATTAAATATTTTAAATAAATAAAAAGATTAAATTAATAATTAAGCCAGTAAAGCAATGACAAAAAATATTATAATTTTTATGAATACTTGAAAGGTAAAGTTGTAAAATAGTTCAGGTATTGGTCCCACTTAAAATCAACATCTAACATTGACCGGTCATATACTTAAATCCGAATGATTAATTCTGTTTTTCACGTGATTAACTATTATTAAACATTTAAATAAATTAATGGTTAATCACTCATGAGATAAAATTATCCACTAATAAACATTTCAATGATATTGTGATACTACTAGCCCCACCACGATAATCAATACAACCAAATTTATTTATTTATAATCACGTATGAGATAAAATTAACCTATATATATATTTATTATTTAATTTCATAACACTATTAAACATTTTGGATATAAACTTAATCATATTTACACATGAATCATAATTTTATGATACCATTAATCATATATATTAATAATTATATGTAATTATATTAATTTATTTTAATTTTAAATGAAATAAAATTAATCATGCTTATATACATAACTAATTTTTTTATTCATACGATTATCAAATATTTACATTTAGATAGTAGATATATGTGTATAACTATCGTAGAAGAAATTGGAGAATCTTTTTCCCCGATACAAATCTAGTAAGCTGACATGATTGAATAATCCAATATGCAAGCCTCATCCATTGGATATCACAATTTTCACTACTAAGAACAGTACCACTGATTTTTAAAAATGCATCAAAATTCAAAAGTAAATAAGACAAAAAACAAAAAACATAGCTGCTTGGAAGTGGGAACCATTGAACCTAGGCTAGCATATGATGTCGTATTGAACACTGACGGAGCCGGTATCTTGCATTGGATTTATCTTGAATTCACATAATACCAAAAAAAGAAAGAAAGAAAGAGAGGTTCCTTTCAAAATATATTTACACTTTTTTTTAAATAAAACATAAAGTAAAAATTATCAATTAAAAGATAATAAAATTAATTCAAATAGTTTAAAAAACGTTTCCAATACATTTTTTTATTACTCTTATTCCTATTATAAATTGTTGTCTTCAGTTACTTTAGACAGACCAATAAAACTTAACAAATAGATAGAAAAATAATTTTATAAAATTAATCTTTTAATTATTAATTTATTTTTAGTTTTTTTATTTATATCATTAATATTATAAGAAAAATAAGTAAAAAAATATAATTAATATTATATTAAAAAATTAAAATAATAATTCTTACACGACGATTATTAGAAATGGAGTATGAGTTAAATTACACCTAATTTATTCAACAATAAACAACATTCAATGTAATATTTCAGTCAAAAAAAGCATTAAATATAATATTAAAAACTGTAGTAGTAGCATTTAATTTTTCAACTTTATGATTAATATAATAATAAATTAATAGTATTTTAATTGATAAGTATAATTAATATTTTATCCATCCAAAGAATTAAAAGGATACAATTGCCAGAACTCTAGCCAGAGACAGAGTGTATCTGTAACTGAAACGCGCTGGAATCAAATCTTAGCAAATCCTAAATCAAACTCAAAGGATCGAACTTTGGTTTGAGATTTCATCACTGATTGTGATTCTCTTCTCCTACAAAACTTGGCATCCGATCTCTCTCTATAATCAAATATCATTCAACAATAATCCTCATTTGTTATTCCCTATTTTCTAGGTAAATATACAAACCACTTTCTCTATCTCATACTACCATTTTCTATTGTTTTCTAATCATTTGTTATTGTTATTGTTGTTCTTAATTTCAATTTTGATCCTAAATAAAGTCTAATTCCCCAAATCCCTCTTCTACCTGCTTGATTAAATCTTAAATCTTGATTACTTACTTTCCTAATTTTCGTGATTCCTGTTGCAAATTGATCCAGTGAGAAGAGATATTCATGAGAGATGTTGAGCATTTGCATCTGGTGAAATCCATTTGAAGATTCTGGCGTGATTTTTTAGGGTACTTCCGAAATCGCTCTTCGAATTGAATCGGAGGATTTAAAAGAAGTGTTTTTTTTTTGTTTGCTTTTATTTTCTTCCTTTTGTTGTTGTATGTTTGTTGTCAACACAACATACAAGAGAAAGTTGTTGATAGATATAGCTTTGTGAGGGGTTTGCAAGTTGGAAATTGCAGCATCATGGACCAGCTTCCTGTTGAAGTGATTGGGAACATTCTGTCACACTTGAGGGCTGCAAGAGATGTGGTGATAGCTTCCGCATCATGCAGGAAATGGCGACTAGCGTGCTGCAAGCACCTTCATACACTCTCCTTCAACTCCAAAGATTGGCCCATTTACCGGGATTTGACAACTACCCGCCTTGAGATTTTGATCACACAAACCATTTTCCAGACCTCAGGGTTGCAGTCCCTCTCCATTTTGATGGAAGATGTCGATGAATTCTCGGCTTCCACTGTTACTGCTTGGCTCTTGTACACCAGGGAAACTCTCAGGCAATTGCATTATAATGTCAAGACTACGCCTAATGTTAACATTCTTGAAATATGTGGCAGGCATAAGCTGGAAATACTGGATCTGGCTCATAATTCCATTGTGGGGGTTGAGCCTAATTATCAGCGGTTCCCTTGTTTGAAATCTCTTTCCTTGAGTTATGTTAGTATATCTGCATTGGATCTAAATCTTTTGGTCTCTGCATGTCCGAAGATTGAAACTTTTGAACTTGTCAATCCAGAGATTGCAATGTCTGATGCACAGGTGACCGTTGAATTGAGTAGCTCAACGCTGAAGAGTGTGTATGTAGAAGCAATTAGTTTGGACAAGTTTTTATTGGAGGCTGATGGGCTTGAGTGCTTGCACTTGAAAGATTGTGCACTCGAGTTTTTTGAACTCATTGGCAAGGGGACCTTGAAGCATTTTAAGATTGATGATGTTAGTGTTATACATCTTGATATTGGTGAGACAGTTGAGAATCTTGAGACTGTGGATATCAGCAACTTCCCAATTATATGGCCAAAGTTTTACCAGATGATTTCAAGATCGTCGAATTTGAAGAGGCTTCGGCTTTGGGATGTAATGTTTGATGATGAGGATGAGGTTGTGGATTTGGAAACAATCGCGACTTGCTTTCCCTACCTGAGCCATTTATCTCTGAGTTATGATGTGAGGGATGGAGTGCTTTACTATGGTTTACAAGGCTCTTCCTATCTGGAGAGTGTTGTTGTCTTGGAGCTTGGCTGGACTGTGATCAATGATCTTTTCTCCCACTGGGTTGAGGGTCTGCTCAAGCGTTGCCCCAATCTGAAGAAGTTGGTCATTCATGGGATTGTTTCTGAGGCTAAGCCTCATGAAGAATGCCAGATGTTAGCCAATTTCACTACATCCATGGTTGAGCTGATGAGGAGATACACACATGAAGATCCATATTTTAAGTATGAATAAGATTTTGTTAAATACCTTGTTATAGCTCGTGCTTTCTTTTTAAGTCTAATTGTGTAGGCATATTGGCGGGTAACTTATTGAATTCAAGAGTTATGCATAACTTTTAACTTATTGTTTGGAATCTTCATCTAGAATCTGTGACTGACCAACGATGATAGCTCATGGCAGACATTTAGAACTTTGATCCCTTGTCAGTAAACAGAATA
>Longpin 13-369
CTAACTATCTAAGTGCCTTTCCCTCCTATGCTAACTACCATAAACTAACTCATGCAAGCTTTTGAATTAGTCTATTTCATCATATTGGACCCATTTGAATCCTATTGTATTTTTTCCCTAACATAATTGCTCTCTTACACATCTGTTCTTTGTTTATACTTGGAGCTCGATGTTACATATTTAATTTTGTCTTATTTATATTTAGATTGCTTAATTAAGTCTTTTTATTTTTGAAATTTTCAGTTAGTTCCTTTGTTTTTTTAAATGCTCTAAGATAGTCCTTTATTTTCTTAAAAATATCTTAATGTGATCTTTTTTCATCCAATTGAGGCGGGTGATGTTAAGTTATAAATTATAGCAAAAAGGATCAAATTGAGACATTTATAAACTAATAAAATAAAAGATTACATTGAGACATTAAAGGACCATGAAGCATTTTAAAAAACAAAGAACTTGATAACATAAAAAAAATAAAAAATAAAAACTTGATTGAAACTTTCAAAAATAGAAGAATCTAATTAAATATTTTAAATAAATAAAAAGATTAAATTAATAATTAAGCCAGTAAAGCAATGACAAAAAATATTATAATTTTTATGAATACTTGAAAGGTAAAGTTGTAAAATAGTTCAGGTATTGGTCCCACTTAAAATCAACATCTAACATTGACCGGTCATATACTTAAATCCGAATGATTAATTCTGTTTTTCACGTGATTAACTATTATTAAACATTTAAATAAATTAATGGTTAATCACTCATGAGATAAAATTATCCACTAATAAACATTTCAATGATATTGTGATACTACTAGCCCCACCACGATAATCAATACAACCAAATTTATTTATTTATAATCACGTATGAGATAAAATTAACCTATATATATATTTATTATTTAATTTCATAACACTATTAAACATTTTGGATATAAACTTAATCATATTTACACATGAATCATAATTTTATGATACCATTAATCATATATATTAATAATTATATGTAATTATATTAATTTATTTTAATTTTAAATGAAATAAAATTAATCATGCTTATATACATAACTAATTTTTTTATTCATACGATTATCAAATATTTACATTTAGATAGTAGATATATGTGTATAACTATCGTAGAAGAAATTGGAGAATCTTTTTCCCCGATACAAATCTAGTAAGCTGACATGATTGAATAATCCAATATGCAAGCCTCATCCATTGGATATCACAATTTTCACTACTAAGAACAGTACCACTGATTTTTAAAAATGCATCAAAATTCAAAAGTAAATAAGACAAAAAACAAAAAACATAGCTGCTTGGAAGTGGGAACCATTGAACCTAGGCTAGCATATGATGTCGTATTGAACACTGACGGAGCCGGTATCTTGCATTGGATTTATCTTGAATTCACATAATACCAAAAAAAGAAAGAAAGAAAGAGAGGTTCCTTTCAAAATATATTTACACTTTTTTTTAAATAAAACATAAAGTAAAAATTATCAATTAAAAGATAATAAAATTAATTCAAATAGTTTAAAAAACGTTTCCAATACATTTTTTTATTACTCTTATTCCTATTATAAATTGTTGTCTTCAGTTACTTTAGACAGACCAATAAAACTTAACAAATAGATAGAAAAATAATTTTATAAAATTAATCTTTTAATTATTAATTTATTTTTAGTTTTTTTATTTATATCATTAATATTATAAGAAAAATAAGTAAAAAAATATAATTAATATTATATTAAAAAATTAAAATAATAATTCTTACACGACGATTATTAGAAATGGAGTATGAGTTAAATTACACCTAATTTATTCAACAATAAACAACATTCAATGTAATATTTCAGTCAAAAAAAGCATTAAATATAATATTAAAAACTGTAGTAGTAGCATTTAATTTTTCAACTTTATGATTAATATAATAATAAATTAATAGTATTTTAATTGATAAGTATAATTAATATTTTATCCATCCAAAGAATTAAAAGGATACAATTGCCAGAACTCTAGCCAGAGACAGAGTGTATCTGTAACTGAAACGCGCTGGAATCAAATCTTAGCAAATCCTAAATCAAACTCAAAGGATCGAACTTTGGTTTGAGATTTCATCACTGATTGTGATTCTCTTCTCCTACAAAACTTGGCATCCGATCTCTCTCTATAATCAAATATCATTCAACAATAATCCTCATTTGTTATTCCCTATTTTCTAGGTAAATATACAAACCACTTTCTCTATCTCATACTACCATTTTCTATTGTTTTCTAATCATTTGTTATTGTTATTGTTGTTCTTAATTTCAATTTTGATCCTAAATAAAGTCTAATTCCCCAAATCCCTCTTCTACCTGCTTGATTAAATCTTAAATCTTGATTACTTACTTTCCTAATTTTCGTGATTCCTGTTGCAAATTGATCCAGTGAGAAGAGATATTCATGAGAGATGTTGAGCATTTGCATCTGGTGAAATCCATTTGAAGATTCTGGCGTGATTTTTTAGGGTACTTCCGAAATCGCTCTTCGAATTGAATCGGAGGATTTAAAAGAAGTGTTTTTTTTTTGTTTGCTTTTATTTTCTTCCTTTTGTTGTTGTATGTTTGTTGTCAACACAACATACAAGAGAAAGTTGTTGATAGATATAGCTTTGTGAGGGGTTTGCAAGTTGGAAATTGCAGCATCATGGACCAGCTTCCTGTTGAAGTGATTGGGAACATTCTGTCACACTTGAGGGCTGCAAGAGATGTGGTGATAGCTTCCGCATCATGCAGGAAATGGCGACTAGCGTGCTGCAAGCACCTTCATACACTCTCCTTCAACTCCAAAGATTGGCCCATTTACCGGGATTTGACAACTACCCGCCTTGAGATTTTGATCACACAAACCATTTTCCAGACCTCAGGGTTGCAGTCCCTCTCCATTTTGATGGAAGATGTCGATGAATTCTCGGCTTCCACTGTTACTGCTTGGCTCTTGTACACCAGGGAAACTCTCAGGCAATTGCATTATAATGTCAAGACTACGCCTAATGTTAACATTCTTGAAATATGTGGCAGGCATAAGCTGGAAATACTGGATCTGGCTCATAATTCCATTGTGGGGGTTGAGCCTAATTATCAGCGGTTCCCTTGTTTGAAATCTCTTTCCTTGAGTTATGTTAGTATATCTGCATTGGATCTAAATCTTTTGGTCTCTGCATGTCCGAAGATTGAAACTTTTGAACTTGTCAATCCAGAGATTGCAATGTCTGATGCACAGGTGACCGTTGAATTGAGTAGCTCAACGCTGAAGAGTGTGTATGTAGAAGCAATTAGTTTGGACAAGTTTTTATTGGAGGCTGATGGGCTTGAGTGCTTGCACTTGAAAGATTGTGCACTCGAGTTTTTTGAACTCATTGGCAAGGGGACCTTGAAGCATTTTAAGATTGATGATGTTAGTGTTATACATCTTGATATTGGTGAGACAGTTGAGAATCTTGAGACTGTGGATATCAGCAACTTCCCAATTATATGGCCAAAGTTTTACCAGATGATTTCAAGATCGTCGAATTTGAAGAGGCTTCGGCTTTGGGATGTAATGTTTGATGATGAGGATGAGGTTGTGGATTTGGAAACAATCGCGACTTGCTTTCCCTACCTGAGCCATTTATCTCTGAGTTATGATGTGAGGGATGGAGTGCTTTACTATGGTTTACAAGGCTCTTCCTATCTGGAGAGTGTTGTTGTCTTGGAGCTTGGCTGGACTGTGATCAATGATCTTTTCTCCCACTGGGTTGAGGGTCTGCTCAAGCGTTGCCCCAATCTGAAGAAGTTGGTCATTCATGGGATTGTTTCTGAGGCTAAGCCTCATGAAGAATGCCAGATGTTAGCCAATTTCACTACATCCATGGTTGAGCTGATGAGGAGATACACACATGAAGATCCATATTTTAAGTATGAATAAGATTTTGTTAAATACCTTGTTATAGCTCGTGCTTTCTTTTTAAGTCTAATTGTGTAGGCATATTGGCGGGTAACTTATTGAATTCAAGAGTTATGCATAACTTTTAACTTATTGTTTGGAATCTTCATCTAGAATCTGTGACTGACCAACGATGATAGCTCATGGCAGACATTTAGAACTTTGATCCCTTGTCAGTAAACAGAATA
>NO10
CTAACTATCTAAGTGCCTTTCCCTCCTATGCTAACTACCATAAACTAACTCATGCAAGCTTTTGAATTAGTCTATTTCATCATATTGGACCCATTTGAATCCTATTGTATTTTTTCCCTAACATAATTGCTCTCTTACACATCTGTTCTTTGTTTATACTTGGAGCTCGATGTTACATATTTAATTTTGTCTTATTTATATTTAGATTGCTTAATTAAGTCTTTTTATTTTTGAAATTTTCAGTTAGTTCCTTTGTTTTTTTAAATGCTCTAAGATAGTCCTTTATTTTCTTAAAAATATCTTAATGTGATCTTTTTTCATCCAATTGAGGCGGGTGATGTTAAGTTATAAATTATAGCAAAAAGGATCAAATTGAGACATTTATAAACTAATAAAATAAAAGATTACATTGAGACATTAAAGGACCATGAAGCATTTTAAAAAACAAAGAACTTGATAACATAAAAAAAATAAAAAATAAAAACTTGATTGAAACTTTCAAAAATAGAAGAATCTAATTAAATATTTTAAATAAATAAAAAGATTAAATTAATAATTAAGCCAGTAAAGCAATGACAAAAAATATTATAATTTTTATGAATACTTGAAAGGTAAAGTTGTAAAATAGTTCAGGTATTGGTCCCACTTAAAATCAACATCTAACATTGACCGGTCATATACTTAAATCCGAATGATTAATTCTGTTTTTCACGTGATTAACTATTATTAAACATTTAAATAAATTAATGGTTAATCACTCATGAGATAAAATTATCCACTAATAAACATTTCAATGATATTGTGATACTACTAGCCCCACCACGATAATCAATACAACCAAATTTATTTATTTATAATCACGTATGAGATAAAATTAACCTATATATATATTTATTATTTAATTTCATAACACTATTAAACATTTTGGATATAAACTTAATCATATTTACACATGAATCATAATTTTATGATACCATTAATCATATATATTAATAATTATATGTAATTATATTAATTTATTTTAATTTTAAATGAAATAAAATTAATCATGCTTATATACATAACTAATTTTTTTATTCATACGATTATCAAATATTTACATTTAGATAGTAGATATATGTGTATAACTATCGTAGAAGAAATTGGAGAATCTTTTTCCCCGATACAAATCTAGTAAGCTGACATGATTGAATAATCCAATATGCAAGCCTCATCCATTGGATATCACAATTTTCACTACTAAGAACAGTACCACTGATTTTTAAAAATGCATCAAAATTCAAAAGTAAATAAGACAAAAAACAAAAAACATAGCTGCTTGGAAGTGGGAACCATTGAACCTAGGCTAGCATATGATGTCGTATTGAACACTGACGGAGCCGGTATCTTGCATTGGATTTATCTTGAATTCACATAATACCAAAAAAAGAAAGAAAGAAAGAGAGGTTCCTTTCAAAATATATTTACACTTTTTTTTAAATAAAACATAAAGTAAAAATTATCAATTAAAAGATAATAAAATTAATTCAAATAGTTTAAAAAACGTTTCCAATACATTTTTTTATTACTCTTATTCCTATTATAAATTGTTGTCTTCAGTTACTTTAGACAGACCAATAAAACTTAACAAATAGATAGAAAAATAATTTTATAAAATTAATCTTTTAATTATTAATTTATTTTTAGTTTTTTTATTTATATCATTAATATTATAAGAAAAATAAGTAAAAAAATATAATTAATATTATATTAAAAAATTAAAATAATAATTCTTACACGACGATTATTAGAAATGGAGTATGAGTTAAATTACACCTAATTTATTCAACAATAAACAACATTCAATGTAATATTTCAGTCAAAAAAAGCATTAAATATAATATTAAAAACTGTAGTAGTAGCATTTAATTTTTCAACTTTATGATTAATATAATAATAAATTAATAGTATTTTAATTGATAAGTATAATTAATATTTTATCCATCCAAAGAATTAAAAGGATACAATTGCCAGAACTCTAGCCAGAGACAGAGTGTATCTGTAACTGAAACGCGCTGGAATCAAATCTTAGCAAATCCTAAATCAAACTCAAAGGATCGAACTTTGGTTTGAGATTTCATCACTGATTGTGATTCTCTTCTCCTACAAAACTTGGCATCCGATCTCTCTCTATAATCAAATATCATTCAACAATAATCCTCATTTGTTATTCCCTATTTTCTAGGTAAATATACAAACCACTTTCTCTATCTCATACTACCATTTTCTATTGTTTTCTAATCATTTGTTATTGTTATTGTTGTTCTTAATTTCAATTTTGATCCTAAATAAAGTCTAATTCCCCAAATCCCTCTTCTACCTGCTTGATTAAATCTTAAATCTTGATTACTTACTTTCCTAATTTTCGTGATTCCTGTTGCAAATTGATCCAGTGAGAAGAGATATTCATGAGAGATGTTGAGCATTTGCATCTGGTGAAATCCATTTGAAGATTCTGGCGTGATTTTTTAGGGTACTTCCGAAATCGCTCTTCGAATTGAATCGGAGGATTTAAAAGAAGTGTTTTTTTTTTGTTTGCTTTTATTTTCTTCCTTTTGTTGTTGTATGTTTGTTGTCAACACAACATACAAGAGAAAGTTGTTGATAGATATAGCTTTGTGAGGGGTTTGCAAGTTGGAAATTGCAGCATCATGGACCAGCTTCCTGTTGAAGTGATTGGGAACATTCTGTCACACTTGAGGGCTGCAAGAGATGTGGTGATAGCTTCCGCATCATGCAGGAAATGGCGACTAGCGTGCTGCAAGCACCTTCATACACTCTCCTTCAACTCCAAAGATTGGCCCATTTACCGGGATTTGACAACTACCCGCCTTGAGATTTTGATCACACAAACCATTTTCCAGACCTCAGGGTTGCAGTCCCTCTCCATTTTGATGGAAGATGTCGATGAATTCTCGGCTTCCACTGTTACTGCTTGGCTCTTGTACACCAGGGAAACTCTCAGGCAATTGCATTATAATGTCAAGACTACGCCTAATGTTAACATTCTTGAAATATGTGGCAGGCATAAGCTGGAAATACTGGATCTGGCTCATAATTCCATTGTGGGGGTTGAGCCTAATTATCAGCGGTTCCCTTGTTTGAAATCTCTTTCCTTGAGTTATGTTAGTATATCTGCATTGGATCTAAATCTTTTGGTCTCTGCATGTCCGAAGATTGAAACTTTTGAACTTGTCAATCCAGAGATTGCAATGTCTGATGCACAGGTGACCGTTGAATTGAGTAGCTCAACGCTGAAGAGTGTGTATGTAGAAGCAATTAGTTTGGACAAGTTTTTATTGGAGGCTGATGGGCTTGAGTGCTTGCACTTGAAAGATTGTGCACTCGAGTTTTTTGAACTCATTGGCAAGGGGACCTTGAAGCATTTTAAGATTGATGATGTTAGTGTTATACATCTTGATATTGGTGAGACAGTTGAGAATCTTGAGACTGTGGATATCAGCAACTTCCCAATTATATGGCCAAAGTTTTACCAGATGATTTCAAGATCGTCGAATTTGAAGAGGCTTCGGCTTTGGGATGTAATGTTTGATGATGAGGATGAGGTTGTGGATTTGGAAACAATCGCGACTTGCTTTCCCTACCTGAGCCATTTATCTCTGAGTTATGATGTGAGGGATGGAGTGCTTTACTATGGTTTACAAGGCTCTTCCTATCTGGAGAGTGTTGTTGTCTTGGAGCTTGGCTGGACTGTGATCAATGATCTTTTCTCCCACTGGGTTGAGGGTCTGCTCAAGCGTTGCCCCAATCTGAAGAAGTTGGTCATTCATGGGATTGTTTCTGAGGCTAAGCCTCATGAAGAATGCCAGATGTTAGCCAATTTCACTACATCCATGGTTGAGCTGATGAGGAGATACACACATGAAGATCCATATTTTAAGTATGAATAAGATTTTGTTAAATACCTTGTTATAGCTCGTGCTTTCTTTTTAAGTCTAATTGTGTAGGCATATTGGCGGGTAACTTATTGAATTCAAGAGTTATGCATAACTTTTAACTTATTGTTTGGAATCTTCATCTAGAATCTGTGACTGACCAACGATGATAGCTCATGGCAGACATTTAGAACTTTGATCCCTTGTCAGTAAACAGAATA
>Jinyuan 73
CTAACTATCTAAGTGCCTTTCCCTCCTATGCTAACTACCATAAACTAACTCATGCAAGCTTTTGAATTAGTCTATTTCATCATATTGGACCCATTTGAATCCTATTGTATTTTTTCCCTAACATAATTGCTCTCTTACACATCTGTTCTTTGTTTATACTTGGAGCTCGATGTTACATATTTAATTTTGTCTTATTTATATTTAGATTGCTTAATTAAGTCTTTTTATTTTTGAAATTTTCAGTTAGTTCCTTTGTTTTTTTAAATGCTCTAAGATAGTCCTTTATTTTCTTAAAAATATCTTAATGTGATCTTTTTTCATCCAATTGAGGCGGGTGATGTTAAGTTATAAATTATAGCAAAAAGGATCAAATTGAGACATTTATAAACTAATAAAATAAAAGATTACATTGAGACATTAAAGGACCATGAAGCATTTTAAAAAACAAAGAACTTGATAACATAAAAAAAATAAAAAATAAAAACTTGATTGAAACTTTCAAAAATAGAAGAATCTAATTAAATATTTTAAATAAATAAAAAGATTAAATTAATAATTAAGCCAGTAAAGCAATGACAAAAAATATTATAATTTTTATGAATACTTGAAAGGTAAAGTTGTAAAATAGTTCAGGTATTGGTCCCACTTAAAATCAACATCTAACATTGACCGGTCATATACTTAAATCCGAATGATTAATTCTGTTTTTCACGTGATTAACTATTATTAAACATTTAAATAAATTAATGGTTAATCACTCATGAGATAAAATTATCCACTAATAAACATTTCAATGATATTGTGATACTACTAGCCCCACCACGATAATCAATACAACCAAATTTATTTATTTATAATCACGTATGAGATAAAATTAACCTATATATATATTTATTATTTAATTTCATAACACTATTAAACATTTTGGATATAAACTTAATCATATTTACACATGAATCATAATTTTATGATACCATTAATCATATATATTAATAATTATATGTAATTATATTAATTTATTTTAATTTTAAATGAAATAAAATTAATCATGCTTATATACATAACTAATTTTTTTATTCATACGATTATCAAATATTTACATTTAGATAGTAGATATATGTGTATAACTATCGTAGAAGAAATTGGAGAATCTTTTTCCCCGATACAAATCTAGTAAGCTGACATGATTGAATAATCCAATATGCAAGCCTCATCCATTGGATATCACAATTTTCACTACTAAGAACAGTACCACTGATTTTTAAAAATGCATCAAAATTCAAAAGTAAATAAGACAAAAAACAAAAAACATAGCTGCTTGGAAGTGGGAACCATTGAACCTAGGCTAGCATATGATGTCGTATTGAACACTGACGGAGCCGGTATCTTGCATTGGATTTATCTTGAATTCACATAATACCAAAAAAAGAAAGAAAGAAAGAGAGGTTCCTTTCAAAATATATTTACACTTTTTTTTAAATAAAACATAAAGTAAAAATTATCAATTAAAAGATAATAAAATTAATTCAAATAGTTTAAAAAACGTTTCCAATACATTTTTTTATTACTCTTATTCCTATTATAAATTGTTGTCTTCAGTTACTTTAGACAGACCAATAAAACTTAACAAATAGATAGAAAAATAATTTTATAAAATTAATCTTTTAATTATTAATTTATTTTTAGTTTTTTTATTTATATCATTAATATTATAAGAAAAATAAGTAAAAAAATATAATTAATATTATATTAAAAAATTAAAATAATAATTCTTACACGACGATTATTAGAAATGGAGTATGAGTTAAATTACACCTAATTTATTCAACAATAAACAACATTCAATGTAATATTTCAGTCAAAAAAAGCATTAAATATAATATTAAAAACTGTAGTAGTAGCATTTAATTTTTCAACTTTATGATTAATATAATAATAAATTAATAGTATTTTAATTGATAAGTATAATTAATATTTTATCCATCCAAAGAATTAAAAGGATACAATTGCCAGAACTCTAGCCAGAGACAGAGTGTATCTGTAACTGAAACGCGCTGGAATCAAATCTTAGCAAATCCTAAATCAAACTCAAAGGATCGAACTTTGGTTTGAGATTTCATCACTGATTGTGATTCTCTTCTCCTACAAAACTTGGCATCCGATCTCTCTCTATAATCAAATATCATTCAACAATAATCCTCATTTGTTATTCCCTATTTTCTAGGTAAATATACAAACCACTTTCTCTATCTCATACTACCATTTTCTATTGTTTTCTAATCATTTGTTATTGTTATTGTTGTTCTTAATTTCAATTTTGATCCTAAATAAAGTCTAATTCCCCAAATCCCTCTTCTACCTGCTTGATTAAATCTTAAATCTTGATTACTTACTTTCCTAATTTTCGTGATTCCTGTTGCAAATTGATCCAGTGAGAAGAGATATTCATGAGAGATGTTGAGCATTTGCATCTGGTGAAATCCATTTGAAGATTCTGGCGTGATTTTTTAGGGTACTTCCGAAATCGCTCTTCGAATTGAATCGGAGGATTTAAAAGAAGTGTTTTTTTTTTGTTTGCTTTTATTTTCTTCCTTTTGTTGTTGTATGTTTGTTGTCAACACAACATACAAGAGAAAGTTGTTGATAGATATAGCTTTGTGAGGGGTTTGCAAGTTGGAAATTGCAGCATCATGGACCAGCTTCCTGTTGAAGTGATTGGGAACATTCTGTCACACTTGAGGGCTGCAAGAGATGTGGTGATAGCTTCCGCATCATGCAGGAAATGGCGACTAGCGTGCTGCAAGCACCTTCATACACTCTCCTTCAACTCCAAAGATTGGCCCATTTACCGGGATTTGACAACTACCCGCCTTGAGATTTTGATCACACAAACCATTTTCCAGACCTCAGGGTTGCAGTCCCTCTCCATTTTGATGGAAGATGTCGATGAATTCTCGGCTTCCACTGTTACTGCTTGGCTCTTGTACACCAGGGAAACTCTCAGGCAATTGCATTATAATGTCAAGACTACGCCTAATGTTAACATTCTTGAAATATGTGGCAGGCATAAGCTGGAAATACTGGATCTGGCTCATAATTCCATTGTGGGGGTTGAGCCTAATTATCAGCGGTTCCCTTGTTTGAAATCTCTTTCCTTGAGTTATGTTAGTATATCTGCATTGGATCTAAATCTTTTGGTCTCTGCATGTCCGAAGATTGAAACTTTTGAACTTGTCAATCCAGAGATTGCAATGTCTGATGCACAGGTGACCGTTGAATTGAGTAGCTCAACGCTGAAGAGTGTGTATGTAGAAGCAATTAGTTTGGACAAGTTTTTATTGGAGGCTGATGGGCTTGAGTGCTTGCACTTGAAAGATTGTGCACTCGAGTTTTTTGAACTCATTGGCAAGGGGACCTTGAAGCATTTTAAGATTGATGATGTTAGTGTTATACATCTTGATATTGGTGAGACAGTTGAGAATCTTGAGACTGTGGATATCAGCAACTTCCCAATTATATGGCCAAAGTTTTACCAGATGATTTCAAGATCGTCGAATTTGAAGAGGCTTCGGCTTTGGGATGTAATGTTTGATGATGAGGATGAGGTTGTGGATTTGGAAACAATCGCGACTTGCTTTCCCTACCTGAGCCATTTATCTCTGAGTTATGATGTGAGGGATGGAGTGCTTTACTATGGTTTACAAGGCTCTTCCTATCTGGAGAGTGTTGTTGTCTTGGAGCTTGGCTGGACTGTGATCAATGATCTTTTCTCCCACTGGGTTGAGGGTCTGCTCAAGCGTTGCCCCAATCTGAAGAAGTTGGTCATTCATGGGATTGTTTCTGAGGCTAAGCCTCATGAAGAATGCCAGATGTTAGCCAATTTCACTACATCCATGGTTGAGCTGATGAGGAGATACACACATGAAGATCCATATTTTAAGTATGAATAAGATTTTGTTAAATACCTTGTTATAGCTCGTGCTTTCTTTTTAAGTCTAATTGTGTAGGCATATTGGCGGGTAACTTATTGAATTCAAGAGTTATGCATAACTTTTAACTTATTGTTTGGAATCTTCATCTAGAATCTGTGACTGACCAACGATGATAGCTCATGGCAGACATTTAGAACTTTGATCCCTTGTCAGTAAACAGAATA
>Lonqingdou 2
CTAACTATCTAAGTGCCTTTCCCTCCTATGCTAACTACCATAAACTAACTCATGCAAGCTTTTGAATTAGTCTATTTCATCATATTGGACCCATTTGAATCCTATTGTATTTTTTCCCTAACATAATTGCTCTCTTACACATCTGTTCTTTGTTTATACTTGGAGCTCGATGTTACATATTTAATTTTGTCTTATTTATATTTAGATTGCTTAATTAAGTCTTTTTATTTTTGAAATTTTCAGTTAGTTCCTTTGTTTTTTTAAATGCTCTAAGATAGTCCTTTATTTTCTTAAAAATATCTTAATGTGATCTTTTTTCATCCAATTGAGGCGGGTGATGTTAAGTTATAAATTATAGCAAAAAGGATCAAATTGAGACATTTATAAACTAATAAAATAAAAGATTACATTGAGACATTAAAGGACCATGAAGCATTTTAAAAAACAAAGAACTTGATAACATAAAAAAAATAAAAAATAAAAACTTGATTGAAACTTTCAAAAATAGAAGAATCTAATTAAATATTTTAAATAAATAAAAAGATTAAATTAATAATTAAGCCAGTAAAGCAATGACAAAAAATATTATAATTTTTATGAATACTTGAAAGGTAAAGTTGTAAAATAGTTCAGGTATTGGTCCCACTTAAAATCAACATCTAACATTGACCGGTCATATACTTAAATCCGAATGATTAATTCTGTTTTTCACGTGATTAACTATTATTAAACATTTAAATAAATTAATGGTTAATCACTCATGAGATAAAATTATCCACTAATAAACATTTCAATGATATTGTGATACTACTAGCCCCACCACGATAATCAATACAACCAAATTTATTTATTTATAATCACGTATGAGATAAAATTAACCTATATATATATTTATTATTTAATTTCATAACACTATTAAACATTTTGGATATAAACTTAATCATATTTACACATGAATCATAATTTTATGATACCATTAATCATATATATTAATAATTATATGTAATTATATTAATTTATTTTAATTTTAAATGAAATAAAATTAATCATGCTTATATACATAACTAATTTTTTTATTCATACGATTATCAAATATTTACATTTAGATAGTAGATATATGTGTATAACTATCGTAGAAGAAATTGGAGAATCTTTTTCCCCGATACAAATCTAGTAAGCTGACATGATTGAATAATCCAATATGCAAGCCTCATCCATTGGATATCACAATTTTCACTACTAAGAACAGTACCACTGATTTTTAAAAATGCATCAAAATTCAAAAGTAAATAAGACAAAAAACAAAAAACATAGCTGCTTGGAAGTGGGAACCATTGAACCTAGGCTAGCATATGATGTCGTATTGAACACTGACGGAGCCGGTATCTTGCATTGGATTTATCTTGAATTCACATAATACCAAAAAAAGAAAGAAAGAAAGAGAGGTTCCTTTCAAAATATATTTACACTTTTTTTTAAATAAAACATAAAGTAAAAATTATCAATTAAAAGATAATAAAATTAATTCAAATAGTTTAAAAAACGTTTCCAATACATTTTTTTATTACTCTTATTCCTATTATAAATTGTTGTCTTCAGTTACTTTAGACAGACCAATAAAACTTAACAAATAGATAGAAAAATAATTTTATAAAATTAATCTTTTAATTATTAATTTATTTTTAGTTTTTTTATTTATATCATTAATATTATAAGAAAAATAAGTAAAAAAATATAATTAATATTATATTAAAAAATTAAAATAATAATTCTTACACGACGATTATTAGAAATGGAGTATGAGTTAAATTACACCTAATTTATTCAACAATAAACAACATTCAATGTAATATTTCAGTCAAAAAAAGCATTAAATATAATATTAAAAACTGTAGTAGTAGCATTTAATTTTTCAACTTTATGATTAATATAATAATAAATTAATAGTATTTTAATTGATAAGTATAATTAATATTTTATCCATCCAAAGAATTAAAAGGATACAATTGCCAGAACTCTAGCCAGAGACAGAGTGTATCTGTAACTGAAACGCGCTGGAATCAAATCTTAGCAAATCCTAAATCAAACTCAAAGGATCGAACTTTGGTTTGAGATTTCATCACTGATTGTGATTCTCTTCTCCTACAAAACTTGGCATCCGATCTCTCTCTATAATCAAATATCATTCAACAATAATCCTCATTTGTTATTCCCTATTTTCTAGGTAAATATACAAACCACTTTCTCTATCTCATACTACCATTTTCTATTGTTTTCTAATCATTTGTTATTGTTATTGTTGTTCTTAATTTCAATTTTGATCCTAAATAAAGTCTAATTCCCCAAATCCCTCTTCTACCTGCTTGATTAAATCTTAAATCTTGATTACTTACTTTCCTAATTTTCGTGATTCCTGTTGCAAATTGATCCAGTGAGAAGAGATATTCATGAGAGATGTTGAGCATTTGCATCTGGTGAAATCCATTTGAAGATTCTGGCGTGATTTTTTAGGGTACTTCCGAAATCGCTCTTCGAATTGAATCGGAGGATTTAAAAGAAGTGTTTTTTTTTTGTTTGCTTTTATTTTCTTCCTTTTGTTGTTGTATGTTTGTTGTCAACACAACATACAAGAGAAAGTTGTTGATAGATATAGCTTTGTGAGGGGTTTGCAAGTTGGAAATTGCAGCATCATGGACCAGCTTCCTGTTGAAGTGATTGGGAACATTCTGTCACACTTGAGGGCTGCAAGAGATGTGGTGATAGCTTCCGCATCATGCAGGAAATGGCGACTAGCGTGCTGCAAGCACCTTCATACACTCTCCTTCAACTCCAAAGATTGGCCCATTTACCGGGATTTGACAACTACCCGCCTTGAGATTTTGATCACACAAACCATTTTCCAGACCTCAGGGTTGCAGTCCCTCTCCATTTTGATGGAAGATGTCGATGAATTCTCGGCTTCCACTGTTACTGCTTGGCTCTTGTACACCAGGGAAACTCTCAGGCAATTGCATTATAATGTCAAGACTACGCCTAATGTTAACATTCTTGAAATATGTGGCAGGCATAAGCTGGAAATACTGGATCTGGCTCATAATTCCATTGTGGGGGTTGAGCCTAATTATCAGCGGTTCCCTTGTTTGAAATCTCTTTCCTTGAGTTATGTTAGTATATCTGCATTGGATCTAAATCTTTTGGTCTCTGCATGTCCGAAGATTGAAACTTTTGAACTTGTCAATCCAGAGATTGCAATGTCTGATGCACAGGTGACCGTTGAATTGAGTAGCTCAACGCTGAAGAGTGTGTATGTAGAAGCAATTAGTTTGGACAAGTTTTTATTGGAGGCTGATGGGCTTGAGTGCTTGCACTTGAAAGATTGTGCACTCGAGTTTTTTGAACTCATTGGCAAGGGGACCTTGAAGCATTTTAAGATTGATGATGTTAGTGTTATACATCTTGATATTGGTGAGACAGTTGAGAATCTTGAGACTGTGGATATCAGCAACTTCCCAATTATATGGCCAAAGTTTTACCAGATGATTTCAAGATCGTCGAATTTGAAGAGGCTTCGGCTTTGGGATGTAATGTTTGATGATGAGGATGAGGTTGTGGATTTGGAAACAATCGCGACTTGCTTTCCCTACCTGAGCCATTTATCTCTGAGTTATGATGTGAGGGATGGAGTGCTTTACTATGGTTTACAAGGCTCTTCCTATCTGGAGAGTGTTGTTGTCTTGGAGCTTGGCTGGACTGTGATCAATGATCTTTTCTCCCACTGGGTTGAGGGTCTGCTCAAGCGTTGCCCCAATCTGAAGAAGTTGGTCATTCATGGGATTGTTTCTGAGGCTAAGCCTCATGAAGAATGCCAGATGTTAGCCAATTTCACTACATCCATGGTTGAGCTGATGAGGAGATACACACATGAAGATCCATATTTTAAGTATGAATAAGATTTTGTTAAATACCTTGTTATAGCTCGTGCTTTCTTTTTAAGTCTAATTGTGTAGGCATATTGGCGGGTAACTTATTGAATTCAAGAGTTATGCATAACTTTTAACTTATTGTTTGGAATCTTCATCTAGAATCTGTGACTGACCAACGATGATAGCTCATGGCAGACATTTAGAACTTTGATCCCTTGTCAGTAAACAGAATA
>Shengdou 48
CTAACTATCTAAGTGCCTTTCCCTCCTATGCTAACTACCATAAACTAACTCATGCAAGCTTTTGAATTAGTCTATTTCATCATATTGGACCCATTTGAATCCTATTGTATTTTTTCCCTAACATAATTGCTCTCTTACACATCTGTTCTTTGTTTATACTTGGAGCTCGATGTTACATATTTAATTTTGTCTTATTTATATTTAGATTGCTTAATTAAGTCTTTTTATTTTTGAAATTTTCAGTTAGTTCCTTTGTTTTTTTAAATGCTCTAAGATAGTCCTTTATTTTCTTAAAAATATCTTAATGTGATCTTTTTTCATCCAATTGAGGCGGGTGATGTTAAGTTATAAATTATAGCAAAAAGGATCAAATTGAGACATTTATAAACTAATAAAATAAAAGATTACATTGAGACATTAAAGGACCATGAAGCATTTTAAAAAACAAAGAACTTGATAACATAAAAAAAATAAAAAATAAAAACTTGATTGAAACTTTCAAAAATAGAAGAATCTAATTAAATATTTTAAATAAATAAAAAGATTAAATTAATAATTAAGCCAGTAAAGCAATGACAAAAAATATTATAATTTTTATGAATACTTGAAAGGTAAAGTTGTAAAATAGTTCAGGTATTGGTCCCACTTAAAATCAACATCTAACATTGACCGGTCATATACTTAAATCCGAATGATTAATTCTGTTTTTCACGTGATTAACTATTATTAAACATTTAAATAAATTAATGGTTAATCACTCATGAGATAAAATTATCCACTAATAAACATTTCAATGATATTGTGATACTACTAGCCCCACCACGATAATCAATACAACCAAATTTATTTATTTATAATCACGTATGAGATAAAATTAACCTATATATATATTTATTATTTAATTTCATAACACTATTAAACATTTTGGATATAAACTTAATCATATTTACACATGAATCATAATTTTATGATACCATTAATCATATATATTAATAATTATATGTAATTATATTAATTTATTTTAATTTTAAATGAAATAAAATTAATCATGCTTATATACATAACTAATTTTTTTATTCATACGATTATCAAATATTTACATTTAGATAGTAGATATATGTGTATAACTATCGTAGAAGAAATTGGAGAATCTTTTTCCCCGATACAAATCTAGTAAGCTGACATGATTGAATAATCCAATATGCAAGCCTCATCCATTGGATATCACAATTTTCACTACTAAGAACAGTACCACTGATTTTTAAAAATGCATCAAAATTCAAAAGTAAATAAGACAAAAAACAAAAAACATAGCTGCTTGGAAGTGGGAACCATTGAACCTAGGCTAGCATATGATGTCGTATTGAACACTGACGGAGCCGGTATCTTGCATTGGATTTATCTTGAATTCACATAATACCAAAAAAAGAAAGAAAGAAAGAGAGGTTCCTTTCAAAATATATTTACACTTTTTTTTAAATAAAACATAAAGTAAAAATTATCAATTAAAAGATAATAAAATTAATTCAAATAGTTTAAAAAACGTTTCCAATACATTTTTTTATTACTCTTATTCCTATTATAAATTGTTGTCTTCAGTTACTTTAGACAGACCAATAAAACTTAACAAATAGATAGAAAAATAATTTTATAAAATTAATCTTTTAATTATTAATTTATTTTTAGTTTTTTTATTTATATCATTAATATTATAAGAAAAATAAGTAAAAAAATATAATTAATATTATATTAAAAAATTAAAATAATAATTCTTACACGACGATTATTAGAAATGGAGTATGAGTTAAATTACACCTAATTTATTCAACAATAAACAACATTCAATGTAATATTTCAGTCAAAAAAAGCATTAAATATAATATTAAAAACTGTAGTAGTAGCATTTAATTTTTCAACTTTATGATTAATATAATAATAAATTAATAGTATTTTAATTGATAAGTATAATTAATATTTTATCCATCCAAAGAATTAAAAGGATACAATTGCCAGAACTCTAGCCAGAGACAGAGTGTATCTGTAACTGAAACGCGCTGGAATCAAATCTTAGCAAATCCTAAATCAAACTCAAAGGATCGAACTTTGGTTTGAGATTTCATCACTGATTGTGATTCTCTTCTCCTACAAAACTTGGCATCCGATCTCTCTCTATAATCAAATATCATTCAACAATAATCCTCATTTGTTATTCCCTATTTTCTAGGTAAATATACAAACCACTTTCTCTATCTCATACTACCATTTTCTATTGTTTTCTAATCATTTGTTATTGTTATTGTTGTTCTTAATTTCAATTTTGATCCTAAATAAAGTCTAATTCCCCAAATCCCTCTTCTACCTGCTTGATTAAATCTTAAATCTTGATTACTTACTTTCCTAATTTTCGTGATTCCTGTTGCAAATTGATCCAGTGAGAAGAGATATTCATGAGAGATGTTGAGCATTTGCATCTGGTGAAATCCATTTGAAGATTCTGGCGTGATTTTTTAGGGTACTTCCGAAATCGCTCTTCGAATTGAATCGGAGGATTTAAAAGAAGTGTTTTTTTTTTGTTTGCTTTTATTTTCTTCCTTTTGTTGTTGTATGTTTGTTGTCAACACAACATACAAGAGAAAGTTGTTGATAGATATAGCTTTGTGAGGGGTTTGCAAGTTGGAAATTGCAGCATCATGGACCAGCTTCCTGTTGAAGTGATTGGGAACATTCTGTCACACTTGAGGGCTGCAAGAGATGTGGTGATAGCTTCCGCATCATGCAGGAAATGGCGACTAGCGTGCTGCAAGCACCTTCATACACTCTCCTTCAACTCCAAAGATTGGCCCATTTACCGGGATTTGACAACTACCCGCCTTGAGATTTTGATCACACAAACCATTTTCCAGACCTCAGGGTTGCAGTCCCTCTCCATTTTGATGGAAGATGTCGATGAATTCTCGGCTTCCACTGTTACTGCTTGGCTCTTGTACACCAGGGAAACTCTCAGGCAATTGCATTATAATGTCAAGACTACGCCTAATGTTAACATTCTTGAAATATGTGGCAGGCATAAGCTGGAAATACTGGATCTGGCTCATAATTCCATTGTGGGGGTTGAGCCTAATTATCAGCGGTTCCCTTGTTTGAAATCTCTTTCCTTGAGTTATGTTAGTATATCTGCATTGGATCTAAATCTTTTGGTCTCTGCATGTCCGAAGATTGAAACTTTTGAACTTGTCAATCCAGAGATTGCAATGTCTGATGCACAGGTGACCGTTGAATTGAGTAGCTCAACGCTGAAGAGTGTGTATGTAGAAGCAATTAGTTTGGACAAGTTTTTATTGGAGGCTGATGGGCTTGAGTGCTTGCACTTGAAAGATTGTGCACTCGAGTTTTTTGAACTCATTGGCAAGGGGACCTTGAAGCATTTTAAGATTGATGATGTTAGTGTTATACATCTTGATATTGGTGAGACAGTTGAGAATCTTGAGACTGTGGATATCAGCAACTTCCCAATTATATGGCCAAAGTTTTACCAGATGATTTCAAGATCGTCGAATTTGAAGAGGCTTCGGCTTTGGGATGTAATGTTTGATGATGAGGATGAGGTTGTGGATTTGGAAACAATCGCGACTTGCTTTCCCTACCTGAGCCATTTATCTCTGAGTTATGATGTGAGGGATGGAGTGCTTTACTATGGTTTACAAGGCTCTTCCTATCTGGAGAGTGTTGTTGTCTTGGAGCTTGGCTGGACTGTGATCAATGATCTTTTCTCCCACTGGGTTGAGGGTCTGCTCAAGCGTTGCCCCAATCTGAAGAAGTTGGTCATTCATGGGATTGTTTCTGAGGCTAAGCCTCATGAAGAATGCCAGATGTTAGCCAATTTCACTACATCCATGGTTGAGCTGATGAGGAGATACACACATGAAGATCCATATTTTAAGTATGAATAAGATTTTGTTAAATACCTTGTTATAGCTCGTGCTTTCTTTTTAAGTCTAATTGTGTAGGCATATTGGCGGGTAACTTATTGAATTCAAGAGTTATGCATAACTTTTAACTTATTGTTTGGAATCTTCATCTAGAATCTGTGACTGACCAACGATGATAGCTCATGGCAGACATTTAGAACTTTGATCCCTTGTCAGTAAACAGAATA
>L65-540
CTAACTATCTAAGTGCCTTTCCCTCCTATGCTAACTACCATAAACTAACTCATGCAAGCTTTTGAATTAGTCTATTTCATCATATTGGACCCATTTGAATCCTATTGTATTTTTTCCCTAACATAATTGCTCTCTTACACATCTGTTCTTTGTTTATACTTGGAGCTCGATGTTACATATTTAATTTTGTCTTATTTATATTTAGATTGCTTAATTAAGTCTTTTTATTTTTGAAATTTTCAGTTAGTTCCTTTGTTTTTTTAAATGCTCTAAGATAGTCCTTTATTTTCTTAAAAATATCTTAATGTGATCTTTTTTCATCCAATTGAGGCGGGTGATGTTAAGTTATAAATTATAGCAAAAAGGATCAAATTGAGACATTTATAAACTAATAAAATAAAAGATTACATTGAGACATTAAAGGACCATGAAGCATTTTAAAAAACAAAGAACTTGATAACATAAAAAAAATAAAAAATAAAAACTTGATTGAAACTTTCAAAAATAGAAGAATCTAATTAAATATTTTAAATAAATAAAAAGATTAAATTAATAATTAAGCCAGTAAAGCAATGACAAAAAATATTATAATTTTTATGAATACTTGAAAGGTAAAGTTGTAAAATAGTTCAGGTATTGGTCCCACTTAAAATCAACATCTAACATTGACCGGTCATATACTTAAATCCGAATGATTAATTCTGTTTTTCACGTGATTAACTATTATTAAACATTTAAATAAATTAATGGTTAATCACTCATGAGATAAAATTATCCACTAATAAACATTTCAATGATATTGTGATACTACTAGCCCCACCACGATAATCAATACAACCAAATTTATTTATTTATAATCACGTATGAGATAAAATTAACCTATATATATATTTATTATTTAATTTCATAACACTATTAAACATTTTGGATATAAACTTAATCATATTTACACATGAATCATAATTTTATGATACCATTAATCATATATATTAATAATTATATGTAATTATATTAATTTATTTTAATTTTAAATGAAATAAAATTAATCATGCTTATATACATAACTAATTTTTTTATTCATACGATTATCAAATATTTACATTTAGATAGTAGATATATGTGTATAACTATCGTAGAAGAAATTGGAGAATCTTTTTCCCCGATACAAATCTAGTAAGCTGACATGATTGAATAATCCAATATGCAAGCCTCATCCATTGGATATCACAATTTTCACTACTAAGAACAGTACCACTGATTTTTAAAAATGCATCAAAATTCAAAAGTAAATAAGACAAAAAACAAAAAACATAGCTGCTTGGAAGTGGGAACCATTGAACCTAGGCTAGCATATGATGTCGTATTGAACACTGACGGAGCCGGTATCTTGCATTGGATTTATCTTGAATTCACATAATACCAAAAAAAGAAAGAAAGAAAGAGAGGTTCCTTTCAAAATATATTTACACTTTTTTTTAAATAAAACATAAAGTAAAAATTATCAATTAAAAGATAATAAAATTAATTCAAATAGTTTAAAAAACGTTTCCAATACATTTTTTTATTACTCTTATTCCTATTATAAATTGTTGTCTTCAGTTACTTTAGACAGACCAATAAAACTTAACAAATAGATAGAAAAATAATTTTATAAAATTAATCTTTTAATTATTAATTTATTTTTAGTTTTTTTATTTATATCATTAATATTATAAGAAAAATAAGTAAAAAAATATAATTAATATTATATTAAAAAATTAAAATAATAATTCTTACACGACGATTATTAGAAATGGAGTATGAGTTAAATTACACCTAATTTATTCAACAATAAACAACATTCAATGTAATATTTCAGTCAAAAAAAGCATTAAATATAATATTAAAAACTGTAGTAGTAGCATTTAATTTTTCAACTTTATGATTAATATAATAATAAATTAATAGTATTTTAATTGATAAGTATAATTAATATTTTATCCATCCAAAGAATTAAAAGGATACAATTGCCAGAACTCTAGCCAGAGACAGAGTGTATCTGTAACTGAAACGCGCTGGAATCAAATCTTAGCAAATCCTAAATCAAACTCAAAGGATCGAACTTTGGTTTGAGATTTCATCACTGATTGTGATTCTCTTCTCCTACAAAACTTGGCATCCGATCTCTCTCTATAATCAAATATCATTCAACAATAATCCTCATTTGTTATTCCCTATTTTCTAGGTAAATATACAAACCACTTTCTCTATCTCATACTACCATTTTCTATTGTTTTCTAATCATTTGTTATTGTTATTGTTGTTCTTAATTTCAATTTTGATCCTAAATAAAGTCTAATTCCCCAAATCCCTCTTCTACCTGCTTGATTAAATCTTAAATCTTGATTACTTACTTTCCTAATTTTCGTGATTCCTGTTGCAAATTGATCCAGTGAGAAGAGATATTCATGAGAGATGTTGAGCATTTGCATCTGGTGAAATCCATTTGAAGATTCTGGCGTGATTTTTTAGGGTACTTCCGAAATCGCTCTTCGAATTGAATCGGAGGATTTAAAAGAAGTGTTTTTTTTTTGTTTGCTTTTATTTTCTTCCTTTTGTTGTTGTATGTTTGTTGTCAACACAACATACAAGAGAAAGTTGTTGATAGATATAGCTTTGTGAGGGGTTTGCAAGTTGGAAATTGCAGCATCATGGACCAGCTTCCTGTTGAAGTGATTGGGAACATTCTGTCACACTTGAGGGCTGCAAGAGATGTGGTGATAGCTTCCGCATCATGCAGGAAATGGCGACTAGCGTGCTGCAAGCACCTTCATACACTCTCCTTCAACTCCAAAGATTGGCCCATTTACCGGGATTTGACAACTACCCGCCTTGAGATTTTGATCACACAAACCATTTTCCAGACCTCAGGGTTGCAGTCCCTCTCCATTTTGATGGAAGATGTCGATGAATTCTCGGCTTCCACTGTTACTGCTTGGCTCTTGTACACCAGGGAAACTCTCAGGCAATTGCATTATAATGTCAAGACTACGCCTAATGTTAACATTCTTGAAATATGTGGCAGGCATAAGCTGGAAATACTGGATCTGGCTCATAATTCCATTGTGGGGGTTGAGCCTAATTATCAGCGGTTCCCTTGTTTGAAATCTCTTTCCTTGAGTTATGTTAGTATATCTGCATTGGATCTAAATCTTTTGGTCTCTGCATGTCCGAAGATTGAAACTTTTGAACTTGTCAATCCAGAGATTGCAATGTCTGATGCACAGGTGACCGTTGAATTGAGTAGCTCAACGCTGAAGAGTGTGTATGTAGAAGCAATTAGTTTGGACAAGTTTTTATTGGAGGCTGATGGGCTTGAGTGCTTGCACTTGAAAGATTGTGCACTCGAGTTTTTTGAACTCATTGGCAAGGGGACCTTGAAGCATTTTAAGATTGATGATGTTAGTGTTATACATCTTGATATTGGTGAGACAGTTGAGAATCTTGAGACTGTGGATATCAGCAACTTCCCAATTATATGGCCAAAGTTTTACCAGATGATTTCAAGATCGTCGAATTTGAAGAGGCTTCGGCTTTGGGATGTAATGTTTGATGATGAGGATGAGGTTGTGGATTTGGAAACAATCGCGACTTGCTTTCCCTACCTGAGCCATTTATCTCTGAGTTATGATGTGAGGGATGGAGTGCTTTACTATGGTTTACAAGGCTCTTCCTATCTGGAGAGTGTTGTTGTCTTGGAGCTTGGCTGGACTGTGATCAATGATCTTTTCTCCCACTGGGTTGAGGGTCTGCTCAAGCGTTGCCCCAATCTGAAGAAGTTGGTCATTCATGGGATTGTTTCTGAGGCTAAGCCTCATGAAGAATGCCAGATGTTAGCCAATTTCACTACATCCATGGTTGAGCTGATGAGGAGATACACACATGAAGATCCATATTTTAAGTATGAATAAGATTTTGTTAAATACCTTGTTATAGCTCGTGCTTTCTTTTTAAGTCTAATTGTGTAGGCATATTGGCGGGTAACTTATTGAATTCAAGAGTTATGCATAACTTTTAACTTATTGTTTGGAATCTTCATCTAGAATCTGTGACTGACCAACGATGATAGCTCATGGCAGACATTTAGAACTTTGATCCCTTGTCAGTAAACAGAATA
>Ken K11-7456
CTAACTATCTAAGTGCCTTTCCCTCCTATGCTAACTACCATAAACTAACTCATGCAAGCTTTTGAATTAGTCTATTTCATCATATTGGACCCATTTGAATCCTATTGTATTTTTTCCCTAACATAATTGCTCTCTTACACATCTGTTCTTTGTTTATACTTGGAGCTCGATGTTACATATTTAATTTTGTCTTATTTATATTTAGATTGCTTAATTAAGTCTTTTTATTTTTGAAATTTTCAGTTAGTTCCTTTGTTTTTTTAAATGCTCTAAGATAGTCCTTTATTTTCTTAAAAATATCTTAATGTGATCTTTTTTCATCCAATTGAGGCGGGTGATGTTAAGTTATAAATTATAGCAAAAAGGATCAAATTGAGACATTTATAAACTAATAAAATAAAAGATTACATTGAGACATTAAAGGACCATGAAGCATTTTAAAAAACAAAGAACTTGATAACATAAAAAAAATAAAAAATAAAAACTTGATTGAAACTTTCAAAAATAGAAGAATCTAATTAAATATTTTAAATAAATAAAAAGATTAAATTAATAATTAAGCCAGTAAAGCAATGACAAAAAATATTATAATTTTTATGAATACTTGAAAGGTAAAGTTGTAAAATAGTTCAGGTATTGGTCCCACTTAAAATCAACATCTAACATTGACCGGTCATATACTTAAATCCGAATGATTAATTCTGTTTTTCACGTGATTAACTATTATTAAACATTTAAATAAATTAATGGTTAATCACTCATGAGATAAAATTATCCACTAATAAACATTTCAATGATATTGTGATACTACTAGCCCCACCACGATAATCAATACAACCAAATTTATTTATTTATAATCACGTATGAGATAAAATTAACCTATATATATATTTATTATTTAATTTCATAACACTATTAAACATTTTGGATATAAACTTAATCATATTTACACATGAATCATAATTTTATGATACCATTAATCATATATATTAATAATTATATGTAATTATATTAATTTATTTTAATTTTAAATGAAATAAAATTAATCATGCTTATATACATAACTAATTTTTTTATTCATACGATTATCAAATATTTACATTTAGATAGTAGATATATGTGTATAACTATCGTAGAAGAAATTGGAGAATCTTTTTCCCCGATACAAATCTAGTAAGCTGACATGATTGAATAATCCAATATGCAAGCCTCATCCATTGGATATCACAATTTTCACTACTAAGAACAGTACCACTGATTTTTAAAAATGCATCAAAATTCAAAAGTAAATAAGACAAAAAACAAAAAACATAGCTGCTTGGAAGTGGGAACCATTGAACCTAGGCTAGCATATGATGTCGTATTGAACACTGACGGAGCCGGTATCTTGCATTGGATTTATCTTGAATTCACATAATACCAAAAAAAGAAAGAAAGAAAGAGAGGTTCCTTTCAAAATATATTTACACTTTTTTTTAAATAAAACATAAAGTAAAAATTATCAATTAAAAGATAATAAAATTAATTCAAATAGTTTAAAAAACGTTTCCAATACATTTTTTTATTACTCTTATTCCTATTATAAATTGTTGTCTTCAGTTACTTTAGACAGACCAATAAAACTTAACAAATAGATAGAAAAATAATTTTATAAAATTAATCTTTTAATTATTAATTTATTTTTAGTTTTTTTATTTATATCATTAATATTATAAGAAAAATAAGTAAAAAAATATAATTAATATTATATTAAAAAATTAAAATAATAATTCTTACACGACGATTATTAGAAATGGAGTATGAGTTAAATTACACCTAATTTATTCAACAATAAACAACATTCAATGTAATATTTCAGTCAAAAAAAGCATTAAATATAATATTAAAAACTGTAGTAGTAGCATTTAATTTTTCAACTTTATGATTAATATAATAATAAATTAATAGTATTTTAATTGATAAGTATAATTAATATTTTATCCATCCAAAGAATTAAAAGGATACAATTGCCAGAACTCTAGCCAGAGACAGAGTGTATCTGTAACTGAAACGCGCTGGAATCAAATCTTAGCAAATCCTAAATCAAACTCAAAGGATCGAACTTTGGTTTGAGATTTCATCACTGATTGTGATTCTCTTCTCCTACAAAACTTGGCATCCGATCTCTCTCTATAATCAAATATCATTCAACAATAATCCTCATTTGTTATTCCCTATTTTCTAGGTAAATATACAAACCACTTTCTCTATCTCATACTACCATTTTCTATTGTTTTCTAATCATTTGTTATTGTTATTGTTGTTCTTAATTTCAATTTTGATCCTAAATAAAGTCTAATTCCCCAAATCCCTCTTCTACCTGCTTGATTAAATCTTAAATCTTGATTACTTACTTTCCTAATTTTCGTGATTCCTGTTGCAAATTGATCCAGTGAGAAGAGATATTCATGAGAGATGTTGAGCATTTGCATCTGGTGAAATCCATTTGAAGATTCTGGCGTGATTTTTTAGGGTACTTCCGAAATCGCTCTTCGAATTGAATCGGAGGATTTAAAAGAAGTGTTTTTTTTTTGTTTGCTTTTATTTTCTTCCTTTTGTTGTTGTATGTTTGTTGTCAACACAACATACAAGAGAAAGTTGTTGATAGATATAGCTTTGTGAGGGGTTTGCAAGTTGGAAATTGCAGCATCATGGACCAGCTTCCTGTTGAAGTGATTGGGAACATTCTGTCACACTTGAGGGCTGCAAGAGATGTGGTGATAGCTTCCGCATCATGCAGGAAATGGCGACTAGCGTGCTGCAAGCACCTTCATACACTCTCCTTCAACTCCAAAGATTGGCCCATTTACCGGGATTTGACAACTACCCGCCTTGAGATTTTGATCACACAAACCATTTTCCAGACCTCAGGGTTGCAGTCCCTCTCCATTTTGATGGAAGATGTCGATGAATTCTCGGCTTCCACTGTTACTGCTTGGCTCTTGTACACCAGGGAAACTCTCAGGCAATTGCATTATAATGTCAAGACTACGCCTAATGTTAACATTCTTGAAATATGTGGCAGGCATAAGCTGGAAATACTGGATCTGGCTCATAATTCCATTGTGGGGGTTGAGCCTAATTATCAGCGGTTCCCTTGTTTGAAATCTCTTTCCTTGAGTTATGTTAGTATATCTGCATTGGATCTAAATCTTTTGGTCTCTGCATGTCCGAAGATTGAAACTTTTGAACTTGTCAATCCAGAGATTGCAATGTCTGATGCACAGGTGACCGTTGAATTGAGTAGCTCAACGCTGAAGAGTGTGTATGTAGAAGCAATTAGTTTGGACAAGTTTTTATTGGAGGCTGATGGGCTTGAGTGCTTGCACTTGAAAGATTGTGCACTCGAGTTTTTTGAACTCATTGGCAAGGGGACCTTGAAGCATTTTAAGATTGATGATGTTAGTGTTATACATCTTGATATTGGTGAGACAGTTGAGAATCTTGAGACTGTGGATATCAGCAACTTCCCAATTATATGGCCAAAGTTTTACCAGATGATTTCAAGATCGTCGAATTTGAAGAGGCTTCGGCTTTGGGATGTAATGTTTGATGATGAGGATGAGGTTGTGGATTTGGAAACAATCGCGACTTGCTTTCCCTACCTGAGCCATTTATCTCTGAGTTATGATGTGAGGGATGGAGTGCTTTACTATGGTTTACAAGGCTCTTCCTATCTGGAGAGTGTTGTTGTCTTGGAGCTTGGCTGGACTGTGATCAATGATCTTTTCTCCCACTGGGTTGAGGGTCTGCTCAAGCGTTGCCCCAATCTGAAGAAGTTGGTCATTCATGGGATTGTTTCTGAGGCTAAGCCTCATGAAGAATGCCAGATGTTAGCCAATTTCACTACATCCATGGTTGAGCTGATGAGGAGATACACACATGAAGATCCATATTTTAAGTATGAATAAGATTTTGTTAAATACCTTGTTATAGCTCGTGCTTTCTTTTTAAGTCTAATTGTGTAGGCATATTGGCGGGTAACTTATTGAATTCAAGAGTTATGCATAACTTTTAACTTATTGTTTGGAATCTTCATCTAGAATCTGTGACTGACCAACGATGATAGCTCATGGCAGACATTTAGAACTTTGATCCCTTGTCAGTAAACAGAATA
>Beian 1hao
CTAACTATCTAAGTGCCTTTCCCTCCTATGCTAACTACCATAAACTAACTCATGCAAGCTTTTGAATTAGTCTATTTCATCATATTGGACCCATTTGAATCCTATTGTATTTTTTCCCTAACATAATTGCTCTCTTACACATCTGTTCTTTGTTTATACTTGGAGCTCGATGTTACATATTTAATTTTGTCTTATTTATATTTAGATTGCTTAATTAAGTCTTTTTATTTTTGAAATTTTCAGTTAGTTCCTTTGTTTTTTTAAATGCTCTAAGATAGTCCTTTATTTTCTTAAAAATATCTTAATGTGATCTTTTTTCATCCAATTGAGGCGGGTGATGTTAAGTTATAAATTATAGCAAAAAGGATCAAATTGAGACATTTATAAACTAATAAAATAAAAGATTACATTGAGACATTAAAGGACCATGAAGCATTTTAAAAAACAAAGAACTTGATAACATAAAAAAAATAAAAAATAAAAACTTGATTGAAACTTTCAAAAATAGAAGAATCTAATTAAATATTTTAAATAAATAAAAAGATTAAATTAATAATTAAGCCAGTAAAGCAATGACAAAAAATATTATAATTTTTATGAATACTTGAAAGGTAAAGTTGTAAAATAGTTCAGGTATTGGTCCCACTTAAAATCAACATCTAACATTGACCGGTCATATACTTAAATCCGAATGATTAATTCTGTTTTTCACGTGATTAACTATTATTAAACATTTAAATAAATTAATGGTTAATCACTCATGAGATAAAATTATCCACTAATAAACATTTCAATGATATTGTGATACTACTAGCCCCACCACGATAATCAATACAACCAAATTTATTTATTTATAATCACGTATGAGATAAAATTAACCTATATATATATTTATTATTTAATTTCATAACACTATTAAACATTTTGGATATAAACTTAATCATATTTACACATGAATCATAATTTTATGATACCATTAATCATATATATTAATAATTATATGTAATTATATTAATTTATTTTAATTTTAAATGAAATAAAATTAATCATGCTTATATACATAACTAATTTTTTTATTCATACGATTATCAAATATTTACATTTAGATAGTAGATATATGTGTATAACTATCGTAGAAGAAATTGGAGAATCTTTTTCCCCGATACAAATCTAGTAAGCTGACATGATTGAATAATCCAATATGCAAGCCTCATCCATTGGATATCACAATTTTCACTACTAAGAACAGTACCACTGATTTTTAAAAATGCATCAAAATTCAAAAGTAAATAAGACAAAAAACAAAAAACATAGCTGCTTGGAAGTGGGAACCATTGAACCTAGGCTAGCATATGATGTCGTATTGAACACTGACGGAGCCGGTATCTTGCATTGGATTTATCTTGAATTCACATAATACCAAAAAAAGAAAGAAAGAAAGAGAGGTTCCTTTCAAAATATATTTACACTTTTTTTTAAATAAAACATAAAGTAAAAATTATCAATTAAAAGATAATAAAATTAATTCAAATAGTTTAAAAAACGTTTCCAATACATTTTTTTATTACTCTTATTCCTATTATAAATTGTTGTCTTCAGTTACTTTAGACAGACCAATAAAACTTAACAAATAGATAGAAAAATAATTTTATAAAATTAATCTTTTAATTATTAATTTATTTTTAGTTTTTTTATTTATATCATTAATATTATAAGAAAAATAAGTAAAAAAATATAATTAATATTATATTAAAAAATTAAAATAATAATTCTTACACGACGATTATTAGAAATGGAGTATGAGTTAAATTACACCTAATTTATTCAACAATAAACAACATTCAATGTAATATTTCAGTCAAAAAAAGCATTAAATATAATATTAAAAACTGTAGTAGTAGCATTTAATTTTTCAACTTTATGATTAATATAATAATAAATTAATAGTATTTTAATTGATAAGTATAATTAATATTTTATCCATCCAAAGAATTAAAAGGATACAATTGCCAGAACTCTAGCCAGAGACAGAGTGTATCTGTAACTGAAACGCGCTGGAATCAAATCTTAGCAAATCCTAAATCAAACTCAAAGGATCGAACTTTGGTTTGAGATTTCATCACTGATTGTGATTCTCTTCTCCTACAAAACTTGGCATCCGATCTCTCTCTATAATCAAATATCATTCAACAATAATCCTCATTTGTTATTCCCTATTTTCTAGGTAAATATACAAACCACTTTCTCTATCTCATACTACCATTTTCTATTGTTTTCTAATCATTTGTTATTGTTATTGTTGTTCTTAATTTCAATTTTGATCCTAAATAAAGTCTAATTCCCCAAATCCCTCTTCTACCTGCTTGATTAAATCTTAAATCTTGATTACTTACTTTCCTAATTTTCGTGATTCCTGTTGCAAATTGATCCAGTGAGAAGAGATATTCATGAGAGATGTTGAGCATTTGCATCTGGTGAAATCCATTTGAAGATTCTGGCGTGATTTTTTAGGGTACTTCCGAAATCGCTCTTCGAATTGAATCGGAGGATTTAAAAGAAGTGTTTTTTTTTTGTTTGCTTTTATTTTCTTCCTTTTGTTGTTGTATGTTTGTTGTCAACACAACATACAAGAGAAAGTTGTTGATAGATATAGCTTTGTGAGGGGTTTGCAAGTTGGAAATTGCAGCATCATGGACCAGCTTCCTGTTGAAGTGATTGGGAACATTCTGTCACACTTGAGGGCTGCAAGAGATGTGGTGATAGCTTCCGCATCATGCAGGAAATGGCGACTAGCGTGCTGCAAGCACCTTCATACACTCTCCTTCAACTCCAAAGATTGGCCCATTTACCGGGATTTGACAACTACCCGCCTTGAGATTTTGATCACACAAACCATTTTCCAGACCTCAGGGTTGCAGTCCCTCTCCATTTTGATGGAAGATGTCGATGAATTCTCGGCTTCCACTGTTACTGCTTGGCTCTTGTACACCAGGGAAACTCTCAGGCAATTGCATTATAATGTCAAGACTACGCCTAATGTTAACATTCTTGAAATATGTGGCAGGCATAAGCTGGAAATACTGGATCTGGCTCATAATTCCATTGTGGGGGTTGAGCCTAATTATCAGCGGTTCCCTTGTTTGAAATCTCTTTCCTTGAGTTATGTTAGTATATCTGCATTGGATCTAAATCTTTTGGTCTCTGCATGTCCGAAGATTGAAACTTTTGAACTTGTCAATCCAGAGATTGCAATGTCTGATGCACAGGTGACCGTTGAATTGAGTAGCTCAACGCTGAAGAGTGTGTATGTAGAAGCAATTAGTTTGGACAAGTTTTTATTGGAGGCTGATGGGCTTGAGTGCTTGCACTTGAAAGATTGTGCACTCGAGTTTTTTGAACTCATTGGCAAGGGGACCTTGAAGCATTTTAAGATTGATGATGTTAGTGTTATACATCTTGATATTGGTGAGACAGTTGAGAATCTTGAGACTGTGGATATCAGCAACTTCCCAATTATATGGCCAAAGTTTTACCAGATGATTTCAAGATCGTCGAATTTGAAGAGGCTTCGGCTTTGGGATGTAATGTTTGATGATGAGGATGAGGTTGTGGATTTGGAAACAATCGCGACTTGCTTTCCCTACCTGAGCCATTTATCTCTGAGTTATGATGTGAGGGATGGAGTGCTTTACTATGGTTTACAAGGCTCTTCCTATCTGGAGAGTGTTGTTGTCTTGGAGCTTGGCTGGACTGTGATCAATGATCTTTTCTCCCACTGGGTTGAGGGTCTGCTCAAGCGTTGCCCCAATCTGAAGAAGTTGGTCATTCATGGGATTGTTTCTGAGGCTAAGCCTCATGAAGAATGCCAGATGTTAGCCAATTTCACTACATCCATGGTTGAGCTGATGAGGAGATACACACATGAAGATCCATATTTTAAGTATGAATAAGATTTTGTTAAATACCTTGTTATAGCTCGTGCTTTCTTTTTAAGTCTAATTGTGTAGGCATATTGGCGGGTAACTTATTGAATTCAAGAGTTATGCATAACTTTTAACTTATTGTTTGGAATCTTCATCTAGAATCTGTGACTGACCAACGATGATAGCTCATGGCAGACATTTAGAACTTTGATCCCTTGTCAGTAAACAGAATA
>Yapoche
CTAACTATCTAAGTGCCTTTCCCTCCTATGCTAACTACCATAAACTAACTCATGCAAGCTTTTGAATTAGTCTATTTCATCATATTGGACCCATTTGAATCCTATTGTATTTTTTCCCTAACATAATTGCTCTCTTACACATCTGTTCTTTGTTTATACTTGGAGCTCGATGTTACATATTTAATTTTGTCTTATTTATATTTAGATTGCTTAATTAAGTCTTTTTATTTTTGAAATTTTCAGTTAGTTCCTTTGTTTTTTTAAATGCTCTAAGATAGTCCTTTATTTTCTTAAAAATATCTTAATGTGATCTTTTTTCATCCAATTGAGGCGGGTGATGTTAAGTTATAAATTATAGCAAAAAGGATCAAATTGAGACATTTATAAACTAATAAAATAAAAGATTACATTGAGACATTAAAGGACCATGAAGCATTTTAAAAAACAAAGAACTTGATAACATAAAAAAAATAAAAAATAAAAACTTGATTGAAACTTTCAAAAATAGAAGAATCTAATTAAATATTTTAAATAAATAAAAAGATTAAATTAATAATTAAGCCAGTAAAGCAATGACAAAAAATATTATAATTTTTATGAATACTTGAAAGGTAAAGTTGTAAAATAGTTCAGGTATTGGTCCCACTTAAAATCAACATCTAACATTGACCGGTCATATACTTAAATCCGAATGATTAATTCTGTTTTTCACGTGATTAACTATTATTAAACATTTAAATAAATTAATGGTTAATCACTCATGAGATAAAATTATCCACTAATAAACATTTCAATGATATTGTGATACTACTAGCCCCACCACGATAATCAATACAACCAAATTTATTTATTTATAATCACGTATGAGATAAAATTAACCTATATATATATTTATTATTTAATTTCATAACACTATTAAACATTTTGGATATAAACTTAATCATATTTACACATGAATCATAATTTTATGATACCATTAATCATATATATTAATAATTATATGTAATTATATTAATTTATTTTAATTTTAAATGAAATAAAATTAATCATGCTTATATACATAACTAATTTTTTTATTCATACGATTATCAAATATTTACATTTAGATAGTAGATATATGTGTATAACTATCGTAGAAGAAATTGGAGAATCTTTTTCCCCGATACAAATCTAGTAAGCTGACATGATTGAATAATCCAATATGCAAGCCTCATCCATTGGATATCACAATTTTCACTACTAAGAACAGTACCACTGATTTTTAAAAATGCATCAAAATTCAAAAGTAAATAAGACAAAAAACAAAAAACATAGCTGCTTGGAAGTGGGAACCATTGAACCTAGGCTAGCATATGATGTCGTATTGAACACTGACGGAGCCGGTATCTTGCATTGGATTTATCTTGAATTCACATAATACCAAAAAAAGAAAGAAAGAAAGAGAGGTTCCTTTCAAAATATATTTACACTTTTTTTTAAATAAAACATAAAGTAAAAATTATCAATTAAAAGATAATAAAATTAATTCAAATAGTTTAAAAAACGTTTCCAATACATTTTTTTATTACTCTTATTCCTATTATAAATTGTTGTCTTCAGTTACTTTAGACAGACCAATAAAACTTAACAAATAGATAGAAAAATAATTTTATAAAATTAATCTTTTAATTATTAATTTATTTTTAGTTTTTTTATTTATATCATTAATATTATAAGAAAAATAAGTAAAAAAATATAATTAATATTATATTAAAAAATTAAAATAATAATTCTTACACGACGATTATTAGAAATGGAGTATGAGTTAAATTACACCTAATTTATTCAACAATAAACAACATTCAATGTAATATTTCAGTCAAAAAAAGCATTAAATATAATATTAAAAACTGTAGTAGTAGCATTTAATTTTTCAACTTTATGATTAATATAATAATAAATTAATAGTATTTTAATTGATAAGTATAATTAATATTTTATCCATCCAAAGAATTAAAAGGATACAATTGCCAGAACTCTAGCCAGAGACAGAGTGTATCTGTAACTGAAACGCGCTGGAATCAAATCTTAGCAAATCCTAAATCAAACTCAAAGGATCGAACTTTGGTTTGAGATTTCATCACTGATTGTGATTCTCTTCTCCTACAAAACTTGGCATCCGATCTCTCTCTATAATCAAATATCATTCAACAATAATCCTCATTTGTTATTCCCTATTTTCTAGGTAAATATACAAACCACTTTCTCTATCTCATACTACCATTTTCTATTGTTTTCTAATCATTTGTTATTGTTATTGTTGTTCTTAATTTCAATTTTGATCCTAAATAAAGTCTAATTCCCCAAATCCCTCTTCTACCTGCTTGATTAAATCTTAAATCTTGATTACTTACTTTCCTAATTTTCGTGATTCCTGTTGCAAATTGATCCAGTGAGAAGAGATATTCATGAGAGATGTTGAGCATTTGCATCTGGTGAAATCCATTTGAAGATTCTGGCGTGATTTTTTAGGGTACTTCCGAAATCGCTCTTCGAATTGAATCGGAGGATTTAAAAGAAGTGTTTTTTTTTTGTTTGCTTTTATTTTCTTCCTTTTGTTGTTGTATGTTTGTTGTCAACACAACATACAAGAGAAAGTTGTTGATAGATATAGCTTTGTGAGGGGTTTGCAAGTTGGAAATTGCAGCATCATGGACCAGCTTCCTGTTGAAGTGATTGGGAACATTCTGTCACACTTGAGGGCTGCAAGAGATGTGGTGATAGCTTCCGCATCATGCAGGAAATGGCGACTAGCGTGCTGCAAGCACCTTCATACACTCTCCTTCAACTCCAAAGATTGGCCCATTTACCGGGATTTGACAACTACCCGCCTTGAGATTTTGATCACACAAACCATTTTCCAGACCTCAGGGTTGCAGTCCCTCTCCATTTTGATGGAAGATGTCGATGAATTCTCGGCTTCCACTGTTACTGCTTGGCTCTTGTACACCAGGGAAACTCTCAGGCAATTGCATTATAATGTCAAGACTACGCCTAATGTTAACATTCTTGAAATATGTGGCAGGCATAAGCTGGAAATACTGGATCTGGCTCATAATTCCATTGTGGGGGTTGAGCCTAATTATCAGCGGTTCCCTTGTTTGAAATCTCTTTCCTTGAGTTATGTTAGTATATCTGCATTGGATCTAAATCTTTTGGTCTCTGCATGTCCGAAGATTGAAACTTTTGAACTTGTCAATCCAGAGATTGCAATGTCTGATGCACAGGTGACCGTTGAATTGAGTAGCTCAACGCTGAAGAGTGTGTATGTAGAAGCAATTAGTTTGGACAAGTTTTTATTGGAGGCTGATGGGCTTGAGTGCTTGCACTTGAAAGATTGTGCACTCGAGTTTTTTGAACTCATTGGCAAGGGGACCTTGAAGCATTTTAAGATTGATGATGTTAGTGTTATACATCTTGATATTGGTGAGACAGTTGAGAATCTTGAGACTGTGGATATCAGCAACTTCCCAATTATATGGCCAAAGTTTTACCAGATGATTTCAAGATCGTCGAATTTGAAGAGGCTTCGGCTTTGGGATGTAATGTTTGATGATGAGGATGAGGTTGTGGATTTGGAAACAATCGCGACTTGCTTTCCCTACCTGAGCCATTTATCTCTGAGTTATGATGTGAGGGATGGAGTGCTTTACTATGGTTTACAAGGCTCTTCCTATCTGGAGAGTGTTGTTGTCTTGGAGCTTGGCTGGACTGTGATCAATGATCTTTTCTCCCACTGGGTTGAGGGTCTGCTCAAGCGTTGCCCCAATCTGAAGAAGTTGGTCATTCATGGGATTGTTTCTGAGGCTAAGCCTCATGAAGAATGCCAGATGTTAGCCAATTTCACTACATCCATGGTTGAGCTGATGAGGAGATACACACATGAAGATCCATATTTTAAGTATGAATAAGATTTTGTTAAATACCTTGTTATAGCTCGTGCTTTCTTTTTAAGTCTAATTGTGTAGGCATATTGGCGGGTAACTTATTGAATTCAAGAGTTATGCATAACTTTTAACTTATTGTTTGGAATCTTCATCTAGAATCTGTGACTGACCAACGATGATAGCTCATGGCAGACATTTAGAACTTTGATCCCTTGTCAGTAAACAGAATA
>Shengdou 43
CTAACTATCTAAGTGCCTTTCCCTCCTATGCTAACTACCATAAACTAACTCATGCAAGCTTTTGAATTAGTCTATTTCATCATATTGGACCCATTTGAATCCTATTGTATTTTTTCCCTAACATAATTGCTCTCTTACACATCTGTTCTTTGTTTATACTTGGAGCTCGATGTTACATATTTAATTTTGTCTTATTTATATTTAGATTGCTTAATTAAGTCTTTTTATTTTTGAAATTTTCAGTTAGTTCCTTTGTTTTTTTAAATGCTCTAAGATAGTCCTTTATTTTCTTAAAAATATCTTAATGTGATCTTTTTTCATCCAATTGAGGCGGGTGATGTTAAGTTATAAATTATAGCAAAAAGGATCAAATTGAGACATTTATAAACTAATAAAATAAAAGATTACATTGAGACATTAAAGGACCATGAAGCATTTTAAAAAACAAAGAACTTGATAACATAAAAAAAATAAAAAATAAAAACTTGATTGAAACTTTCAAAAATAGAAGAATCTAATTAAATATTTTAAATAAATAAAAAGATTAAATTAATAATTAAGCCAGTAAAGCAATGACAAAAAATATTATAATTTTTATGAATACTTGAAAGGTAAAGTTGTAAAATAGTTCAGGTATTGGTCCCACTTAAAATCAACATCTAACATTGACCGGTCATATACTTAAATCCGAATGATTAATTCTGTTTTTCACGTGATTAACTATTATTAAACATTTAAATAAATTAATGGTTAATCACTCATGAGATAAAATTATCCACTAATAAACATTTCAATGATATTGTGATACTACTAGCCCCACCACGATAATCAATACAACCAAATTTATTTATTTATAATCACGTATGAGATAAAATTAACCTATATATATATTTATTATTTAATTTCATAACACTATTAAACATTTTGGATATAAACTTAATCATATTTACACATGAATCATAATTTTATGATACCATTAATCATATATATTAATAATTATATGTAATTATATTAATTTATTTTAATTTTAAATGAAATAAAATTAATCATGCTTATATACATAACTAATTTTTTTATTCATACGATTATCAAATATTTACATTTAGATAGTAGATATATGTGTATAACTATCGTAGAAGAAATTGGAGAATCTTTTTCCCCGATACAAATCTAGTAAGCTGACATGATTGAATAATCCAATATGCAAGCCTCATCCATTGGATATCACAATTTTCACTACTAAGAACAGTACCACTGATTTTTAAAAATGCATCAAAATTCAAAAGTAAATAAGACAAAAAACAAAAAACATAGCTGCTTGGAAGTGGGAACCATTGAACCTAGGCTAGCATATGATGTCGTATTGAACACTGACGGAGCCGGTATCTTGCATTGGATTTATCTTGAATTCACATAATACCAAAAAAAGAAAGAAAGAAAGAGAGGTTCCTTTCAAAATATATTTACACTTTTTTTTAAATAAAACATAAAGTAAAAATTATCAATTAAAAGATAATAAAATTAATTCAAATAGTTTAAAAAACGTTTCCAATACATTTTTTTATTACTCTTATTCCTATTATAAATTGTTGTCTTCAGTTACTTTAGACAGACCAATAAAACTTAACAAATAGATAGAAAAATAATTTTATAAAATTAATCTTTTAATTATTAATTTATTTTTAGTTTTTTTATTTATATCATTAATATTATAAGAAAAATAAGTAAAAAAATATAATTAATATTATATTAAAAAATTAAAATAATAATTCTTACACGACGATTATTAGAAATGGAGTATGAGTTAAATTACACCTAATTTATTCAACAATAAACAACATTCAATGTAATATTTCAGTCAAAAAAAGCATTAAATATAATATTAAAAACTGTAGTAGTAGCATTTAATTTTTCAACTTTATGATTAATATAATAATAAATTAATAGTATTTTAATTGATAAGTATAATTAATATTTTATCCATCCAAAGAATTAAAAGGATACAATTGCCAGAACTCTAGCCAGAGACAGAGTGTATCTGTAACTGAAACGCGCTGGAATCAAATCTTAGCAAATCCTAAATCAAACTCAAAGGATCGAACTTTGGTTTGAGATTTCATCACTGATTGTGATTCTCTTCTCCTACAAAACTTGGCATCCGATCTCTCTCTATAATCAAATATCATTCAACAATAATCCTCATTTGTTATTCCCTATTTTCTAGGTAAATATACAAACCACTTTCTCTATCTCATACTACCATTTTCTATTGTTTTCTAATCATTTGTTATTGTTATTGTTGTTCTTAATTTCAATTTTGATCCTAAATAAAGTCTAATTCCCCAAATCCCTCTTCTACCTGCTTGATTAAATCTTAAATCTTGATTACTTACTTTCCTAATTTTCGTGATTCCTGTTGCAAATTGATCCAGTGAGAAGAGATATTCATGAGAGATGTTGAGCATTTGCATCTGGTGAAATCCATTTGAAGATTCTGGCGTGATTTTTTAGGGTACTTCCGAAATCGCTCTTCGAATTGAATCGGAGGATTTAAAAGAAGTGTTTTTTTTTTGTTTGCTTTTATTTTCTTCCTTTTGTTGTTGTATGTTTGTTGTCAACACAACATACAAGAGAAAGTTGTTGATAGATATAGCTTTGTGAGGGGTTTGCAAGTTGGAAATTGCAGCATCATGGACCAGCTTCCTGTTGAAGTGATTGGGAACATTCTGTCACACTTGAGGGCTGCAAGAGATGTGGTGATAGCTTCCGCATCATGCAGGAAATGGCGACTAGCGTGCTGCAAGCACCTTCATACACTCTCCTTCAACTCCAAAGATTGGCCCATTTACCGGGATTTGACAACTACCCGCCTTGAGATTTTGATCACACAAACCATTTTCCAGACCTCAGGGTTGCAGTCCCTCTCCATTTTGATGGAAGATGTCGATGAATTCTCGGCTTCCACTGTTACTGCTTGGCTCTTGTACACCAGGGAAACTCTCAGGCAATTGCATTATAATGTCAAGACTACGCCTAATGTTAACATTCTTGAAATATGTGGCAGGCATAAGCTGGAAATACTGGATCTGGCTCATAATTCCATTGTGGGGGTTGAGCCTAATTATCAGCGGTTCCCTTGTTTGAAATCTCTTTCCTTGAGTTATGTTAGTATATCTGCATTGGATCTAAATCTTTTGGTCTCTGCATGTCCGAAGATTGAAACTTTTGAACTTGTCAATCCAGAGATTGCAATGTCTGATGCACAGGTGACCGTTGAATTGAGTAGCTCAACGCTGAAGAGTGTGTATGTAGAAGCAATTAGTTTGGACAAGTTTTTATTGGAGGCTGATGGGCTTGAGTGCTTGCACTTGAAAGATTGTGCACTCGAGTTTTTTGAACTCATTGGCAAGGGGACCTTGAAGCATTTTAAGATTGATGATGTTAGTGTTATACATCTTGATATTGGTGAGACAGTTGAGAATCTTGAGACTGTGGATATCAGCAACTTCCCAATTATATGGCCAAAGTTTTACCAGATGATTTCAAGATCGTCGAATTTGAAGAGGCTTCGGCTTTGGGATGTAATGTTTGATGATGAGGATGAGGTTGTGGATTTGGAAACAATCGCGACTTGCTTTCCCTACCTGAGCCATTTATCTCTGAGTTATGATGTGAGGGATGGAGTGCTTTACTATGGTTTACAAGGCTCTTCCTATCTGGAGAGTGTTGTTGTCTTGGAGCTTGGCTGGACTGTGATCAATGATCTTTTCTCCCACTGGGTTGAGGGTCTGCTCAAGCGTTGCCCCAATCTGAAGAAGTTGGTCATTCATGGGATTGTTTCTGAGGCTAAGCCTCATGAAGAATGCCAGATGTTAGCCAATTTCACTACATCCATGGTTGAGCTGATGAGGAGATACACACATGAAGATCCATATTTTAAGTATGAATAAGATTTTGTTAAATACCTTGTTATAGCTCGTGCTTTCTTTTTAAGTCTAATTGTGTAGGCATATTGGCGGGTAACTTATTGAATTCAAGAGTTATGCATAACTTTTAACTTATTGTTTGGAATCTTCATCTAGAATCTGTGACTGACCAACGATGATAGCTCATGGCAGACATTTAGAACTTTGATCCCTTGTCAGTAAACAGAATA
>Shuang 302
CTAACTATCTAAGTGCCTTTCCCTCCTATGCTAACTACCATAAACTAACTCATGCAAGCTTTTGAATTAGTCTATTTCATCATATTGGACCCATTTGAATCCTATTGTATTTTTTCCCTAACATAATTGCTCTCTTACACATCTGTTCTTTGTTTATACTTGGAGCTCGATGTTACATATTTAATTTTGTCTTATTTATATTTAGATTGCTTAATTAAGTCTTTTTATTTTTGAAATTTTCAGTTAGTTCCTTTGTTTTTTTAAATGCTCTAAGATAGTCCTTTATTTTCTTAAAAATATCTTAATGTGATCTTTTTTCATCCAATTGAGGCGGGTGATGTTAAGTTATAAATTATAGCAAAAAGGATCAAATTGAGACATTTATAAACTAATAAAATAAAAGATTACATTGAGACATTAAAGGACCATGAAGCATTTTAAAAAACAAAGAACTTGATAACATAAAAAAAATAAAAAATAAAAACTTGATTGAAACTTTCAAAAATAGAAGAATCTAATTAAATATTTTAAATAAATAAAAAGATTAAATTAATAATTAAGCCAGTAAAGCAATGACAAAAAATATTATAATTTTTATGAATACTTGAAAGGTAAAGTTGTAAAATAGTTCAGGTATTGGTCCCACTTAAAATCAACATCTAACATTGACCGGTCATATACTTAAATCCGAATGATTAATTCTGTTTTTCACGTGATTAACTATTATTAAACATTTAAATAAATTAATGGTTAATCACTCATGAGATAAAATTATCCACTAATAAACATTTCAATGATATTGTGATACTACTAGCCCCACCACGATAATCAATACAACCAAATTTATTTATTTATAATCACGTATGAGATAAAATTAACCTATATATATATTTATTATTTAATTTCATAACACTATTAAACATTTTGGATATAAACTTAATCATATTTACACATGAATCATAATTTTATGATACCATTAATCATATATATTAATAATTATATGTAATTATATTAATTTATTTTAATTTTAAATGAAATAAAATTAATCATGCTTATATACATAACTAATTTTTTTATTCATACGATTATCAAATATTTACATTTAGATAGTAGATATATGTGTATAACTATCGTAGAAGAAATTGGAGAATCTTTTTCCCCGATACAAATCTAGTAAGCTGACATGATTGAATAATCCAATATGCAAGCCTCATCCATTGGATATCACAATTTTCACTACTAAGAACAGTACCACTGATTTTTAAAAATGCATCAAAATTCAAAAGTAAATAAGACAAAAAACAAAAAACATAGCTGCTTGGAAGTGGGAACCATTGAACCTAGGCTAGCATATGATGTCGTATTGAACACTGACGGAGCCGGTATCTTGCATTGGATTTATCTTGAATTCACATAATACCAAAAAAAGAAAGAAAGAAAGAGAGGTTCCTTTCAAAATATATTTACACTTTTTTTTAAATAAAACATAAAGTAAAAATTATCAATTAAAAGATAATAAAATTAATTCAAATAGTTTAAAAAACGTTTCCAATACATTTTTTTATTACTCTTATTCCTATTATAAATTGTTGTCTTCAGTTACTTTAGACAGACCAATAAAACTTAACAAATAGATAGAAAAATAATTTTATAAAATTAATCTTTTAATTATTAATTTATTTTTAGTTTTTTTATTTATATCATTAATATTATAAGAAAAATAAGTAAAAAAATATAATTAATATTATATTAAAAAATTAAAATAATAATTCTTACACGACGATTATTAGAAATGGAGTATGAGTTAAATTACACCTAATTTATTCAACAATAAACAACATTCAATGTAATATTTCAGTCAAAAAAAGCATTAAATATAATATTAAAAACTGTAGTAGTAGCATTTAATTTTTCAACTTTATGATTAATATAATAATAAATTAATAGTATTTTAATTGATAAGTATAATTAATATTTTATCCATCCAAAGAATTAAAAGGATACAATTGCCAGAACTCTAGCCAGAGACAGAGTGTATCTGTAACTGAAACGCGCTGGAATCAAATCTTAGCAAATCCTAAATCAAACTCAAAGGATCGAACTTTGGTTTGAGATTTCATCACTGATTGTGATTCTCTTCTCCTACAAAACTTGGCATCCGATCTCTCTCTATAATCAAATATCATTCAACAATAATCCTCATTTGTTATTCCCTATTTTCTAGGTAAATATACAAACCACTTTCTCTATCTCATACTACCATTTTCTATTGTTTTCTAATCATTTGTTATTGTTATTGTTGTTCTTAATTTCAATTTTGATCCTAAATAAAGTCTAATTCCCCAAATCCCTCTTCTACCTGCTTGATTAAATCTTAAATCTTGATTACTTACTTTCCTAATTTTCGTGATTCCTGTTGCAAATTGATCCAGTGAGAAGAGATATTCATGAGAGATGTTGAGCATTTGCATCTGGTGAAATCCATTTGAAGATTCTGGCGTGATTTTTTAGGGTACTTCCGAAATCGCTCTTCGAATTGAATCGGAGGATTTAAAAGAAGTGTTTTTTTTTTGTTTGCTTTTATTTTCTTCCTTTTGTTGTTGTATGTTTGTTGTCAACACAACATACAAGAGAAAGTTGTTGATAGATATAGCTTTGTGAGGGGTTTGCAAGTTGGAAATTGCAGCATCATGGACCAGCTTCCTGTTGAAGTGATTGGGAACATTCTGTCACACTTGAGGGCTGCAAGAGATGTGGTGATAGCTTCCGCATCATGCAGGAAATGGCGACTAGCGTGCTGCAAGCACCTTCATACACTCTCCTTCAACTCCAAAGATTGGCCCATTTACCGGGATTTGACAACTACCCGCCTTGAGATTTTGATCACACAAACCATTTTCCAGACCTCAGGGTTGCAGTCCCTCTCCATTTTGATGGAAGATGTCGATGAATTCTCGGCTTCCACTGTTACTGCTTGGCTCTTGTACACCAGGGAAACTCTCAGGCAATTGCATTATAATGTCAAGACTACGCCTAATGTTAACATTCTTGAAATATGTGGCAGGCATAAGCTGGAAATACTGGATCTGGCTCATAATTCCATTGTGGGGGTTGAGCCTAATTATCAGCGGTTCCCTTGTTTGAAATCTCTTTCCTTGAGTTATGTTAGTATATCTGCATTGGATCTAAATCTTTTGGTCTCTGCATGTCCGAAGATTGAAACTTTTGAACTTGTCAATCCAGAGATTGCAATGTCTGATGCACAGGTGACCGTTGAATTGAGTAGCTCAACGCTGAAGAGTGTGTATGTAGAAGCAATTAGTTTGGACAAGTTTTTATTGGAGGCTGATGGGCTTGAGTGCTTGCACTTGAAAGATTGTGCACTCGAGTTTTTTGAACTCATTGGCAAGGGGACCTTGAAGCATTTTAAGATTGATGATGTTAGTGTTATACATCTTGATATTGGTGAGACAGTTGAGAATCTTGAGACTGTGGATATCAGCAACTTCCCAATTATATGGCCAAAGTTTTACCAGATGATTTCAAGATCGTCGAATTTGAAGAGGCTTCGGCTTTGGGATGTAATGTTTGATGATGAGGATGAGGTTGTGGATTTGGAAACAATCGCGACTTGCTTTCCCTACCTGAGCCATTTATCTCTGAGTTATGATGTGAGGGATGGAGTGCTTTACTATGGTTTACAAGGCTCTTCCTATCTGGAGAGTGTTGTTGTCTTGGAGCTTGGCTGGACTGTGATCAATGATCTTTTCTCCCACTGGGTTGAGGGTCTGCTCAAGCGTTGCCCCAATCTGAAGAAGTTGGTCATTCATGGGATTGTTTCTGAGGCTAAGCCTCATGAAGAATGCCAGATGTTAGCCAATTTCACTACATCCATGGTTGAGCTGATGAGGAGATACACACATGAAGATCCATATTTTAAGTATGAATAAGATTTTGTTAAATACCTTGTTATAGCTCGTGCTTTCTTTTTAAGTCTAATTGTGTAGGCATATTGGCGGGTAACTTATTGAATTCAAGAGTTATGCATAACTTTTAACTTATTGTTTGGAATCTTCATCTAGAATCTGTGACTGACCAACGATGATAGCTCATGGCAGACATTTAGAACTTTGATCCCTTGTCAGTAAACAGAATA
>Kenfeng 22
CTAACTATCTAAGTGCCTTTCCCTCCTATGCTAACTACCATAAACTAACTCATGCAAGCTTTTGAATTAGTCTATTTCATCATATTGGACCCATTTGAATCCTATTGTATTTTTTCCCTAACATAATTGCTCTCTTACACATCTGTTCTTTGTTTATACTTGGAGCTCGATGTTACATATTTAATTTTGTCTTATTTATATTTAGATTGCTTAATTAAGTCTTTTTATTTTTGAAATTTTCAGTTAGTTCCTTTGTTTTTTTAAATGCTCTAAGATAGTCCTTTATTTTCTTAAAAATATCTTAATGTGATCTTTTTTCATCCAATTGAGGCGGGTGATGTTAAGTTATAAATTATAGCAAAAAGGATCAAATTGAGACATTTATAAACTAATAAAATAAAAGATTACATTGAGACATTAAAGGACCATGAAGCATTTTAAAAAACAAAGAACTTGATAACATAAAAAAAATAAAAAATAAAAACTTGATTGAAACTTTCAAAAATAGAAGAATCTAATTAAATATTTTAAATAAATAAAAAGATTAAATTAATAATTAAGCCAGTAAAGCAATGACAAAAAATATTATAATTTTTATGAATACTTGAAAGGTAAAGTTGTAAAATAGTTCAGGTATTGGTCCCACTTAAAATCAACATCTAACATTGACCGGTCATATACTTAAATCCGAATGATTAATTCTGTTTTTCACGTGATTAACTATTATTAAACATTTAAATAAATTAATGGTTAATCACTCATGAGATAAAATTATCCACTAATAAACATTTCAATGATATTGTGATACTACTAGCCCCACCACGATAATCAATACAACCAAATTTATTTATTTATAATCACGTATGAGATAAAATTAACCTATATATATATTTATTATTTAATTTCATAACACTATTAAACATTTTGGATATAAACTTAATCATATTTACACATGAATCATAATTTTATGATACCATTAATCATATATATTAATAATTATATGTAATTATATTAATTTATTTTAATTTTAAATGAAATAAAATTAATCATGCTTATATACATAACTAATTTTTTTATTCATACGATTATCAAATATTTACATTTAGATAGTAGATATATGTGTATAACTATCGTAGAAGAAATTGGAGAATCTTTTTCCCCGATACAAATCTAGTAAGCTGACATGATTGAATAATCCAATATGCAAGCCTCATCCATTGGATATCACAATTTTCACTACTAAGAACAGTACCACTGATTTTTAAAAATGCATCAAAATTCAAAAGTAAATAAGACAAAAAACAAAAAACATAGCTGCTTGGAAGTGGGAACCATTGAACCTAGGCTAGCATATGATGTCGTATTGAACACTGACGGAGCCGGTATCTTGCATTGGATTTATCTTGAATTCACATAATACCAAAAAAAGAAAGAAAGAAAGAGAGGTTCCTTTCAAAATATATTTACACTTTTTTTTAAATAAAACATAAAGTAAAAATTATCAATTAAAAGATAATAAAATTAATTCAAATAGTTTAAAAAACGTTTCCAATACATTTTTTTATTACTCTTATTCCTATTATAAATTGTTGTCTTCAGTTACTTTAGACAGACCAATAAAACTTAACAAATAGATAGAAAAATAATTTTATAAAATTAATCTTTTAATTATTAATTTATTTTTAGTTTTTTTATTTATATCATTAATATTATAAGAAAAATAAGTAAAAAAATATAATTAATATTATATTAAAAAATTAAAATAATAATTCTTACACGACGATTATTAGAAATGGAGTATGAGTTAAATTACACCTAATTTATTCAACAATAAACAACATTCAATGTAATATTTCAGTCAAAAAAAGCATTAAATATAATATTAAAAACTGTAGTAGTAGCATTTAATTTTTCAACTTTATGATTAATATAATAATAAATTAATAGTATTTTAATTGATAAGTATAATTAATATTTTATCCATCCAAAGAATTAAAAGGATACAATTGCCAGAACTCTAGCCAGAGACAGAGTGTATCTGTAACTGAAACGCGCTGGAATCAAATCTTAGCAAATCCTAAATCAAACTCAAAGGATCGAACTTTGGTTTGAGATTTCATCACTGATTGTGATTCTCTTCTCCTACAAAACTTGGCATCCGATCTCTCTCTATAATCAAATATCATTCAACAATAATCCTCATTTGTTATTCCCTATTTTCTAGGTAAATATACAAACCACTTTCTCTATCTCATACTACCATTTTCTATTGTTTTCTAATCATTTGTTATTGTTATTGTTGTTCTTAATTTCAATTTTGATCCTAAATAAAGTCTAATTCCCCAAATCCCTCTTCTACCTGCTTGATTAAATCTTAAATCTTGATTACTTACTTTCCTAATTTTCGTGATTCCTGTTGCAAATTGATCCAGTGAGAAGAGATATTCATGAGAGATGTTGAGCATTTGCATCTGGTGAAATCCATTTGAAGATTCTGGCGTGATTTTTTAGGGTACTTCCGAAATCGCTCTTCGAATTGAATCGGAGGATTTAAAAGAAGTGTTTTTTTTTTGTTTGCTTTTATTTTCTTCCTTTTGTTGTTGTATGTTTGTTGTCAACACAACATACAAGAGAAAGTTGTTGATAGATATAGCTTTGTGAGGGGTTTGCAAGTTGGAAATTGCAGCATCATGGACCAGCTTCCTGTTGAAGTGATTGGGAACATTCTGTCACACTTGAGGGCTGCAAGAGATGTGGTGATAGCTTCCGCATCATGCAGGAAATGGCGACTAGCGTGCTGCAAGCACCTTCATACACTCTCCTTCAACTCCAAAGATTGGCCCATTTACCGGGATTTGACAACTACCCGCCTTGAGATTTTGATCACACAAACCATTTTCCAGACCTCAGGGTTGCAGTCCCTCTCCATTTTGATGGAAGATGTCGATGAATTCTCGGCTTCCACTGTTACTGCTTGGCTCTTGTACACCAGGGAAACTCTCAGGCAATTGCATTATAATGTCAAGACTACGCCTAATGTTAACATTCTTGAAATATGTGGCAGGCATAAGCTGGAAATACTGGATCTGGCTCATAATTCCATTGTGGGGGTTGAGCCTAATTATCAGCGGTTCCCTTGTTTGAAATCTCTTTCCTTGAGTTATGTTAGTATATCTGCATTGGATCTAAATCTTTTGGTCTCTGCATGTCCGAAGATTGAAACTTTTGAACTTGTCAATCCAGAGATTGCAATGTCTGATGCACAGGTGACCGTTGAATTGAGTAGCTCAACGCTGAAGAGTGTGTATGTAGAAGCAATTAGTTTGGACAAGTTTTTATTGGAGGCTGATGGGCTTGAGTGCTTGCACTTGAAAGATTGTGCACTCGAGTTTTTTGAACTCATTGGCAAGGGGACCTTGAAGCATTTTAAGATTGATGATGTTAGTGTTATACATCTTGATATTGGTGAGACAGTTGAGAATCTTGAGACTGTGGATATCAGCAACTTCCCAATTATATGGCCAAAGTTTTACCAGATGATTTCAAGATCGTCGAATTTGAAGAGGCTTCGGCTTTGGGATGTAATGTTTGATGATGAGGATGAGGTTGTGGATTTGGAAACAATCGCGACTTGCTTTCCCTACCTGAGCCATTTATCTCTGAGTTATGATGTGAGGGATGGAGTGCTTTACTATGGTTTACAAGGCTCTTCCTATCTGGAGAGTGTTGTTGTCTTGGAGCTTGGCTGGACTGTGATCAATGATCTTTTCTCCCACTGGGTTGAGGGTCTGCTCAAGCGTTGCCCCAATCTGAAGAAGTTGGTCATTCATGGGATTGTTTCTGAGGCTAAGCCTCATGAAGAATGCCAGATGTTAGCCAATTTCACTACATCCATGGTTGAGCTGATGAGGAGATACACACATGAAGATCCATATTTTAAGTATGAATAAGATTTTGTTAAATACCTTGTTATAGCTCGTGCTTTCTTTTTAAGTCTAATTGTGTAGGCATATTGGCGGGTAACTTATTGAATTCAAGAGTTATGCATAACTTTTAACTTATTGTTTGGAATCTTCATCTAGAATCTGTGACTGACCAACGATGATAGCTCATGGCAGACATTTAGAACTTTGATCCCTTGTCAGTAAACAGAATA
>Chi 16-04
CTAACTATCTAAGTGCCTTTCCCTCCTATGCTAACTACCATAAACTAACTCATGCAAGCTTTTGAATTAGTCTATTTCATCATATTGGACCCATTTGAATCCTATTGTATTTTTTCCCTAACATAATTGCTCTCTTACACATCTGTTCTTTGTTTATACTTGGAGCTCGATGTTACATATTTAATTTTGTCTTATTTATATTTAGATTGCTTAATTAAGTCTTTTTATTTTTGAAATTTTCAGTTAGTTCCTTTGTTTTTTTAAATGCTCTAAGATAGTCCTTTATTTTCTTAAAAATATCTTAATGTGATCTTTTTTCATCCAATTGAGGCGGGTGATGTTAAGTTATAAATTATAGCAAAAAGGATCAAATTGAGACATTTATAAACTAATAAAATAAAAGATTACATTGAGACATTAAAGGACCATGAAGCATTTTAAAAAACAAAGAACTTGATAACATAAAAAAAATAAAAAATAAAAACTTGATTGAAACTTTCAAAAATAGAAGAATCTAATTAAATATTTTAAATAAATAAAAAGATTAAATTAATAATTAAGCCAGTAAAGCAATGACAAAAAATATTATAATTTTTATGAATACTTGAAAGGTAAAGTTGTAAAATAGTTCAGGTATTGGTCCCACTTAAAATCAACATCTAACATTGACCGGTCATATACTTAAATCCGAATGATTAATTCTGTTTTTCACGTGATTAACTATTATTAAACATTTAAATAAATTAATGGTTAATCACTCATGAGATAAAATTATCCACTAATAAACATTTCAATGATATTGTGATACTACTAGCCCCACCACGATAATCAATACAACCAAATTTATTTATTTATAATCACGTATGAGATAAAATTAACCTATATATATATTTATTATTTAATTTCATAACACTATTAAACATTTTGGATATAAACTTAATCATATTTACACATGAATCATAATTTTATGATACCATTAATCATATATATTAATAATTATATGTAATTATATTAATTTATTTTAATTTTAAATGAAATAAAATTAATCATGCTTATATACATAACTAATTTTTTTATTCATACGATTATCAAATATTTACATTTAGATAGTAGATATATGTGTATAACTATCGTAGAAGAAATTGGAGAATCTTTTTCCCCGATACAAATCTAGTAAGCTGACATGATTGAATAATCCAATATGCAAGCCTCATCCATTGGATATCACAATTTTCACTACTAAGAACAGTACCACTGATTTTTAAAAATGCATCAAAATTCAAAAGTAAATAAGACAAAAAACAAAAAACATAGCTGCTTGGAAGTGGGAACCATTGAACCTAGGCTAGCATATGATGTCGTATTGAACACTGACGGAGCCGGTATCTTGCATTGGATTTATCTTGAATTCACATAATACCAAAAAAAGAAAGAAAGAAAGAGAGGTTCCTTTCAAAATATATTTACACTTTTTTTTAAATAAAACATAAAGTAAAAATTATCAATTAAAAGATAATAAAATTAATTCAAATAGTTTAAAAAACGTTTCCAATACATTTTTTTATTACTCTTATTCCTATTATAAATTGTTGTCTTCAGTTACTTTAGACAGACCAATAAAACTTAACAAATAGATAGAAAAATAATTTTATAAAATTAATCTTTTAATTATTAATTTATTTTTAGTTTTTTTATTTATATCATTAATATTATAAGAAAAATAAGTAAAAAAATATAATTAATATTATATTAAAAAATTAAAATAATAATTCTTACACGACGATTATTAGAAATGGAGTATGAGTTAAATTACACCTAATTTATTCAACAATAAACAACATTCAATGTAATATTTCAGTCAAAAAAAGCATTAAATATAATATTAAAAACTGTAGTAGTAGCATTTAATTTTTCAACTTTATGATTAATATAATAATAAATTAATAGTATTTTAATTGATAAGTATAATTAATATTTTATCCATCCAAAGAATTAAAAGGATACAATTGCCAGAACTCTAGCCAGAGACAGAGTGTATCTGTAACTGAAACGCGCTGGAATCAAATCTTAGCAAATCCTAAATCAAACTCAAAGGATCGAACTTTGGTTTGAGATTTCATCACTGATTGTGATTCTCTTCTCCTACAAAACTTGGCATCCGATCTCTCTCTATAATCAAATATCATTCAACAATAATCCTCATTTGTTATTCCCTATTTTCTAGGTAAATATACAAACCACTTTCTCTATCTCATACTACCATTTTCTATTGTTTTCTAATCATTTGTTATTGTTATTGTTGTTCTTAATTTCAATTTTGATCCTAAATAAAGTCTAATTCCCCAAATCCCTCTTCTACCTGCTTGATTAAATCTTAAATCTTGATTACTTACTTTCCTAATTTTCGTGATTCCTGTTGCAAATTGATCCAGTGAGAAGAGATATTCATGAGAGATGTTGAGCATTTGCATCTGGTGAAATCCATTTGAAGATTCTGGCGTGATTTTTTAGGGTACTTCCGAAATCGCTCTTCGAATTGAATCGGAGGATTTAAAAGAAGTGTTTTTTTTTTGTTTGCTTTTATTTTCTTCCTTTTGTTGTTGTATGTTTGTTGTCAACACAACATACAAGAGAAAGTTGTTGATAGATATAGCTTTGTGAGGGGTTTGCAAGTTGGAAATTGCAGCATCATGGACCAGCTTCCTGTTGAAGTGATTGGGAACATTCTGTCACACTTGAGGGCTGCAAGAGATGTGGTGATAGCTTCCGCATCATGCAGGAAATGGCGACTAGCGTGCTGCAAGCACCTTCATACACTCTCCTTCAACTCCAAAGATTGGCCCATTTACCGGGATTTGACAACTACCCGCCTTGAGATTTTGATCACACAAACCATTTTCCAGACCTCAGGGTTGCAGTCCCTCTCCATTTTGATGGAAGATGTCGATGAATTCTCGGCTTCCACTGTTACTGCTTGGCTCTTGTACACCAGGGAAACTCTCAGGCAATTGCATTATAATGTCAAGACTACGCCTAATGTTAACATTCTTGAAATATGTGGCAGGCATAAGCTGGAAATACTGGATCTGGCTCATAATTCCATTGTGGGGGTTGAGCCTAATTATCAGCGGTTCCCTTGTTTGAAATCTCTTTCCTTGAGTTATGTTAGTATATCTGCATTGGATCTAAATCTTTTGGTCTCTGCATGTCCGAAGATTGAAACTTTTGAACTTGTCAATCCAGAGATTGCAATGTCTGATGCACAGGTGACCGTTGAATTGAGTAGCTCAACGCTGAAGAGTGTGTATGTAGAAGCAATTAGTTTGGACAAGTTTTTATTGGAGGCTGATGGGCTTGAGTGCTTGCACTTGAAAGATTGTGCACTCGAGTTTTTTGAACTCATTGGCAAGGGGACCTTGAAGCATTTTAAGATTGATGATGTTAGTGTTATACATCTTGATATTGGTGAGACAGTTGAGAATCTTGAGACTGTGGATATCAGCAACTTCCCAATTATATGGCCAAAGTTTTACCAGATGATTTCAAGATCGTCGAATTTGAAGAGGCTTCGGCTTTGGGATGTAATGTTTGATGATGAGGATGAGGTTGTGGATTTGGAAACAATCGCGACTTGCTTTCCCTACCTGAGCCATTTATCTCTGAGTTATGATGTGAGGGATGGAGTGCTTTACTATGGTTTACAAGGCTCTTCCTATCTGGAGAGTGTTGTTGTCTTGGAGCTTGGCTGGACTGTGATCAATGATCTTTTCTCCCACTGGGTTGAGGGTCTGCTCAAGCGTTGCCCCAATCTGAAGAAGTTGGTCATTCATGGGATTGTTTCTGAGGCTAAGCCTCATGAAGAATGCCAGATGTTAGCCAATTTCACTACATCCATGGTTGAGCTGATGAGGAGATACACACATGAAGATCCATATTTTAAGTATGAATAAGATTTTGTTAAATACCTTGTTATAGCTCGTGCTTTCTTTTTAAGTCTAATTGTGTAGGCATATTGGCGGGTAACTTATTGAATTCAAGAGTTATGCATAACTTTTAACTTATTGTTTGGAATCTTCATCTAGAATCTGTGACTGACCAACGATGATAGCTCATGGCAGACATTTAGAACTTTGATCCCTTGTCAGTAAACAGAATA
>Wangkuilianhuaheidou
CTAACTATCTAAGTGCCTTTCCCTCCTATGCTAACTACCATAAACTAACTCATGCAAGCTTTTGAATTAGTCTATTTCATCATATTGGACCCATTTGAATCCTATTGTATTTTTTCCCTAACATAATTGCTCTCTTACACATCTGTTCTTTGTTTATACTTGGAGCTCGATGTTACATATTTAATTTTGTCTTATTTATATTTAGATTGCTTAATTAAGTCTTTTTATTTTTGAAATTTTCAGTTAGTTCCTTTGTTTTTTTAAATGCTCTAAGATAGTCCTTTATTTTCTTAAAAATATCTTAATGTGATCTTTTTTCATCCAATTGAGGCGGGTGATGTTAAGTTATAAATTATAGCAAAAAGGATCAAATTGAGACATTTATAAACTAATAAAATAAAAGATTACATTGAGACATTAAAGGACCATGAAGCATTTTAAAAAACAAAGAACTTGATAACATAAAAAAAATAAAAAATAAAAACTTGATTGAAACTTTCAAAAATAGAAGAATCTAATTAAATATTTTAAATAAATAAAAAGATTAAATTAATAATTAAGCCAGTAAAGCAATGACAAAAAATATTATAATTTTTATGAATACTTGAAAGGTAAAGTTGTAAAATAGTTCAGGTATTGGTCCCACTTAAAATCAACATCTAACATTGACCGGTCATATACTTAAATCCGAATGATTAATTCTGTTTTTCACGTGATTAACTATTATTAAACATTTAAATAAATTAATGGTTAATCACTCATGAGATAAAATTATCCACTAATAAACATTTCAATGATATTGTGATACTACTAGCCCCACCACGATAATCAATACAACCAAATTTATTTATTTATAATCACGTATGAGATAAAATTAACCTATATATATATTTATTATTTAATTTCATAACACTATTAAACATTTTGGATATAAACTTAATCATATTTACACATGAATCATAATTTTATGATACCATTAATCATATATATTAATAATTATATGTAATTATATTAATTTATTTTAATTTTAAATGAAATAAAATTAATCATGCTTATATACATAACTAATTTTTTTATTCATACGATTATCAAATATTTACATTTAGATAGTAGATATATGTGTATAACTATCGTAGAAGAAATTGGAGAATCTTTTTCCCCGATACAAATCTAGTAAGCTGACATGATTGAATAATCCAATATGCAAGCCTCATCCATTGGATATCACAATTTTCACTACTAAGAACAGTACCACTGATTTTTAAAAATGCATCAAAATTCAAAAGTAAATAAGACAAAAAACAAAAAACATAGCTGCTTGGAAGTGGGAACCATTGAACCTAGGCTAGCATATGATGTCGTATTGAACACTGACGGAGCCGGTATCTTGCATTGGATTTATCTTGAATTCACATAATACCAAAAAAAGAAAGAAAGAAAGAGAGGTTCCTTTCAAAATATATTTACACTTTTTTTTAAATAAAACATAAAGTAAAAATTATCAATTAAAAGATAATAAAATTAATTCAAATAGTTTAAAAAACGTTTCCAATACATTTTTTTATTACTCTTATTCCTATTATAAATTGTTGTCTTCAGTTACTTTAGACAGACCAATAAAACTTAACAAATAGATAGAAAAATAATTTTATAAAATTAATCTTTTAATTATTAATTTATTTTTAGTTTTTTTATTTATATCATTAATATTATAAGAAAAATAAGTAAAAAAATATAATTAATATTATATTAAAAAATTAAAATAATAATTCTTACACGACGATTATTAGAAATGGAGTATGAGTTAAATTACACCTAATTTATTCAACAATAAACAACATTCAATGTAATATTTCAGTCAAAAAAAGCATTAAATATAATATTAAAAACTGTAGTAGTAGCATTTAATTTTTCAACTTTATGATTAATATAATAATAAATTAATAGTATTTTAATTGATAAGTATAATTAATATTTTATCCATCCAAAGAATTAAAAGGATACAATTGCCAGAACTCTAGCCAGAGACAGAGTGTATCTGTAACTGAAACGCGCTGGAATCAAATCTTAGCAAATCCTAAATCAAACTCAAAGGATCGAACTTTGGTTTGAGATTTCATCACTGATTGTGATTCTCTTCTCCTACAAAACTTGGCATCCGATCTCTCTCTATAATCAAATATCATTCAACAATAATCCTCATTTGTTATTCCCTATTTTCTAGGTAAATATACAAACCACTTTCTCTATCTCATACTACCATTTTCTATTGTTTTCTAATCATTTGTTATTGTTATTGTTGTTCTTAATTTCAATTTTGATCCTAAATAAAGTCTAATTCCCCAAATCCCTCTTCTACCTGCTTGATTAAATCTTAAATCTTGATTACTTACTTTCCTAATTTTCGTGATTCCTGTTGCAAATTGATCCAGTGAGAAGAGATATTCATGAGAGATGTTGAGCATTTGCATCTGGTGAAATCCATTTGAAGATTCTGGCGTGATTTTTTAGGGTACTTCCGAAATCGCTCTTCGAATTGAATCGGAGGATTTAAAAGAAGTGTTTTTTTTTTGTTTGCTTTTATTTTCTTCCTTTTGTTGTTGTATGTTTGTTGTCAACACAACATACAAGAGAAAGTTGTTGATAGATATAGCTTTGTGAGGGGTTTGCAAGTTGGAAATTGCAGCATCATGGACCAGCTTCCTGTTGAAGTGATTGGGAACATTCTGTCACACTTGAGGGCTGCAAGAGATGTGGTGATAGCTTCCGCATCATGCAGGAAATGGCGACTAGCGTGCTGCAAGCACCTTCATACACTCTCCTTCAACTCCAAAGATTGGCCCATTTACCGGGATTTGACAACTACCCGCCTTGAGATTTTGATCACACAAACCATTTTCCAGACCTCAGGGTTGCAGTCCCTCTCCATTTTGATGGAAGATGTCGATGAATTCTCGGCTTCCACTGTTACTGCTTGGCTCTTGTACACCAGGGAAACTCTCAGGCAATTGCATTATAATGTCAAGACTACGCCTAATGTTAACATTCTTGAAATATGTGGCAGGCATAAGCTGGAAATACTGGATCTGGCTCATAATTCCATTGTGGGGGTTGAGCCTAATTATCAGCGGTTCCCTTGTTTGAAATCTCTTTCCTTGAGTTATGTTAGTATATCTGCATTGGATCTAAATCTTTTGGTCTCTGCATGTCCGAAGATTGAAACTTTTGAACTTGTCAATCCAGAGATTGCAATGTCTGATGCACAGGTGACCGTTGAATTGAGTAGCTCAACGCTGAAGAGTGTGTATGTAGAAGCAATTAGTTTGGACAAGTTTTTATTGGAGGCTGATGGGCTTGAGTGCTTGCACTTGAAAGATTGTGCACTCGAGTTTTTTGAACTCATTGGCAAGGGGACCTTGAAGCATTTTAAGATTGATGATGTTAGTGTTATACATCTTGATATTGGTGAGACAGTTGAGAATCTTGAGACTGTGGATATCAGCAACTTCCCAATTATATGGCCAAAGTTTTACCAGATGATTTCAAGATCGTCGAATTTGAAGAGGCTTCGGCTTTGGGATGTAATGTTTGATGATGAGGATGAGGTTGTGGATTTGGAAACAATCGCGACTTGCTTTCCCTACCTGAGCCATTTATCTCTGAGTTATGATGTGAGGGATGGAGTGCTTTACTATGGTTTACAAGGCTCTTCCTATCTGGAGAGTGTTGTTGTCTTGGAGCTTGGCTGGACTGTGATCAATGATCTTTTCTCCCACTGGGTTGAGGGTCTGCTCAAGCGTTGCCCCAATCTGAAGAAGTTGGTCATTCATGGGATTGTTTCTGAGGCTAAGCCTCATGAAGAATGCCAGATGTTAGCCAATTTCACTACATCCATGGTTGAGCTGATGAGGAGATACACACATGAAGATCCATATTTTAAGTATGAATAAGATTTTGTTAAATACCTTGTTATAGCTCGTGCTTTCTTTTTAAGTCTAATTGTGTAGGCATATTGGCGGGTAACTTATTGAATTCAAGAGTTATGCATAACTTTTAACTTATTGTTTGGAATCTTCATCTAGAATCTGTGACTGACCAACGATGATAGCTCATGGCAGACATTTAGAACTTTGATCCCTTGTCAGTAAACAGAATA
>Suinong 42
CTAACTATCTAAGTGCCTTTCCCTCCTATGCTAACTACCATAAACTAACTCATGCAAGCTTTTGAATTAGTCTATTTCATCATATTGGACCCATTTGAATCCTATTGTATTTTTTCCCTAACATAATTGCTCTCTTACACATCTGTTCTTTGTTTATACTTGGAGCTCGATGTTACATATTTAATTTTGTCTTATTTATATTTAGATTGCTTAATTAAGTCTTTTTATTTTTGAAATTTTCAGTTAGTTCCTTTGTTTTTTTAAATGCTCTAAGATAGTCCTTTATTTTCTTAAAAATATCTTAATGTGATCTTTTTTCATCCAATTGAGGCGGGTGATGTTAAGTTATAAATTATAGCAAAAAGGATCAAATTGAGACATTTATAAACTAATAAAATAAAAGATTACATTGAGACATTAAAGGACCATGAAGCATTTTAAAAAACAAAGAACTTGATAACATAAAAAAAATAAAAAATAAAAACTTGATTGAAACTTTCAAAAATAGAAGAATCTAATTAAATATTTTAAATAAATAAAAAGATTAAATTAATAATTAAGCCAGTAAAGCAATGACAAAAAATATTATAATTTTTATGAATACTTGAAAGGTAAAGTTGTAAAATAGTTCAGGTATTGGTCCCACTTAAAATCAACATCTAACATTGACCGGTCATATACTTAAATCCGAATGATTAATTCTGTTTTTCACGTGATTAACTATTATTAAACATTTAAATAAATTAATGGTTAATCACTCATGAGATAAAATTATCCACTAATAAACATTTCAATGATATTGTGATACTACTAGCCCCACCACGATAATCAATACAACCAAATTTATTTATTTATAATCACGTATGAGATAAAATTAACCTATATATATATTTATTATTTAATTTCATAACACTATTAAACATTTTGGATATAAACTTAATCATATTTACACATGAATCATAATTTTATGATACCATTAATCATATATATTAATAATTATATGTAATTATATTAATTTATTTTAATTTTAAATGAAATAAAATTAATCATGCTTATATACATAACTAATTTTTTTATTCATACGATTATCAAATATTTACATTTAGATAGTAGATATATGTGTATAACTATCGTAGAAGAAATTGGAGAATCTTTTTCCCCGATACAAATCTAGTAAGCTGACATGATTGAATAATCCAATATGCAAGCCTCATCCATTGGATATCACAATTTTCACTACTAAGAACAGTACCACTGATTTTTAAAAATGCATCAAAATTCAAAAGTAAATAAGACAAAAAACAAAAAACATAGCTGCTTGGAAGTGGGAACCATTGAACCTAGGCTAGCATATGATGTCGTATTGAACACTGACGGAGCCGGTATCTTGCATTGGATTTATCTTGAATTCACATAATACCAAAAAAAGAAAGAAAGAAAGAGAGGTTCCTTTCAAAATATATTTACACTTTTTTTTAAATAAAACATAAAGTAAAAATTATCAATTAAAAGATAATAAAATTAATTCAAATAGTTTAAAAAACGTTTCCAATACATTTTTTTATTACTCTTATTCCTATTATAAATTGTTGTCTTCAGTTACTTTAGACAGACCAATAAAACTTAACAAATAGATAGAAAAATAATTTTATAAAATTAATCTTTTAATTATTAATTTATTTTTAGTTTTTTTATTTATATCATTAATATTATAAGAAAAATAAGTAAAAAAATATAATTAATATTATATTAAAAAATTAAAATAATAATTCTTACACGACGATTATTAGAAATGGAGTATGAGTTAAATTACACCTAATTTATTCAACAATAAACAACATTCAATGTAATATTTCAGTCAAAAAAAGCATTAAATATAATATTAAAAACTGTAGTAGTAGCATTTAATTTTTCAACTTTATGATTAATATAATAATAAATTAATAGTATTTTAATTGATAAGTATAATTAATATTTTATCCATCCAAAGAATTAAAAGGATACAATTGCCAGAACTCTAGCCAGAGACAGAGTGTATCTGTAACTGAAACGCGCTGGAATCAAATCTTAGCAAATCCTAAATCAAACTCAAAGGATCGAACTTTGGTTTGAGATTTCATCACTGATTGTGATTCTCTTCTCCTACAAAACTTGGCATCCGATCTCTCTCTATAATCAAATATCATTCAACAATAATCCTCATTTGTTATTCCCTATTTTCTAGGTAAATATACAAACCACTTTCTCTATCTCATACTACCATTTTCTATTGTTTTCTAATCATTTGTTATTGTTATTGTTGTTCTTAATTTCAATTTTGATCCTAAATAAAGTCTAATTCCCCAAATCCCTCTTCTACCTGCTTGATTAAATCTTAAATCTTGATTACTTACTTTCCTAATTTTCGTGATTCCTGTTGCAAATTGATCCAGTGAGAAGAGATATTCATGAGAGATGTTGAGCATTTGCATCTGGTGAAATCCATTTGAAGATTCTGGCGTGATTTTTTAGGGTACTTCCGAAATCGCTCTTCGAATTGAATCGGAGGATTTAAAAGAAGTGTTTTTTTTTTGTTTGCTTTTATTTTCTTCCTTTTGTTGTTGTATGTTTGTTGTCAACACAACATACAAGAGAAAGTTGTTGATAGATATAGCTTTGTGAGGGGTTTGCAAGTTGGAAATTGCAGCATCATGGACCAGCTTCCTGTTGAAGTGATTGGGAACATTCTGTCACACTTGAGGGCTGCAAGAGATGTGGTGATAGCTTCCGCATCATGCAGGAAATGGCGACTAGCGTGCTGCAAGCACCTTCATACACTCTCCTTCAACTCCAAAGATTGGCCCATTTACCGGGATTTGACAACTACCCGCCTTGAGATTTTGATCACACAAACCATTTTCCAGACCTCAGGGTTGCAGTCCCTCTCCATTTTGATGGAAGATGTCGATGAATTCTCGGCTTCCACTGTTACTGCTTGGCTCTTGTACACCAGGGAAACTCTCAGGCAATTGCATTATAATGTCAAGACTACGCCTAATGTTAACATTCTTGAAATATGTGGCAGGCATAAGCTGGAAATACTGGATCTGGCTCATAATTCCATTGTGGGGGTTGAGCCTAATTATCAGCGGTTCCCTTGTTTGAAATCTCTTTCCTTGAGTTATGTTAGTATATCTGCATTGGATCTAAATCTTTTGGTCTCTGCATGTCCGAAGATTGAAACTTTTGAACTTGTCAATCCAGAGATTGCAATGTCTGATGCACAGGTGACCGTTGAATTGAGTAGCTCAACGCTGAAGAGTGTGTATGTAGAAGCAATTAGTTTGGACAAGTTTTTATTGGAGGCTGATGGGCTTGAGTGCTTGCACTTGAAAGATTGTGCACTCGAGTTTTTTGAACTCATTGGCAAGGGGACCTTGAAGCATTTTAAGATTGATGATGTTAGTGTTATACATCTTGATATTGGTGAGACAGTTGAGAATCTTGAGACTGTGGATATCAGCAACTTCCCAATTATATGGCCAAAGTTTTACCAGATGATTTCAAGATCGTCGAATTTGAAGAGGCTTCGGCTTTGGGATGTAATGTTTGATGATGAGGATGAGGTTGTGGATTTGGAAACAATCGCGACTTGCTTTCCCTACCTGAGCCATTTATCTCTGAGTTATGATGTGAGGGATGGAGTGCTTTACTATGGTTTACAAGGCTCTTCCTATCTGGAGAGTGTTGTTGTCTTGGAGCTTGGCTGGACTGTGATCAATGATCTTTTCTCCCACTGGGTTGAGGGTCTGCTCAAGCGTTGCCCCAATCTGAAGAAGTTGGTCATTCATGGGATTGTTTCTGAGGCTAAGGCTCATGAAGAATGCCAGATGTTAGCCAATTTCACTACATCCATGGTTGAGCTGATGAGGAGATACACACATGAAGATCCATATTTTAAGTATGAATAAGATTTTGTTAAATACCTTGTTATAGCTCGTGCTTTCTTTTTAAGTCTAATTGTGTAGGCATATTGGCGGGTAACTTATTGAATTCAAGAGTTATGCATAACTTTTAACTTATTGTTTGGAATCTTCATCTAGAATCTGTGACTGACCAACGATGATAGCTCATGGCAGACATTTAGAACTTTGATCCCTTGTCAGTAAACAGAATA
>Ha 12-4891
CTAACTATCTAAGTGCCTTTCCCTCCTATGCTAACTACCATAAACTAACTCATGCAAGCTTTTGAATTAGTCTATTTCATCATATTGGACCCATTTGAATCCTATTGTATTTTTTCCCTAACATAATTGCTCTCTTACACATCTGTTCTTTGTTTATACTTGGAGCTCGATGTTACATATTTAATTTTGTCTTATTTATATTTAGATTGCTTAATTAAGTCTTTTTATTTTTGAAATTTTCAGTTAGTTCCTTTGTTTTTTTAAATGCTCTAAGATAGTCCTTTATTTTCTTAAAAATATCTTAATGTGATCTTTTTTCATCCAATTGAGGCGGGTGATGTTAAGTTATAAATTATAGCAAAAAGGATCAAATTGAGACATTTATAAACTAATAAAATAAAAGATTACATTGAGACATTAAAGGACCATGAAGCATTTTAAAAAACAAAGAACTTGATAACATAAAAAAAATAAAAAATAAAAACTTGATTGAAACTTTCAAAAATAGAAGAATCTAATTAAATATTTTAAATAAATAAAAAGATTAAATTAATAATTAAGCCAGTAAAGCAATGACAAAAAATATTATAATTTTTATGAATACTTGAAAGGTAAAGTTGTAAAATAGTTCAGGTATTGGTCCCACTTAAAATCAACATCTAACATTGACCGGTCATATACTTAAATCCGAATGATTAATTCTGTTTTTCACGTGATTAACTATTATTAAACATTTAAATAAATTAATGGTTAATCACTCATGAGATAAAATTATCCACTAATAAACATTTCAATGATATTGTGATACTACTAGCCCCACCACGATAATCAATACAACCAAATTTATTTATTTATAATCACGTATGAGATAAAATTAACCTATATATATATTTATTATTTAATTTCATAACACTATTAAACATTTTGGATATAAACTTAATCATATTTACACATGAATCATAATTTTATGATACCATTAATCATATATATTAATAATTATATGTAATTATATTAATTTATTTTAATTTTAAATGAAATAAAATTAATCATGCTTATATACATAACTAATTTTTTTATTCATACGATTATCAAATATTTACATTTAGATAGTAGATATATGTGTATAACTATCGTAGAAGAAATTGGAGAATCTTTTTCCCCGATACAAATCTAGTAAGCTGACATGATTGAATAATCCAATATGCAAGCCTCATCCATTGGATATCACAATTTTCACTACTAAGAACAGTACCACTGATTTTTAAAAATGCATCAAAATTCAAAAGTAAATAAGACAAAAAACAAAAAACATAGCTGCTTGGAAGTGGGAACCATTGAACCTAGGCTAGCATATGATGTCGTATTGAACACTGACGGAGCCGGTATCTTGCATTGGATTTATCTTGAATTCACATAATACCAAAAAAAGAAAGAAAGAAAGAGAGGTTCCTTTCAAAATATATTTACACTTTTTTTTAAATAAAACATAAAGTAAAAATTATCAATTAAAAGATAATAAAATTAATTCAAATAGTTTAAAAAACGTTTCCAATACATTTTTTTATTACTCTTATTCCTATTATAAATTGTTGTCTTCAGTTACTTTAGACAGACCAATAAAACTTAACAAATAGATAGAAAAATAATTTTATAAAATTAATCTTTTAATTATTAATTTATTTTTAGTTTTTTTATTTATATCATTAATATTATAAGAAAAATAAGTAAAAAAATATAATTAATATTATATTAAAAAATTAAAATAATAATTCTTACACGACGATTATTAGAAATGGAGTATGAGTTAAATTACACCTAATTTATTCAACAATAAACAACATTCAATGTAATATTTCAGTCAAAAAAAGCATTAAATATAATATTAAAAACTGTAGTAGTAGCATTTAATTTTTCAACTTTATGATTAATATAATAATAAATTAATAGTATTTTAATTGATAAGTATAATTAATATTTTATCCATCCAAAGAATTAAAAGGATACAATTGCCAGAACTCTAGCCAGAGACAGAGTGTATCTGTAACTGAAACGCGCTGGAATCAAATCTTAGCAAATCCTAAATCAAACTCAAAGGATCGAACTTTGGTTTGAGATTTCATCACTGATTGTGATTCTCTTCTCCTACAAAACTTGGCATCCGATCTCTCTCTATAATCAAATATCATTCAACAATAATCCTCATTTGTTATTCCCTATTTTCTAGGTAAATATACAAACCACTTTCTCTATCTCATACTACCATTTTCTATTGTTTTCTAATCATTTGTTATTGTTATTGTTGTTCTTAATTTCAATTTTGATCCTAAATAAAGTCTAATTCCCCAAATCCCTCTTCTACCTGCTTGATTAAATCTTAAATCTTGATTACTTACTTTCCTAATTTTCGTGATTCCTGTTGCAAATTGATCCAGTGAGAAGAGATATTCATGAGAGATGTTGAGCATTTGCATCTGGTGAAATCCATTTGAAGATTCTGGCGTGATTTTTTAGGGTACTTCCGAAATCGCTCTTCGAATTGAATCGGAGGATTTAAAAGAAGTGTTTTTTTTTTGTTTGCTTTTATTTTCTTCCTTTTGTTGTTGTATGTTTGTTGTCAACACAACATACAAGAGAAAGTTGTTGATAGATATAGCTTTGTGAGGGGTTTGCAAGTTGGAAATTGCAGCATCATGGACCAGCTTCCTGTTGAAGTGATTGGGAACATTCTGTCACACTTGAGGGCTGCAAGAGATGTGGTGATAGCTTCCGCATCATGCAGGAAATGGCGACTAGCGTGCTGCAAGCACCTTCATACACTCTCCTTCAACTCCAAAGATTGGCCCATTTACCGGGATTTGACAACTACCCGCCTTGAGATTTTGATCACACAAACCATTTTCCAGACCTCAGGGTTGCAGTCCCTCTCCATTTTGATGGAAGATGTCGATGAATTCTCGGCTTCCACTGTTACTGCTTGGCTCTTGTACACCAGGGAAACTCTCAGGCAATTGCATTATAATGTCAAGACTACGCCTAATGTTAACATTCTTGAAATATGTGGCAGGCATAAGCTGGAAATACTGGATCTGGCTCATAATTCCATTGTGGGGGTTGAGCCTAATTATCAGCGGTTCCCTTGTTTGAAATCTCTTTCCTTGAGTTATGTTAGTATATCTGCATTGGATCTAAATCTTTTGGTCTCTGCATGTCCGAAGATTGAAACTTTTGAACTTGTCAATCCAGAGATTGCAATGTCTGATGCACAGGTGACCGTTGAATTGAGTAGCTCAACGCTGAAGAGTGTGTATGTAGAAGCAATTAGTTTGGACAAGTTTTTATTGGAGGCTGATGGGCTTGAGTGCTTGCACTTGAAAGATTGTGCACTCGAGTTTTTTGAACTCATTGGCAAGGGGACCTTGAAGCATTTTAAGATTGATGATGTTAGTGTTATACATCTTGATATTGGTGAGACAGTTGAGAATCTTGAGACTGTGGATATCAGCAACTTCCCAATTATATGGCCAAAGTTTTACCAGATGATTTCAAGATCGTCGAATTTGAAGAGGCTTCGGCTTTGGGATGTAATGTTTGATGATGAGGATGAGGTTGTGGATTTGGAAACAATCGCGACTTGCTTTCCCTACCTGAGCCATTTATCTCTGAGTTATGATGTGAGGGATGGAGTGCTTTACTATGGTTTACAAGGCTCTTCCTATCTGGAGAGTGTTGTTGTCTTGGAGCTTGGCTGGACTGTGATCAATGATCTTTTCTCCCACTGGGTTGAGGGTCTGCTCAAGCGTTGCCCCAATCTGAAGAAGTTGGTCATTCATGGGATTGTTTCTGAGGCTAAGCCTCATGAAGAATGCCAGATGTTAGCCAATTTCACTACATCCATGGTTGAGCTGATGAGGAGATACACACATGAAGATCCATATTTTAAGTATGAATAAGATTTTGTTAAATACCTTGTTATAGCTCGTGCTTTCTTTTTAAGTCTAATTGTGTAGGCATATTGGCGGGTAACTTATTGAATTCAAGAGTTATGCATAACTTTTAACTTATTGTTTGGAATCTTCATCTAGAATCTGTGACTGACCAACGATGATAGCTCATGGCAGACATTTAGAACTTTGATCCCTTGTCAGTAAACAGAATA
>Dongnong 76
CTAACTATCTAAGTGCCTTTCCCTCCTATGCTAACTACCATAAACTAACTCATGCAAGCTTTTGAATTAGTCTATTTCATCATATTGGACCCATTTGAATCCTATTGTATTTTTTCCCTAACATAATTGCTCTCTTACACATCTGTTCTTTGTTTATACTTGGAGCTCGATGTTACATATTTAATTTTGTCTTATTTATATTTAGATTGCTTAATTAAGTCTTTTTATTTTTGAAATTTTCAGTTAGTTCCTTTGTTTTTTTAAATGCTCTAAGATAGTCCTTTATTTTCTTAAAAATATCTTAATGTGATCTTTTTTCATCCAATTGAGGCGGGTGATGTTAAGTTATAAATTATAGCAAAAAGGATCAAATTGAGACATTTATAAACTAATAAAATAAAAGATTACATTGAGACATTAAAGGACCATGAAGCATTTTAAAAAACAAAGAACTTGATAACATAAAAAAAATAAAAAATAAAAACTTGATTGAAACTTTCAAAAATAGAAGAATCTAATTAAATATTTTAAATAAATAAAAAGATTAAATTAATAATTAAGCCAGTAAAGCAATGACAAAAAATATTATAATTTTTATGAATACTTGAAAGGTAAAGTTGTAAAATAGTTCAGGTATTGGTCCCACTTAAAATCAACATCTAACATTGACCGGTCATATACTTAAATCCGAATGATTAATTCTGTTTTTCACGTGATTAACTATTATTAAACATTTAAATAAATTAATGGTTAATCACTCATGAGATAAAATTATCCACTAATAAACATTTCAATGATATTGTGATACTACTAGCCCCACCACGATAATCAATACAACCAAATTTATTTATTTATAATCACGTATGAGATAAAATTAACCTATATATATATTTATTATTTAATTTCATAACACTATTAAACATTTTGGATATAAACTTAATCATATTTACACATGAATCATAATTTTATGATACCATTAATCATATATATTAATAATTATATGTAATTATATTAATTTATTTTAATTTTAAATGAAATAAAATTAATCATGCTTATATACATAACTAATTTTTTTATTCATACGATTATCAAATATTTACATTTAGATAGTAGATATATGTGTATAACTATCGTAGAAGAAATTGGAGAATCTTTTTCCCCGATACAAATCTAGTAAGCTGACATGATTGAATAATCCAATATGCAAGCCTCATCCATTGGATATCACAATTTTCACTACTAAGAACAGTACCACTGATTTTTAAAAATGCATCAAAATTCAAAAGTAAATAAGACAAAAAACAAAAAACATAGCTGCTTGGAAGTGGGAACCATTGAACCTAGGCTAGCATATGATGTCGTATTGAACACTGACGGAGCCGGTATCTTGCATTGGATTTATCTTGAATTCACATAATACCAAAAAAAGAAAGAAAGAAAGAGAGGTTCCTTTCAAAATATATTTACACTTTTTTTTAAATAAAACATAAAGTAAAAATTATCAATTAAAAGATAATAAAATTAATTCAAATAGTTTAAAAAACGTTTCCAATACATTTTTTTATTACTCTTATTCCTATTATAAATTGTTGTCTTCAGTTACTTTAGACAGACCAATAAAACTTAACAAATAGATAGAAAAATAATTTTATAAAATTAATCTTTTAATTATTAATTTATTTTTAGTTTTTTTATTTATATCATTAATATTATAAGAAAAATAAGTAAAAAAATATAATTAATATTATATTAAAAAATTAAAATAATAATTCTTACACGACGATTATTAGAAATGGAGTATGAGTTAAATTACACCTAATTTATTCAACAATAAACAACATTCAATGTAATATTTCAGTCAAAAAAAGCATTAAATATAATATTAAAAACTGTAGTAGTAGCATTTAATTTTTCAACTTTATGATTAATATAATAATAAATTAATAGTATTTTAATTGATAAGTATAATTAATATTTTATCCATCCAAAGAATTAAAAGGATACAATTGCCAGAACTCTAGCCAGAGACAGAGTGTATCTGTAACTGAAACGCGCTGGAATCAAATCTTAGCAAATCCTAAATCAAACTCAAAGGATCGAACTTTGGTTTGAGATTTCATCACTGATTGTGATTCTCTTCTCCTACAAAACTTGGCATCCGATCTCTCTCTATAATCAAATATCATTCAACAATAATCCTCATTTGTTATTCCCTATTTTCTAGGTAAATATACAAACCACTTTCTCTATCTCATACTACCATTTTCTATTGTTTTCTAATCATTTGTTATTGTTATTGTTGTTCTTAATTTCAATTTTGATCCTAAATAAAGTCTAATTCCCCAAATCCCTCTTCTACCTGCTTGATTAAATCTTAAATCTTGATTACTTACTTTCCTAATTTTCGTGATTCCTGTTGCAAATTGATCCAGTGAGAAGAGATATTCATGAGAGATGTTGAGCATTTGCATCTGGTGAAATCCATTTGAAGATTCTGGCGTGATTTTTTAGGGTACTTCCGAAATCGCTCTTCGAATTGAATCGGAGGATTTAAAAGAAGTGTTTTTTTTTTGTTTGCTTTTATTTTCTTCCTTTTGTTGTTGTATGTTTGTTGTCAACACAACATACAAGAGAAAGTTGTTGATAGATATAGCTTTGTGAGGGGTTTGCAAGTTGGAAATTGCAGCATCATGGACCAGCTTCCTGTTGAAGTGATTGGGAACATTCTGTCACACTTGAGGGCTGCAAGAGATGTGGTGATAGCTTCCGCATCATGCAGGAAATGGCGACTAGCGTGCTGCAAGCACCTTCATACACTCTCCTTCAACTCCAAAGATTGGCCCATTTACCGGGATTTGACAACTACCCGCCTTGAGATTTTGATCACACAAACCATTTTCCAGACCTCAGGGTTGCAGTCCCTCTCCATTTTGATGGAAGATGTCGATGAATTCTCGGCTTCCACTGTTACTGCTTGGCTCTTGTACACCAGGGAAACTCTCAGGCAATTGCATTATAATGTCAAGACTACGCCTAATGTTAACATTCTTGAAATATGTGGCAGGCATAAGCTGGAAATACTGGATCTGGCTCATAATTCCATTGTGGGGGTTGAGCCTAATTATCAGCGGTTCCCTTGTTTGAAATCTCTTTCCTTGAGTTATGTTAGTATATCTGCATTGGATCTAAATCTTTTGGTCTCTGCATGTCCGAAGATTGAAACTTTTGAACTTGTCAATCCAGAGATTGCAATGTCTGATGCACAGGTGACCGTTGAATTGAGTAGCTCAACGCTGAAGAGTGTGTATGTAGAAGCAATTAGTTTGGACAAGTTTTTATTGGAGGCTGATGGGCTTGAGTGCTTGCACTTGAAAGATTGTGCACTCGAGTTTTTTGAACTCATTGGCAAGGGGACCTTGAAGCATTTTAAGATTGATGATGTTAGTGTTATACATCTTGATATTGGTGAGACAGTTGAGAATCTTGAGACTGTGGATATCAGCAACTTCCCAATTATATGGCCAAAGTTTTACCAGATGATTTCAAGATCGTCGAATTTGAAGAGGCTTCGGCTTTGGGATGTAATGTTTGATGATGAGGATGAGGTTGTGGATTTGGAAACAATCGCGACTTGCTTTCCCTACCTGAGCCATTTATCTCTGAGTTATGATGTGAGGGATGGAGTGCTTTACTATGGTTTACAAGGCTCTTCCTATCTGGAGAGTGTTGTTGTCTTGGAGCTTGGCTGGACTGTGATCAATGATCTTTTCTCCCACTGGGTTGAGGGTCTGCTCAAGCGTTGCCCCAATCTGAAGAAGTTGGTCATTCATGGGATTGTTTCTGAGGCTAAGCCTCATGAAGAATGCCAGATGTTAGCCAATTTCACTACATCCATGGTTGAGCTGATGAGGAGATACACACATGAAGATCCATATTTTAAGTATGAATAAGATTTTGTTAAATACCTTGTTATAGCTCGTGCTTTCTTTTTAAGTCTAATTGTGTAGGCATATTGGCGGGTAACTTATTGAATTCAAGAGTTATGCATAACTTTTAACTTATTGTTTGGAATCTTCATCTAGAATCTGTGACTGACCAACGATGATAGCTCATGGCAGACATTTAGAACTTTGATCCCTTGTCAGTAAACAGAATA
>Hedou 6hao
CTAACTATCTAAGTGCCTTTCCCTCCTATGCTAACTACCATAAACTAACTCATGCAAGCTTTTGAATTAGTCTATTTCATCATATTGGACCCATTTGAATCCTATTGTATTTTTTCCCTAACATAATTGCTCTCTTACACATCTGTTCTTTGTTTATACTTGGAGCTCGATGTTACATATTTAATTTTGTCTTATTTATATTTAGATTGCTTAATTAAGTCTTTTTATTTTTGAAATTTTCAGTTAGTTCCTTTGTTTTTTTAAATGCTCTAAGATAGTCCTTTATTTTCTTAAAAATATCTTAATGTGATCTTTTTTCATCCAATTGAGGCGGGTGATGTTAAGTTATAAATTATAGCAAAAAGGATCAAATTGAGACATTTATAAACTAATAAAATAAAAGATTACATTGAGACATTAAAGGACCATGAAGCATTTTAAAAAACAAAGAACTTGATAACATAAAAAAAATAAAAAATAAAAACTTGATTGAAACTTTCAAAAATAGAAGAATCTAATTAAATATTTTAAATAAATAAAAAGATTAAATTAATAATTAAGCCAGTAAAGCAATGACAAAAAATATTATAATTTTTATGAATACTTGAAAGGTAAAGTTGTAAAATAGTTCAGGTATTGGTCCCACTTAAAATCAACATCTAACATTGACCGGTCATATACTTAAATCCGAATGATTAATTCTGTTTTTCACGTGATTAACTATTATTAAACATTTAAATAAATTAATGGTTAATCACTCATGAGATAAAATTATCCACTAATAAACATTTCAATGATATTGTGATACTACTAGCCCCACCACGATAATCAATACAACCAAATTTATTTATTTATAATCACGTATGAGATAAAATTAACCTATATATATATTTATTATTTAATTTCATAACACTATTAAACATTTTGGATATAAACTTAATCATATTTACACATGAATCATAATTTTATGATACCATTAATCATATATATTAATAATTATATGTAATTATATTAATTTATTTTAATTTTAAATGAAATAAAATTAATCATGCTTATATACATAACTAATTTTTTTATTCATACGATTATCAAATATTTACATTTAGATAGTAGATATATGTGTATAACTATCGTAGAAGAAATTGGAGAATCTTTTTCCCCGATACAAATCTAGTAAGCTGACATGATTGAATAATCCAATATGCAAGCCTCATCCATTGGATATCACAATTTTCACTACTAAGAACAGTACCACTGATTTTTAAAAATGCATCAAAATTCAAAAGTAAATAAGACAAAAAACAAAAAACATAGCTGCTTGGAAGTGGGAACCATTGAACCTAGGCTAGCATATGATGTCGTATTGAACACTGACGGAGCCGGTATCTTGCATTGGATTTATCTTGAATTCACATAATACCAAAAAAAGAAAGAAAGAAAGAGAGGTTCCTTTCAAAATATATTTACACTTTTTTTTAAATAAAACATAAAGTAAAAATTATCAATTAAAAGATAATAAAATTAATTCAAATAGTTTAAAAAACGTTTCCAATACATTTTTTTATTACTCTTATTCCTATTATAAATTGTTGTCTTCAGTTACTTTAGACAGACCAATAAAACTTAACAAATAGATAGAAAAATAATTTTATAAAATTAATCTTTTAATTATTAATTTATTTTTAGTTTTTTTATTTATATCATTAATATTATAAGAAAAATAAGTAAAAAAATATAATTAATATTATATTAAAAAATTAAAATAATAATTCTTACACGACGATTATTAGAAATGGAGTATGAGTTAAATTACACCTAATTTATTCAACAATAAACAACATTCAATGTAATATTTCAGTCAAAAAAAGCATTAAATATAATATTAAAAACTGTAGTAGTAGCATTTAATTTTTCAACTTTATGATTAATATAATAATAAATTAATAGTATTTTAATTGATAAGTATAATTAATATTTTATCCATCCAAAGAATTAAAAGGATACAATTGCCAGAACTCTAGCCAGAGACAGAGTGTATCTGTAACTGAAACGCGCTGGAATCAAATCTTAGCAAATCCTAAATCAAACTCAAAGGATCGAACTTTGGTTTGAGATTTCATCACTGATTGTGATTCTCTTCTCCTACAAAACTTGGCATCCGATCTCTCTCTATAATCAAATATCATTCAACAATAATCCTCATTTGTTATTCCCTATTTTCTAGGTAAATATACAAACCACTTTCTCTATCTCATACTACCATTTTCTATTGTTTTCTAATCATTTGTTATTGTTATTGTTGTTCTTAATTTCAATTTTGATCCTAAATAAAGTCTAATTCCCCAAATCCCTCTTCTACCTGCTTGATTAAATCTTAAATCTTGATTACTTACTTTCCTAATTTTCGTGATTCCTGTTGCAAATTGATCCAGTGAGAAGAGATATTCATGAGAGATGTTGAGCATTTGCATCTGGTGAAATCCATTTGAAGATTCTGGCGTGATTTTTTAGGGTACTTCCGAAATCGCTCTTCGAATTGAATCGGAGGATTTAAAAGAAGTGTTTTTTTTTTGTTTGCTTTTATTTTCTTCCTTTTGTTGTTGTATGTTTGTTGTCAACACAACATACAAGAGAAAGTTGTTGATAGATATAGCTTTGTGAGGGGTTTGCAAGTTGGAAATTGCAGCATCATGGACCAGCTTCCTGTTGAAGTGATTGGGAACATTCTGTCACACTTGAGGGCTGCAAGAGATGTGGTGATAGCTTCCGCATCATGCAGGAAATGGCGACTAGCGTGCTGCAAGCACCTTCATACACTCTCCTTCAACTCCAAAGATTGGCCCATTTACCGGGATTTGACAACTACCCGCCTTGAGATTTTGATCACACAAACCATTTTCCAGACCTCAGGGTTGCAGTCCCTCTCCATTTTGATGGAAGATGTCGATGAATTCTCGGCTTCCACTGTTACTGCTTGGCTCTTGTACACCAGGGAAACTCTCAGGCAATTGCATTATAATGTCAAGACTACGCCTAATGTTAACATTCTTGAAATATGTGGCAGGCATAAGCTGGAAATACTGGATCTGGCTCATAATTCCATTGTGGGGGTTGAGCCTAATTATCAGCGGTTCCCTTGTTTGAAATCTCTTTCCTTGAGTTATGTTAGTATATCTGCATTGGATCTAAATCTTTTGGTCTCTGCATGTCCGAAGATTGAAACTTTTGAACTTGTCAATCCAGAGATTGCAATGTCTGATGCACAGGTGACCGTTGAATTGAGTAGCTCAACGCTGAAGAGTGTGTATGTAGAAGCAATTAGTTTGGACAAGTTTTTATTGGAGGCTGATGGGCTTGAGTGCTTGCACTTGAAAGATTGTGCACTCGAGTTTTTTGAACTCATTGGCAAGGGGACCTTGAAGCATTTTAAGATTGATGATGTTAGTGTTATACATCTTGATATTGGTGAGACAGTTGAGAATCTTGAGACTGTGGATATCAGCAACTTCCCAATTATATGGCCAAAGTTTTACCAGATGATTTCAAGATCGTCGAATTTGAAGAGGCTTCGGCTTTGGGATGTAATGTTTGATGATGAGGATGAGGTTGTGGATTTGGAAACAATCGCGACTTGCTTTCCCTACCTGAGCCATTTATCTCTGAGTTATGATGTGAGGGATGGAGTGCTTTACTATGGTTTACAAGGCTCTTCCTATCTGGAGAGTGTTGTTGTCTTGGAGCTTGGCTGGACTGTGATCAATGATCTTTTCTCCCACTGGGTTGAGGGTCTGCTCAAGCGTTGCCCCAATCTGAAGAAGTTGGTCATTCATGGGATTGTTTCTGAGGCTAAGGCTCATGAAGAATGCCAGATGTTAGCCAATTTCACTACATCCATGGTTGAGCTGATGAGGAGATACACACATGAAGATCCATATTTTAAGTATGAATAAGATTTTGTTAAATACCTTGTTATAGCTCGTGCTTTCTTTTTAAGTCTAATTGTGTAGGCATATTGGCGGGTAACTTATTGAATTCAAGAGTTATGCATAACTTTTAACTTATTGTTTGGAATCTTCATCTAGAATCTGTGACTGACCAACGATGATAGCTCATGGCAGACATTTAGAACTTTGATCCCTTGTCAGTAAACAGAATA
>Jiusanhei 05-59
CTAACTATCTAAGTGCCTTTCCCTCCTATGCTAACTACCATAAACTAACTCATGCAAGCTTTTGAATTAGTCTATTTCATCATATTGGACCCATTTGAATCCTATTGTATTTTTTCCCTAACATAATTGCTCTCTTACACATCTGTTCTTTGTTTATACTTGGAGCTCGATGTTACATATTTAATTTTGTCTTATTTATATTTAGATTGCTTAATTAAGTCTTTTTATTTTTGAAATTTTCAGTTAGTTCCTTTGTTTTTTTAAATGCTCTAAGATAGTCCTTTATTTTCTTAAAAATATCTTAATGTGATCTTTTTTCATCCAATTGAGGCGGGTGATGTTAAGTTATAAATTATAGCAAAAAGGATCAAATTGAGACATTTATAAACTAATAAAATAAAAGATTACATTGAGACATTAAAGGACCATGAAGCATTTTAAAAAACAAAGAACTTGATAACATAAAAAAAATAAAAAATAAAAACTTGATTGAAACTTTCAAAAATAGAAGAATCTAATTAAATATTTTAAATAAATAAAAAGATTAAATTAATAATTAAGCCAGTAAAGCAATGACAAAAAATATTATAATTTTTATGAATACTTGAAAGGTAAAGTTGTAAAATAGTTCAGGTATTGGTCCCACTTAAAATCAACATCTAACATTGACCGGTCATATACTTAAATCCGAATGATTAATTCTGTTTTTCACGTGATTAACTATTATTAAACATTTAAATAAATTAATGGTTAATCACTCATGAGATAAAATTATCCACTAATAAACATTTCAATGATATTGTGATACTACTAGCCCCACCACGATAATCAATACAACCAAATTTATTTATTTATAATCACGTATGAGATAAAATTAACCTATATATATATTTATTATTTAATTTCATAACACTATTAAACATTTTGGATATAAACTTAATCATATTTACACATGAATCATAATTTTATGATACCATTAATCATATATATTAATAATTATATGTAATTATATTAATTTATTTTAATTTTAAATGAAATAAAATTAATCATGCTTATATACATAACTAATTTTTTTATTCATACGATTATCAAATATTTACATTTAGATAGTAGATATATGTGTATAACTATCGTAGAAGAAATTGGAGAATCTTTTTCCCCGATACAAATCTAGTAAGCTGACATGATTGAATAATCCAATATGCAAGCCTCATCCATTGGATATCACAATTTTCACTACTAAGAACAGTACCACTGATTTTTAAAAATGCATCAAAATTCAAAAGTAAATAAGACAAAAAACAAAAAACATAGCTGCTTGGAAGTGGGAACCATTGAACCTAGGCTAGCATATGATGTCGTATTGAACACTGACGGAGCCGGTATCTTGCATTGGATTTATCTTGAATTCACATAATACCAAAAAAAGAAAGAAAGAAAGAGAGGTTCCTTTCAAAATATATTTACACTTTTTTTTAAATAAAACATAAAGTAAAAATTATCAATTAAAAGATAATAAAATTAATTCAAATAGTTTAAAAAACGTTTCCAATACATTTTTTTATTACTCTTATTCCTATTATAAATTGTTGTCTTCAGTTACTTTAGACAGACCAATAAAACTTAACAAATAGATAGAAAAATAATTTTATAAAATTAATCTTTTAATTATTAATTTATTTTTAGTTTTTTTATTTATATCATTAATATTATAAGAAAAATAAGTAAAAAAATATAATTAATATTATATTAAAAAATTAAAATAATAATTCTTACACGACGATTATTAGAAATGGAGTATGAGTTAAATTACACCTAATTTATTCAACAATAAACAACATTCAATGTAATATTTCAGTCAAAAAAAGCATTAAATATAATATTAAAAACTGTAGTAGTAGCATTTAATTTTTCAACTTTATGATTAATATAATAATAAATTAATAGTATTTTAATTGATAAGTATAATTAATATTTTATCCATCCAAAGAATTAAAAGGATACAATTGCCAGAACTCTAGCCAGAGACAGAGTGTATCTGTAACTGAAACGCGCTGGAATCAAATCTTAGCAAATCCTAAATCAAACTCAAAGGATCGAACTTTGGTTTGAGATTTCATCACTGATTGTGATTCTCTTCTCCTACAAAACTTGGCATCCGATCTCTCTCTATAATCAAATATCATTCAACAATAATCCTCATTTGTTATTCCCTATTTTCTAGGTAAATATACAAACCACTTTCTCTATCTCATACTACCATTTTCTATTGTTTTCTAATCATTTGTTATTGTTATTGTTGTTCTTAATTTCAATTTTGATCCTAAATAAAGTCTAATTCCCCAAATCCCTCTTCTACCTGCTTGATTAAATCTTAAATCTTGATTACTTACTTTCCTAATTTTCGTGATTCCTGTTGCAAATTGATCCAGTGAGAAGAGATATTCATGAGAGATGTTGAGCATTTGCATCTGGTGAAATCCATTTGAAGATTCTGGCGTGATTTTTTAGGGTACTTCCGAAATCGCTCTTCGAATTGAATCGGAGGATTTAAAAGAAGTGTTTTTTTTTTGTTTGCTTTTATTTTCTTCCTTTTGTTGTTGTATGTTTGTTGTCAACACAACATACAAGAGAAAGTTGTTGATAGATATAGCTTTGTGAGGGGTTTGCAAGTTGGAAATTGCAGCATCATGGACCAGCTTCCTGTTGAAGTGATTGGGAACATTCTGTCACACTTGAGGGCTGCAAGAGATGTGGTGATAGCTTCCGCATCATGCAGGAAATGGCGACTAGCGTGCTGCAAGCACCTTCATACACTCTCCTTCAACTCCAAAGATTGGCCCATTTACCGGGATTTGACAACTACCCGCCTTGAGATTTTGATCACACAAACCATTTTCCAGACCTCAGGGTTGCAGTCCCTCTCCATTTTGATGGAAGATGTCGATGAATTCTCGGCTTCCACTGTTACTGCTTGGCTCTTGTACACCAGGGAAACTCTCAGGCAATTGCATTATAATGTCAAGACTACGCCTAATGTTAACATTCTTGAAATATGTGGCAGGCATAAGCTGGAAATACTGGATCTGGCTCATAATTCCATTGTGGGGGTTGAGCCTAATTATCAGCGGTTCCCTTGTTTGAAATCTCTTTCCTTGAGTTATGTTAGTATATCTGCATTGGATCTAAATCTTTTGGTCTCTGCATGTCCGAAGATTGAAACTTTTGAACTTGTCAATCCAGAGATTGCAATGTCTGATGCACAGGTGACCGTTGAATTGAGTAGCTCAACGCTGAAGAGTGTGTATGTAGAAGCAATTAGTTTGGACAAGTTTTTATTGGAGGCTGATGGGCTTGAGTGCTTGCACTTGAAAGATTGTGCACTCGAGTTTTTTGAACTCATTGGCAAGGGGACCTTGAAGCATTTTAAGATTGATGATGTTAGTGTTATACATCTTGATATTGGTGAGACAGTTGAGAATCTTGAGACTGTGGATATCAGCAACTTCCCAATTATATGGCCAAAGTTTTACCAGATGATTTCAAGATCGTCGAATTTGAAGAGGCTTCGGCTTTGGGATGTAATGTTTGATGATGAGGATGAGGTTGTGGATTTGGAAACAATCGCGACTTGCTTTCCCTACCTGAGCCATTTATCTCTGAGTTATGATGTGAGGGATGGAGTGCTTTACTATGGTTTACAAGGCTCTTCCTATCTGGAGAGTGTTGTTGTCTTGGAGCTTGGCTGGACTGTGATCAATGATCTTTTCTCCCACTGGGTTGAGGGTCTGCTCAAGCGTTGCCCCAATCTGAAGAAGTTGGTCATTCATGGGATTGTTTCTGAGGCTAAGCCTCATGAAGAATGCCAGATGTTAGCCAATTTCACTACATCCATGGTTGAGCTGATGAGGAGATACACACATGAAGATCCATATTTTAAGTATGAATAAGATTTTGTTAAATACCTTGTTATAGCTCGTGCTTTCTTTTTAAGTCTAATTGTGTAGGCATATTGGCGGGTAACTTATTGAATTCAAGAGTTATGCATAACTTTTAACTTATTGTTTGGAATCTTCATCTAGAATCTGTGACTGACCAACGATGATAGCTCATGGCAGACATTTAGAACTTTGATCCCTTGTCAGTAAACAGAATA
>Ji 94
CTAACTATCTAAGTGCCTTTCCCTCCTATGCTAACTACCATAAACTAACTCATGCAAGCTTTTGAATTAGTCTATTTCATCATATTGGACCCATTTGAATCCTATTGTATTTTTTCCCTAACATAATTGCTCTCTTACACATCTGTTCTTTGTTTATACTTGGAGCTCGATGTTACATATTTAATTTTGTCTTATTTATATTTAGATTGCTTAATTAAGTCTTTTTATTTTTGAAATTTTCAGTTAGTTCCTTTGTTTTTTTAAATGCTCTAAGATAGTCCTTTATTTTCTTAAAAATATCTTAATGTGATCTTTTTTCATCCAATTGAGGCGGGTGATGTTAAGTTATAAATTATAGCAAAAAGGATCAAATTGAGACATTTATAAACTAATAAAATAAAAGATTACATTGAGACATTAAAGGACCATGAAGCATTTTAAAAAACAAAGAACTTGATAACATAAAAAAAATAAAAAATAAAAACTTGATTGAAACTTTCAAAAATAGAAGAATCTAATTAAATATTTTAAATAAATAAAAAGATTAAATTAATAATTAAGCCAGTAAAGCAATGACAAAAAATATTATAATTTTTATGAATACTTGAAAGGTAAAGTTGTAAAATAGTTCAGGTATTGGTCCCACTTAAAATCAACATCTAACATTGACCGGTCATATACTTAAATCCGAATGATTAATTCTGTTTTTCACGTGATTAACTATTATTAAACATTTAAATAAATTAATGGTTAATCACTCATGAGATAAAATTATCCACTAATAAACATTTCAATGATATTGTGATACTACTAGCCCCACCACGATAATCAATACAACCAAATTTATTTATTTATAATCACGTATGAGATAAAATTAACCTATATATATATTTATTATTTAATTTCATAACACTATTAAACATTTTGGATATAAACTTAATCATATTTACACATGAATCATAATTTTATGATACCATTAATCATATATATTAATAATTATATGTAATTATATTAATTTATTTTAATTTTAAATGAAATAAAATTAATCATGCTTATATACATAACTAATTTTTTTATTCATACGATTATCAAATATTTACATTTAGATAGTAGATATATGTGTATAACTATCGTAGAAGAAATTGGAGAATCTTTTTCCCCGATACAAATCTAGTAAGCTGACATGATTGAATAATCCAATATGCAAGCCTCATCCATTGGATATCACAATTTTCACTACTAAGAACAGTACCACTGATTTTTAAAAATGCATCAAAATTCAAAAGTAAATAAGACAAAAAACAAAAAACATAGCTGCTTGGAAGTGGGAACCATTGAACCTAGGCTAGCATATGATGTCGTATTGAACACTGACGGAGCCGGTATCTTGCATTGGATTTATCTTGAATTCACATAATACCAAAAAAAGAAAGAAAGAAAGAGAGGTTCCTTTCAAAATATATTTACACTTTTTTTTAAATAAAACATAAAGTAAAAATTATCAATTAAAAGATAATAAAATTAATTCAAATAGTTTAAAAAACGTTTCCAATACATTTTTTTATTACTCTTATTCCTATTATAAATTGTTGTCTTCAGTTACTTTAGACAGACCAATAAAACTTAACAAATAGATAGAAAAATAATTTTATAAAATTAATCTTTTAATTATTAATTTATTTTTAGTTTTTTTATTTATATCATTAATATTATAAGAAAAATAAGTAAAAAAATATAATTAATATTATATTAAAAAATTAAAATAATAATTCTTACACGACGATTATTAGAAATGGAGTATGAGTTAAATTACACCTAATTTATTCAACAATAAACAACATTCAATGTAATATTTCAGTCAAAAAAAGCATTAAATATAATATTAAAAACTGTAGTAGTAGCATTTAATTTTTCAACTTTATGATTAATATAATAATAAATTAATAGTATTTTAATTGATAAGTATAATTAATATTTTATCCATCCAAAGAATTAAAAGGATACAATTGCCAGAACTCTAGCCAGAGACAGAGTGTATCTGTAACTGAAACGCGCTGGAATCAAATCTTAGCAAATCCTAAATCAAACTCAAAGGATCGAACTTTGGTTTGAGATTTCATCACTGATTGTGATTCTCTTCTCCTACAAAACTTGGCATCCGATCTCTCTCTATAATCAAATATCATTCAACAATAATCCTCATTTGTTATTCCCTATTTTCTAGGTAAATATACAAACCACTTTCTCTATCTCATACTACCATTTTCTATTGTTTTCTAATCATTTGTTATTGTTATTGTTGTTCTTAATTTCAATTTTGATCCTAAATAAAGTCTAATTCCCCAAATCCCTCTTCTACCTGCTTGATTAAATCTTAAATCTTGATTACTTACTTTCCTAATTTTCGTGATTCCTGTTGCAAATTGATCCAGTGAGAAGAGATATTCATGAGAGATGTTGAGCATTTGCATCTGGTGAAATCCATTTGAAGATTCTGGCGTGATTTTTTAGGGTACTTCCGAAATCGCTCTTCGAATTGAATCGGAGGATTTAAAAGAAGTGTTTTTTTTTTGTTTGCTTTTATTTTCTTCCTTTTGTTGTTGTATGTTTGTTGTCAACACAACATACAAGAGAAAGTTGTTGATAGATATAGCTTTGTGAGGGGTTTGCAAGTTGGAAATTGCAGCATCATGGACCAGCTTCCTGTTGAAGTGATTGGGAACATTCTGTCACACTTGAGGGCTGCAAGAGATGTGGTGATAGCTTCCGCATCATGCAGGAAATGGCGACTAGCGTGCTGCAAGCACCTTCATACACTCTCCTTCAACTCCAAAGATTGGCCCATTTACCGGGATTTGACAACTACCCGCCTTGAGATTTTGATCACACAAACCATTTTCCAGACCTCAGGGTTGCAGTCCCTCTCCATTTTGATGGAAGATGTCGATGAATTCTCGGCTTCCACTGTTACTGCTTGGCTCTTGTACACCAGGGAAACTCTCAGGCAATTGCATTATAATGTCAAGACTACGCCTAATGTTAACATTCTTGAAATATGTGGCAGGCATAAGCTGGAAATACTGGATCTGGCTCATAATTCCATTGTGGGGGTTGAGCCTAATTATCAGCGGTTCCCTTGTTTGAAATCTCTTTCCTTGAGTTATGTTAGTATATCTGCATTGGATCTAAATCTTTTGGTCTCTGCATGTCCGAAGATTGAAACTTTTGAACTTGTCAATCCAGAGATTGCAATGTCTGATGCACAGGTGACCGTTGAATTGAGTAGCTCAACGCTGAAGAGTGTGTATGTAGAAGCAATTAGTTTGGACAAGTTTTTATTGGAGGCTGATGGGCTTGAGTGCTTGCACTTGAAAGATTGTGCACTCGAGTTTTTTGAACTCATTGGCAAGGGGACCTTGAAGCATTTTAAGATTGATGATGTTAGTGTTATACATCTTGATATTGGTGAGACAGTTGAGAATCTTGAGACTGTGGATATCAGCAACTTCCCAATTATATGGCCAAAGTTTTACCAGATGATTTCAAGATCGTCGAATTTGAAGAGGCTTCGGCTTTGGGATGTAATGTTTGATGATGAGGATGAGGTTGTGGATTTGGAAACAATCGCGACTTGCTTTCCCTACCTGAGCCATTTATCTCTGAGTTATGATGTGAGGGATGGAGTGCTTTACTATGGTTTACAAGGCTCTTCCTATCTGGAGAGTGTTGTTGTCTTGGAGCTTGGCTGGACTGTGATCAATGATCTTTTCTCCCACTGGGTTGAGGGTCTGCTCAAGCGTTGCCCCAATCTGAAGAAGTTGGTCATTCATGGGATTGTTTCTGAGGCTAAGGCTCATGAAGAATGCCAGATGTTAGCCAATTTCACTACATCCATGGTTGAGCTGATGAGGAGATACACACATGAAGATCCATATTTTAAGTATGAATAAGATTTTGTTAAATACCTTGTTATAGCTCGTGCTTTCTTTTTAAGTCTAATTGTGTAGGCATATTGGCGGGTAACTTATTGAATTCAAGAGTTATGCATAACTTTTAACTTATTGTTTGGAATCTTCATCTAGAATCTGTGACTGACCAACGATGATAGCTCATGGCAGACATTTAGAACTTTGATCCCTTGTCAGTAAACAGAATA
>T219H
CTAACTATCTAAGTGCCTTTCCCTCCTATGCTAACTACCATAAACTAACTCATGCAAGCTTTTGAATTAGTCTATTTCATCATATTGGACCCATTTGAATCCTATTGTATTTTTTCCCTAACATAATTGCTCTCTTACACATCTGTTCTTTGTTTATACTTGGAGCTCGATGTTACATATTTAATTTTGTCTTATTTATATTTAGATTGCTTAATTAAGTCTTTTTATTTTTGAAATTTTCAGTTAGTTCCTTTGTTTTTTTAAATGCTCTAAGATAGTCCTTTATTTTCTTAAAAATATCTTAATGTGATCTTTTTTCATCCAATTGAGGCGGGTGATGTTAAGTTATAAATTATAGCAAAAAGGATCAAATTGAGACATTTATAAACTAATAAAATAAAAGATTACATTGAGACATTAAAGGACCATGAAGCATTTTAAAAAACAAAGAACTTGATAACATAAAAAAAATAAAAAATAAAAACTTGATTGAAACTTTCAAAAATAGAAGAATCTAATTAAATATTTTAAATAAATAAAAAGATTAAATTAATAATTAAGCCAGTAAAGCAATGACAAAAAATATTATAATTTTTATGAATACTTGAAAGGTAAAGTTGTAAAATAGTTCAGGTATTGGTCCCACTTAAAATCAACATCTAACATTGACCGGTCATATACTTAAATCCGAATGATTAATTCTGTTTTTCACGTGATTAACTATTATTAAACATTTAAATAAATTAATGGTTAATCACTCATGAGATAAAATTATCCACTAATAAACATTTCAATGATATTGTGATACTACTAGCCCCACCACGATAATCAATACAACCAAATTTATTTATTTATAATCACGTATGAGATAAAATTAACCTATATATATATTTATTATTTAATTTCATAACACTATTAAACATTTTGGATATAAACTTAATCATATTTACACATGAATCATAATTTTATGATACCATTAATCATATATATTAATAATTATATGTAATTATATTAATTTATTTTAATTTTAAATGAAATAAAATTAATCATGCTTATATACATAACTAATTTTTTTATTCATACGATTATCAAATATTTACATTTAGATAGTAGATATATGTGTATAACTATCGTAGAAGAAATTGGAGAATCTTTTTCCCCGATACAAATCTAGTAAGCTGACATGATTGAATAATCCAATATGCAAGCCTCATCCATTGGATATCACAATTTTCACTACTAAGAACAGTACCACTGATTTTTAAAAATGCATCAAAATTCAAAAGTAAATAAGACAAAAAACAAAAAACATAGCTGCTTGGAAGTGGGAACCATTGAACCTAGGCTAGCATATGATGTCGTATTGAACACTGACGGAGCCGGTATCTTGCATTGGATTTATCTTGAATTCACATAATACCAAAAAAAGAAAGAAAGAAAGAGAGGTTCCTTTCAAAATATATTTACACTTTTTTTTAAATAAAACATAAAGTAAAAATTATCAATTAAAAGATAATAAAATTAATTCAAATAGTTTAAAAAACGTTTCCAATACATTTTTTTATTACTCTTATTCCTATTATAAATTGTTGTCTTCAGTTACTTTAGACAGACCAATAAAACTTAACAAATAGATAGAAAAATAATTTTATAAAATTAATCTTTTAATTATTAATTTATTTTTAGTTTTTTTATTTATATCATTAATATTATAAGAAAAATAAGTAAAAAAATATAATTAATATTATATTAAAAAATTAAAATAATAATTCTTACACGACGATTATTAGAAATGGAGTATGAGTTAAATTACACCTAATTTATTCAACAATAAACAACATTCAATGTAATATTTCAGTCAAAAAAAGCATTAAATATAATATTAAAAACTGTAGTAGTAGCATTTAATTTTTCAACTTTATGATTAATATAATAATAAATTAATAGTATTTTAATTGATAAGTATAATTAATATTTTATCCATCCAAAGAATTAAAAGGATACAATTGCCAGAACTCTAGCCAGAGACAGAGTGTATCTGTAACTGAAACGCGCTGGAATCAAATCTTAGCAAATCCTAAATCAAACTCAAAGGATCGAACTTTGGTTTGAGATTTCATCACTGATTGTGATTCTCTTCTCCTACAAAACTTGGCATCCGATCTCTCTCTATAATCAAATATCATTCAACAATAATCCTCATTTGTTATTCCCTATTTTCTAGGTAAATATACAAACCACTTTCTCTATCTCATACTACCATTTTCTATTGTTTTCTAATCATTTGTTATTGTTATTGTTGTTCTTAATTTCAATTTTGATCCTAAATAAAGTCTAATTCCCCAAATCCCTCTTCTACCTGCTTGATTAAATCTTAAATCTTGATTACTTACTTTCCTAATTTTCGTGATTCCTGTTGCAAATTGATCCAGTGAGAAGAGATATTCATGAGAGATGTTGAGCATTTGCATCTGGTGAAATCCATTTGAAGATTCTGGCGTGATTTTTTAGGGTACTTCCGAAATCGCTCTTCGAATTGAATCGGAGGATTTAAAAGAAGTGTTTTTTTTTTGTTTGCTTTTATTTTCTTCCTTTTGTTGTTGTATGTTTGTTGTCAACACAACATACAAGAGAAAGTTGTTGATAGATATAGCTTTGTGAGGGGTTTGCAAGTTGGAAATTGCAGCATCATGGACCAGCTTCCTGTTGAAGTGATTGGGAACATTCTGTCACACTTGAGGGCTGCAAGAGATGTGGTGATAGCTTCCGCATCATGCAGGAAATGGCGACTAGCGTGCTGCAAGCACCTTCATACACTCTCCTTCAACTCCAAAGATTGGCCCATTTACCGGGATTTGACAACTACCCGCCTTGAGATTTTGATCACACAAACCATTTTCCAGACCTCAGGGTTGCAGTCCCTCTCCATTTTGATGGAAGATGTCGATGAATTCTCGGCTTCCACTGTTACTGCTTGGCTCTTGTACACCAGGGAAACTCTCAGGCAATTGCATTATAATGTCAAGACTACGCCTAATGTTAACATTCTTGAAATATGTGGCAGGCATAAGCTGGAAATACTGGATCTGGCTCATAATTCCATTGTGGGGGTTGAGCCTAATTATCAGCGGTTCCCTTGTTTGAAATCTCTTTCCTTGAGTTATGTTAGTATATCTGCATTGGATCTAAATCTTTTGGTCTCTGCATGTCCGAAGATTGAAACTTTTGAACTTGTCAATCCAGAGATTGCAATGTCTGATGCACAGGTGACCGTTGAATTGAGTAGCTCAACGCTGAAGAGTGTGTATGTAGAAGCAATTAGTTTGGACAAGTTTTTATTGGAGGCTGATGGGCTTGAGTGCTTGCACTTGAAAGATTGTGCACTCGAGTTTTTTGAACTCATTGGCAAGGGGACCTTGAAGCATTTTAAGATTGATGATGTTAGTGTTATACATCTTGATATTGGTGAGACAGTTGAGAATCTTGAGACTGTGGATATCAGCAACTTCCCAATTATATGGCCAAAGTTTTACCAGATGATTTCAAGATCGTCGAATTTGAAGAGGCTTCGGCTTTGGGATGTAATGTTTGATGATGAGGATGAGGTTGTGGATTTGGAAACAATCGCGACTTGCTTTCCCTACCTGAGCCATTTATCTCTGAGTTATGATGTGAGGGATGGAGTGCTTTACTATGGTTTACAAGGCTCTTCCTATCTGGAGAGTGTTGTTGTCTTGGAGCTTGGCTGGACTGTGATCAATGATCTTTTCTCCCACTGGGTTGAGGGTCTGCTCAAGCGTTGCCCCAATCTGAAGAAGTTGGTCATTCATGGGATTGTTTCTGAGGCTAAGCCTCATGAAGAATGCCAGATGTTAGCCAATTTCACTACATCCATGGTTGAGCTGATGAGGAGATACACACATGAAGATCCATATTTTAAGTATGAATAAGATTTTGTTAAATACCTTGTTATAGCTCGTGCTTTCTTTTTAAGTCTAATTGTGTAGGCATATTGGCGGGTAACTTATTGAATTCAAGAGTTATGCATAACTTTTAACTTATTGTTTGGAATCTTCATCTAGAATCTGTGACTGACCAACGATGATAGCTCATGGCAGACATTTAGAACTTTGATCCCTTGTCAGTAAACAGAATA
>L67-971
CTAACTATCTAAGTGCCTTTCCCTCCTATGCTAACTACCATAAACTAACTCATGCAAGCTTTTGAATTAGTCTATTTCATCATATTGGACCCATTTGAATCCTATTGTATTTTTTCCCTAACATAATTGCTCTCTTACACATCTGTTCTTTGTTTATACTTGGAGCTCGATGTTACATATTTAATTTTGTCTTATTTATATTTAGATTGCTTAATTAAGTCTTTTTATTTTTGAAATTTTCAGTTAGTTCCTTTGTTTTTTTAAATGCTCTAAGATAGTCCTTTATTTTCTTAAAAATATCTTAATGTGATCTTTTTTCATCCAATTGAGGCGGGTGATGTTAAGTTATAAATTATAGCAAAAAGGATCAAATTGAGACATTTATAAACTAATAAAATAAAAGATTACATTGAGACATTAAAGGACCATGAAGCATTTTAAAAAACAAAGAACTTGATAACATAAAAAAAATAAAAAATAAAAACTTGATTGAAACTTTCAAAAATAGAAGAATCTAATTAAATATTTTAAATAAATAAAAAGATTAAATTAATAATTAAGCCAGTAAAGCAATGACAAAAAATATTATAATTTTTATGAATACTTGAAAGGTAAAGTTGTAAAATAGTTCAGGTATTGGTCCCACTTAAAATCAACATCTAACATTGACCGGTCATATACTTAAATCCGAATGATTAATTCTGTTTTTCACGTGATTAACTATTATTAAACATTTAAATAAATTAATGGTTAATCACTCATGAGATAAAATTATCCACTAATAAACATTTCAATGATATTGTGATACTACTAGCCCCACCACGATAATCAATACAACCAAATTTATTTATTTATAATCACGTATGAGATAAAATTAACCTATATATATATTTATTATTTAATTTCATAACACTATTAAACATTTTGGATATAAACTTAATCATATTTACACATGAATCATAATTTTATGATACCATTAATCATATATATTAATAATTATATGTAATTATATTAATTTATTTTAATTTTAAATGAAATAAAATTAATCATGCTTATATACATAACTAATTTTTTTATTCATACGATTATCAAATATTTACATTTAGATAGTAGATATATGTGTATAACTATCGTAGAAGAAATTGGAGAATCTTTTTCCCCGATACAAATCTAGTAAGCTGACATGATTGAATAATCCAATATGCAAGCCTCATCCATTGGATATCACAATTTTCACTACTAAGAACAGTACCACTGATTTTTAAAAATGCATCAAAATTCAAAAGTAAATAAGACAAAAAACAAAAAACATAGCTGCTTGGAAGTGGGAACCATTGAACCTAGGCTAGCATATGATGTCGTATTGAACACTGACGGAGCCGGTATCTTGCATTGGATTTATCTTGAATTCACATAATACCAAAAAAAGAAAGAAAGAAAGAGAGGTTCCTTTCAAAATATATTTACACTTTTTTTTAAATAAAACATAAAGTAAAAATTATCAATTAAAAGATAATAAAATTAATTCAAATAGTTTAAAAAACGTTTCCAATACATTTTTTTATTACTCTTATTCCTATTATAAATTGTTGTCTTCAGTTACTTTAGACAGACCAATAAAACTTAACAAATAGATAGAAAAATAATTTTATAAAATTAATCTTTTAATTATTAATTTATTTTTAGTTTTTTTATTTATATCATTAATATTATAAGAAAAATAAGTAAAAAAATATAATTAATATTATATTAAAAAATTAAAATAATAATTCTTACACGACGATTATTAGAAATGGAGTATGAGTTAAATTACACCTAATTTATTCAACAATAAACAACATTCAATGTAATATTTCAGTCAAAAAAAGCATTAAATATAATATTAAAAACTGTAGTAGTAGCATTTAATTTTTCAACTTTATGATTAATATAATAATAAATTAATAGTATTTTAATTGATAAGTATAATTAATATTTTATCCATCCAAAGAATTAAAAGGATACAATTGCCAGAACTCTAGCCAGAGACAGAGTGTATCTGTAACTGAAACGCGCTGGAATCAAATCTTAGCAAATCCTAAATCAAACTCAAAGGATCGAACTTTGGTTTGAGATTTCATCACTGATTGTGATTCTCTTCTCCTACAAAACTTGGCATCCGATCTCTCTCTATAATCAAATATCATTCAACAATAATCCTCATTTGTTATTCCCTATTTTCTAGGTAAATATACAAACCACTTTCTCTATCTCATACTACCATTTTCTATTGTTTTCTAATCATTTGTTATTGTTATTGTTGTTCTTAATTTCAATTTTGATCCTAAATAAAGTCTAATTCCCCAAATCCCTCTTCTACCTGCTTGATTAAATCTTAAATCTTGATTACTTACTTTCCTAATTTTCGTGATTCCTGTTGCAAATTGATCCAGTGAGAAGAGATATTCATGAGAGATGTTGAGCATTTGCATCTGGTGAAATCCATTTGAAGATTCTGGCGTGATTTTTTAGGGTACTTCCGAAATCGCTCTTCGAATTGAATCGGAGGATTTAAAAGAAGTGTTTTTTTTTTGTTTGCTTTTATTTTCTTCCTTTTGTTGTTGTATGTTTGTTGTCAACACAACATACAAGAGAAAGTTGTTGATAGATATAGCTTTGTGAGGGGTTTGCAAGTTGGAAATTGCAGCATCATGGACCAGCTTCCTGTTGAAGTGATTGGGAACATTCTGTCACACTTGAGGGCTGCAAGAGATGTGGTGATAGCTTCCGCATCATGCAGGAAATGGCGACTAGCGTGCTGCAAGCACCTTCATACACTCTCCTTCAACTCCAAAGATTGGCCCATTTACCGGGATTTGACAACTACCCGCCTTGAGATTTTGATCACACAAACCATTTTCCAGACCTCAGGGTTGCAGTCCCTCTCCATTTTGATGGAAGATGTCGATGAATTCTCGGCTTCCACTGTTACTGCTTGGCTCTTGTACACCAGGGAAACTCTCAGGCAATTGCATTATAATGTCAAGACTACGCCTAATGTTAACATTCTTGAAATATGTGGCAGGCATAAGCTGGAAATACTGGATCTGGCTCATAATTCCATTGTGGGGGTTGAGCCTAATTATCAGCGGTTCCCTTGTTTGAAATCTCTTTCCTTGAGTTATGTTAGTATATCTGCATTGGATCTAAATCTTTTGGTCTCTGCATGTCCGAAGATTGAAACTTTTGAACTTGTCAATCCAGAGATTGCAATGTCTGATGCACAGGTGACCGTTGAATTGAGTAGCTCAACGCTGAAGAGTGTGTATGTAGAAGCAATTAGTTTGGACAAGTTTTTATTGGAGGCTGATGGGCTTGAGTGCTTGCACTTGAAAGATTGTGCACTCGAGTTTTTTGAACTCATTGGCAAGGGGACCTTGAAGCATTTTAAGATTGATGATGTTAGTGTTATACATCTTGATATTGGTGAGACAGTTGAGAATCTTGAGACTGTGGATATCAGCAACTTCCCAATTATATGGCCAAAGTTTTACCAGATGATTTCAAGATCGTCGAATTTGAAGAGGCTTCGGCTTTGGGATGTAATGTTTGATGATGAGGATGAGGTTGTGGATTTGGAAACAATCGCGACTTGCTTTCCCTACCTGAGCCATTTATCTCTGAGTTATGATGTGAGGGATGGAGTGCTTTACTATGGTTTACAAGGCTCTTCCTATCTGGAGAGTGTTGTTGTCTTGGAGCTTGGCTGGACTGTGATCAATGATCTTTTCTCCCACTGGGTTGAGGGTCTGCTCAAGCGTTGCCCCAATCTGAAGAAGTTGGTCATTCATGGGATTGTTTCTGAGGCTAAGCCTCATGAAGAATGCCAGATGTTAGCCAATTTCACTACATCCATGGTTGAGCTGATGAGGAGATACACACATGAAGATCCATATTTTAAGTATGAATAAGATTTTGTTAAATACCTTGTTATAGCTCGTGCTTTCTTTTTAAGTCTAATTGTGTAGGCATATTGGCGGGTAACTTATTGAATTCAAGAGTTATGCATAACTTTTAACTTATTGTTTGGAATCTTCATCTAGAATCTGTGACTGACCAACGATGATAGCTCATGGCAGACATTTAGAACTTTGATCCCTTGTCAGTAAACAGAATA
>Wuxingdou 2hao
CTAACTATCTAAGTGCCTTTCCCTCCTATGCTAACTACCATAAACTAACTCATGCAAGCTTTTGAATTAGTCTATTTCATCATATTGGACCCATTTGAATCCTATTGTATTTTTTCCCTAACATAATTGCTCTCTTACACATCTGTTCTTTGTTTATACTTGGAGCTCGATGTTACATATTTAATTTTGTCTTATTTATATTTAGATTGCTTAATTAAGTCTTTTTATTTTTGAAATTTTCAGTTAGTTCCTTTGTTTTTTTAAATGCTCTAAGATAGTCCTTTATTTTCTTAAAAATATCTTAATGTGATCTTTTTTCATCCAATTGAGGCGGGTGATGTTAAGTTATAAATTATAGCAAAAAGGATCAAATTGAGACATTTATAAACTAATAAAATAAAAGATTACATTGAGACATTAAAGGACCATGAAGCATTTTAAAAAACAAAGAACTTGATAACATAAAAAAAATAAAAAATAAAAACTTGATTGAAACTTTCAAAAATAGAAGAATCTAATTAAATATTTTAAATAAATAAAAAGATTAAATTAATAATTAAGCCAGTAAAGCAATGACAAAAAATATTATAATTTTTATGAATACTTGAAAGGTAAAGTTGTAAAATAGTTCAGGTATTGGTCCCACTTAAAATCAACATCTAACATTGACCGGTCATATACTTAAATCCGAATGATTAATTCTGTTTTTCACGTGATTAACTATTATTAAACATTTAAATAAATTAATGGTTAATCACTCATGAGATAAAATTATCCACTAATAAACATTTCAATGATATTGTGATACTACTAGCCCCACCACGATAATCAATACAACCAAATTTATTTATTTATAATCACGTATGAGATAAAATTAACCTATATATATATTTATTATTTAATTTCATAACACTATTAAACATTTTGGATATAAACTTAATCATATTTACACATGAATCATAATTTTATGATACCATTAATCATATATATTAATAATTATATGTAATTATATTAATTTATTTTAATTTTAAATGAAATAAAATTAATCATGCTTATATACATAACTAATTTTTTTATTCATACGATTATCAAATATTTACATTTAGATAGTAGATATATGTGTATAACTATCGTAGAAGAAATTGGAGAATCTTTTTCCCCGATACAAATCTAGTAAGCTGACATGATTGAATAATCCAATATGCAAGCCTCATCCATTGGATATCACAATTTTCACTACTAAGAACAGTACCACTGATTTTTAAAAATGCATCAAAATTCAAAAGTAAATAAGACAAAAAACAAAAAACATAGCTGCTTGGAAGTGGGAACCATTGAACCTAGGCTAGCATATGATGTCGTATTGAACACTGACGGAGCCGGTATCTTGCATTGGATTTATCTTGAATTCACATAATACCAAAAAAAGAAAGAAAGAAAGAGAGGTTCCTTTCAAAATATATTTACACTTTTTTTTAAATAAAACATAAAGTAAAAATTATCAATTAAAAGATAATAAAATTAATTCAAATAGTTTAAAAAACGTTTCCAATACATTTTTTTATTACTCTTATTCCTATTATAAATTGTTGTCTTCAGTTACTTTAGACAGACCAATAAAACTTAACAAATAGATAGAAAAATAATTTTATAAAATTAATCTTTTAATTATTAATTTATTTTTAGTTTTTTTATTTATATCATTAATATTATAAGAAAAATAAGTAAAAAAATATAATTAATATTATATTAAAAAATTAAAATAATAATTCTTACACGACGATTATTAGAAATGGAGTATGAGTTAAATTACACCTAATTTATTCAACAATAAACAACATTCAATGTAATATTTCAGTCAAAAAAAGCATTAAATATAATATTAAAAACTGTAGTAGTAGCATTTAATTTTTCAACTTTATGATTAATATAATAATAAATTAATAGTATTTTAATTGATAAGTATAATTAATATTTTATCCATCCAAAGAATTAAAAGGATACAATTGCCAGAACTCTAGCCAGAGACAGAGTGTATCTGTAACTGAAACGCGCTGGAATCAAATCTTAGCAAATCCTAAATCAAACTCAAAGGATCGAACTTTGGTTTGAGATTTCATCACTGATTGTGATTCTCTTCTCCTACAAAACTTGGCATCCGATCTCTCTCTATAATCAAATATCATTCAACAATAATCCTCATTTGTTATTCCCTATTTTCTAGGTAAATATACAAACCACTTTCTCTATCTCATACTACCATTTTCTATTGTTTTCTAATCATTTGTTATTGTTATTGTTGTTCTTAATTTCAATTTTGATCCTAAATAAAGTCTAATTCCCCAAATCCCTCTTCTACCTGCTTGATTAAATCTTAAATCTTGATTACTTACTTTCCTAATTTTCGTGATTCCTGTTGCAAATTGATCCAGTGAGAAGAGATATTCATGAGAGATGTTGAGCATTTGCATCTGGTGAAATCCATTTGAAGATTCTGGCGTGATTTTTTAGGGTACTTCCGAAATCGCTCTTCGAATTGAATCGGAGGATTTAAAAGAAGTGTTTTTTTTTTGTTTGCTTTTATTTTCTTCCTTTTGTTGTTGTATGTTTGTTGTCAACACAACATACAAGAGAAAGTTGTTGATAGATATAGCTTTGTGAGGGGTTTGCAAGTTGGAAATTGCAGCATCATGGACCAGCTTCCTGTTGAAGTGATTGGGAACATTCTGTCACACTTGAGGGCTGCAAGAGATGTGGTGATAGCTTCCGCATCATGCAGGAAATGGCGACTAGCGTGCTGCAAGCACCTTCATACACTCTCCTTCAACTCCAAAGATTGGCCCATTTACCGGGATTTGACAACTACCCGCCTTGAGATTTTGATCACACAAACCATTTTCCAGACCTCAGGGTTGCAGTCCCTCTCCATTTTGATGGAAGATGTCGATGAATTCTCGGCTTCCACTGTTACTGCTTGGCTCTTGTACACCAGGGAAACTCTCAGGCAATTGCATTATAATGTCAAGACTACGCCTAATGTTAACATTCTTGAAATATGTGGCAGGCATAAGCTGGAAATACTGGATCTGGCTCATAATTCCATTGTGGGGGTTGAGCCTAATTATCAGCGGTTCCCTTGTTTGAAATCTCTTTCCTTGAGTTATGTTAGTATATCTGCATTGGATCTAAATCTTTTGGTCTCTGCATGTCCGAAGATTGAAACTTTTGAACTTGTCAATCCAGAGATTGCAATGTCTGATGCACAGGTGACCGTTGAATTGAGTAGCTCAACGCTGAAGAGTGTGTATGTAGAAGCAATTAGTTTGGACAAGTTTTTATTGGAGGCTGATGGGCTTGAGTGCTTGCACTTGAAAGATTGTGCACTCGAGTTTTTTGAACTCATTGGCAAGGGGACCTTGAAGCATTTTAAGATTGATGATGTTAGTGTTATACATCTTGATATTGGTGAGACAGTTGAGAATCTTGAGACTGTGGATATCAGCAACTTCCCAATTATATGGCCAAAGTTTTACCAGATGATTTCAAGATCGTCGAATTTGAAGAGGCTTCGGCTTTGGGATGTAATGTTTGATGATGAGGATGAGGTTGTGGATTTGGAAACAATCGCGACTTGCTTTCCCTACCTGAGCCATTTATCTCTGAGTTATGATGTGAGGGATGGAGTGCTTTACTATGGTTTACAAGGCTCTTCCTATCTGGAGAGTGTTGTTGTCTTGGAGCTTGGCTGGACTGTGATCAATGATCTTTTCTCCCACTGGGTTGAGGGTCTGCTCAAGCGTTGCCCCAATCTGAAGAAGTTGGTCATTCATGGGATTGTTTCTGAGGCTAAGGCTCATGAAGAATGCCAGATGTTAGCCAATTTCACTACATCCATGGTTGAGCTGATGAGGAGATACACACATGAAGATCCATATTTTAAGTATGAATAAGATTTTGTTAAATACCTTGTTATAGCTCGTGCTTTCTTTTTAAGTCTAATTGTGTAGGCATATTGGCGGGTAACTTATTGAATTCAAGAGTTATGCATAACTTTTAACTTATTGTTTGGAATCTTCATCTAGAATCTGTGACTGACCAACGATGATAGCTCATGGCAGACATTTAGAACTTTGATCCCTTGTCAGTAAACAGAATA
>Suinong 50
CTAACTATCTAAGTGCCTTTCCCTCCTATGCTAACTACCATAAACTAACTCATGCAAGCTTTTGAATTAGTCTATTTCATCATATTGGACCCATTTGAATCCTATTGTATTTTTTCCCTAACATAATTGCTCTCTTACACATCTGTTCTTTGTTTATACTTGGAGCTCGATGTTACATATTTAATTTTGTCTTATTTATATTTAGATTGCTTAATTAAGTCTTTTTATTTTTGAAATTTTCAGTTAGTTCCTTTGTTTTTTTAAATGCTCTAAGATAGTCCTTTATTTTCTTAAAAATATCTTAATGTGATCTTTTTTCATCCAATTGAGGCGGGTGATGTTAAGTTATAAATTATAGCAAAAAGGATCAAATTGAGACATTTATAAACTAATAAAATAAAAGATTACATTGAGACATTAAAGGACCATGAAGCATTTTAAAAAACAAAGAACTTGATAACATAAAAAAAATAAAAAATAAAAACTTGATTGAAACTTTCAAAAATAGAAGAATCTAATTAAATATTTTAAATAAATAAAAAGATTAAATTAATAATTAAGCCAGTAAAGCAATGACAAAAAATATTATAATTTTTATGAATACTTGAAAGGTAAAGTTGTAAAATAGTTCAGGTATTGGTCCCACTTAAAATCAACATCTAACATTGACCGGTCATATACTTAAATCCGAATGATTAATTCTGTTTTTCACGTGATTAACTATTATTAAACATTTAAATAAATTAATGGTTAATCACTCATGAGATAAAATTATCCACTAATAAACATTTCAATGATATTGTGATACTACTAGCCCCACCACGATAATCAATACAACCAAATTTATTTATTTATAATCACGTATGAGATAAAATTAACCTATATATATATTTATTATTTAATTTCATAACACTATTAAACATTTTGGATATAAACTTAATCATATTTACACATGAATCATAATTTTATGATACCATTAATCATATATATTAATAATTATATGTAATTATATTAATTTATTTTAATTTTAAATGAAATAAAATTAATCATGCTTATATACATAACTAATTTTTTTATTCATACGATTATCAAATATTTACATTTAGATAGTAGATATATGTGTATAACTATCGTAGAAGAAATTGGAGAATCTTTTTCCCCGATACAAATCTAGTAAGCTGACATGATTGAATAATCCAATATGCAAGCCTCATCCATTGGATATCACAATTTTCACTACTAAGAACAGTACCACTGATTTTTAAAAATGCATCAAAATTCAAAAGTAAATAAGACAAAAAACAAAAAACATAGCTGCTTGGAAGTGGGAACCATTGAACCTAGGCTAGCATATGATGTCGTATTGAACACTGACGGAGCCGGTATCTTGCATTGGATTTATCTTGAATTCACATAATACCAAAAAAAGAAAGAAAGAAAGAGAGGTTCCTTTCAAAATATATTTACACTTTTTTTTAAATAAAACATAAAGTAAAAATTATCAATTAAAAGATAATAAAATTAATTCAAATAGTTTAAAAAACGTTTCCAATACATTTTTTTATTACTCTTATTCCTATTATAAATTGTTGTCTTCAGTTACTTTAGACAGACCAATAAAACTTAACAAATAGATAGAAAAATAATTTTATAAAATTAATCTTTTAATTATTAATTTATTTTTAGTTTTTTTATTTATATCATTAATATTATAAGAAAAATAAGTAAAAAAATATAATTAATATTATATTAAAAAATTAAAATAATAATTCTTACACGACGATTATTAGAAATGGAGTATGAGTTAAATTACACCTAATTTATTCAACAATAAACAACATTCAATGTAATATTTCAGTCAAAAAAAGCATTAAATATAATATTAAAAACTGTAGTAGTAGCATTTAATTTTTCAACTTTATGATTAATATAATAATAAATTAATAGTATTTTAATTGATAAGTATAATTAATATTTTATCCATCCAAAGAATTAAAAGGATACAATTGCCAGAACTCTAGCCAGAGACAGAGTGTATCTGTAACTGAAACGCGCTGGAATCAAATCTTAGCAAATCCTAAATCAAACTCAAAGGATCGAACTTTGGTTTGAGATTTCATCACTGATTGTGATTCTCTTCTCCTACAAAACTTGGCATCCGATCTCTCTCTATAATCAAATATCATTCAACAATAATCCTCATTTGTTATTCCCTATTTTCTAGGTAAATATACAAACCACTTTCTCTATCTCATACTACCATTTTCTATTGTTTTCTAATCATTTGTTATTGTTATTGTTGTTCTTAATTTCAATTTTGATCCTAAATAAAGTCTAATTCCCCAAATCCCTCTTCTACCTGCTTGATTAAATCTTAAATCTTGATTACTTACTTTCCTAATTTTCGTGATTCCTGTTGCAAATTGATCCAGTGAGAAGAGATATTCATGAGAGATGTTGAGCATTTGCATCTGGTGAAATCCATTTGAAGATTCTGGCGTGATTTTTTAGGGTACTTCCGAAATCGCTCTTCGAATTGAATCGGAGGATTTAAAAGAAGTGTTTTTTTTTTGTTTGCTTTTATTTTCTTCCTTTTGTTGTTGTATGTTTGTTGTCAACACAACATACAAGAGAAAGTTGTTGATAGATATAGCTTTGTGAGGGGTTTGCAAGTTGGAAATTGCAGCATCATGGACCAGCTTCCTGTTGAAGTGATTGGGAACATTCTGTCACACTTGAGGGCTGCAAGAGATGTGGTGATAGCTTCCGCATCATGCAGGAAATGGCGACTAGCGTGCTGCAAGCACCTTCATACACTCTCCTTCAACTCCAAAGATTGGCCCATTTACCGGGATTTGACAACTACCCGCCTTGAGATTTTGATCACACAAACCATTTTCCAGACCTCAGGGTTGCAGTCCCTCTCCATTTTGATGGAAGATGTCGATGAATTCTCGGCTTCCACTGTTACTGCTTGGCTCTTGTACACCAGGGAAACTCTCAGGCAATTGCATTATAATGTCAAGACTACGCCTAATGTTAACATTCTTGAAATATGTGGCAGGCATAAGCTGGAAATACTGGATCTGGCTCATAATTCCATTGTGGGGGTTGAGCCTAATTATCAGCGGTTCCCTTGTTTGAAATCTCTTTCCTTGAGTTATGTTAGTATATCTGCATTGGATCTAAATCTTTTGGTCTCTGCATGTCCGAAGATTGAAACTTTTGAACTTGTCAATCCAGAGATTGCAATGTCTGATGCACAGGTGACCGTTGAATTGAGTAGCTCAACGCTGAAGAGTGTGTATGTAGAAGCAATTAGTTTGGACAAGTTTTTATTGGAGGCTGATGGGCTTGAGTGCTTGCACTTGAAAGATTGTGCACTCGAGTTTTTTGAACTCATTGGCAAGGGGACCTTGAAGCATTTTAAGATTGATGATGTTAGTGTTATACATCTTGATATTGGTGAGACAGTTGAGAATCTTGAGACTGTGGATATCAGCAACTTCCCAATTATATGGCCAAAGTTTTACCAGATGATTTCAAGATCGTCGAATTTGAAGAGGCTTCGGCTTTGGGATGTAATGTTTGATGATGAGGATGAGGTTGTGGATTTGGAAACAATCGCGACTTGCTTTCCCTACCTGAGCCATTTATCTCTGAGTTATGATGTGAGGGATGGAGTGCTTTACTATGGTTTACAAGGCTCTTCCTATCTGGAGAGTGTTGTTGTCTTGGAGCTTGGCTGGACTGTGATCAATGATCTTTTCTCCCACTGGGTTGAGGGTCTGCTCAAGCGTTGCCCCAATCTGAAGAAGTTGGTCATTCATGGGATTGTTTCTGAGGCTAAGGCTCATGAAGAATGCCAGATGTTAGCCAATTTCACTACATCCATGGTTGAGCTGATGAGGAGATACACACATGAAGATCCATATTTTAAGTATGAATAAGATTTTGTTAAATACCTTGTTATAGCTCGTGCTTTCTTTTTAAGTCTAATTGTGTAGGCATATTGGCGGGTAACTTATTGAATTCAAGAGTTATGCATAACTTTTAACTTATTGTTTGGAATCTTCATCTAGAATCTGTGACTGACCAACGATGATAGCTCATGGCAGACATTTAGAACTTTGATCCCTTGTCAGTAAACAGAATA
>Suinong 22hao
CTAACTATCTAAGTGCCTTTCCCTCCTATGCTAACTACCATAAACTAACTCATGCAAGCTTTTGAATTAGTCTATTTCATCATATTGGACCCATTTGAATCCTATTGTATTTTTTCCCTAACATAATTGCTCTCTTACACATCTGTTCTTTGTTTATACTTGGAGCTCGATGTTACATATTTAATTTTGTCTTATTTATATTTAGATTGCTTAATTAAGTCTTTTTATTTTTGAAATTTTCAGTTAGTTCCTTTGTTTTTTTAAATGCTCTAAGATAGTCCTTTATTTTCTTAAAAATATCTTAATGTGATCTTTTTTCATCCAATTGAGGCGGGTGATGTTAAGTTATAAATTATAGCAAAAAGGATCAAATTGAGACATTTATAAACTAATAAAATAAAAGATTACATTGAGACATTAAAGGACCATGAAGCATTTTAAAAAACAAAGAACTTGATAACATAAAAAAAATAAAAAATAAAAACTTGATTGAAACTTTCAAAAATAGAAGAATCTAATTAAATATTTTAAATAAATAAAAAGATTAAATTAATAATTAAGCCAGTAAAGCAATGACAAAAAATATTATAATTTTTATGAATACTTGAAAGGTAAAGTTGTAAAATAGTTCAGGTATTGGTCCCACTTAAAATCAACATCTAACATTGACCGGTCATATACTTAAATCCGAATGATTAATTCTGTTTTTCACGTGATTAACTATTATTAAACATTTAAATAAATTAATGGTTAATCACTCATGAGATAAAATTATCCACTAATAAACATTTCAATGATATTGTGATACTACTAGCCCCACCACGATAATCAATACAACCAAATTTATTTATTTATAATCACGTATGAGATAAAATTAACCTATATATATATTTATTATTTAATTTCATAACACTATTAAACATTTTGGATATAAACTTAATCATATTTACACATGAATCATAATTTTATGATACCATTAATCATATATATTAATAATTATATGTAATTATATTAATTTATTTTAATTTTAAATGAAATAAAATTAATCATGCTTATATACATAACTAATTTTTTTATTCATACGATTATCAAATATTTACATTTAGATAGTAGATATATGTGTATAACTATCGTAGAAGAAATTGGAGAATCTTTTTCCCCGATACAAATCTAGTAAGCTGACATGATTGAATAATCCAATATGCAAGCCTCATCCATTGGATATCACAATTTTCACTACTAAGAACAGTACCACTGATTTTTAAAAATGCATCAAAATTCAAAAGTAAATAAGACAAAAAACAAAAAACATAGCTGCTTGGAAGTGGGAACCATTGAACCTAGGCTAGCATATGATGTCGTATTGAACACTGACGGAGCCGGTATCTTGCATTGGATTTATCTTGAATTCACATAATACCAAAAAAAGAAAGAAAGAAAGAGAGGTTCCTTTCAAAATATATTTACACTTTTTTTTAAATAAAACATAAAGTAAAAATTATCAATTAAAAGATAATAAAATTAATTCAAATAGTTTAAAAAACGTTTCCAATACATTTTTTTATTACTCTTATTCCTATTATAAATTGTTGTCTTCAGTTACTTTAGACAGACCAATAAAACTTAACAAATAGATAGAAAAATAATTTTATAAAATTAATCTTTTAATTATTAATTTATTTTTAGTTTTTTTATTTATATCATTAATATTATAAGAAAAATAAGTAAAAAAATATAATTAATATTATATTAAAAAATTAAAATAATAATTCTTACACGACGATTATTAGAAATGGAGTATGAGTTAAATTACACCTAATTTATTCAACAATAAACAACATTCAATGTAATATTTCAGTCAAAAAAAGCATTAAATATAATATTAAAAACTGTAGTAGTAGCATTTAATTTTTCAACTTTATGATTAATATAATAATAAATTAATAGTATTTTAATTGATAAGTATAATTAATATTTTATCCATCCAAAGAATTAAAAGGATACAATTGCCAGAACTCTAGCCAGAGACAGAGTGTATCTGTAACTGAAACGCGCTGGAATCAAATCTTAGCAAATCCTAAATCAAACTCAAAGGATCGAACTTTGGTTTGAGATTTCATCACTGATTGTGATTCTCTTCTCCTACAAAACTTGGCATCCGATCTCTCTCTATAATCAAATATCATTCAACAATAATCCTCATTTGTTATTCCCTATTTTCTAGGTAAATATACAAACCACTTTCTCTATCTCATACTACCATTTTCTATTGTTTTCTAATCATTTGTTATTGTTATTGTTGTTCTTAATTTCAATTTTGATCCTAAATAAAGTCTAATTCCCCAAATCCCTCTTCTACCTGCTTGATTAAATCTTAAATCTTGATTACTTACTTTCCTAATTTTCGTGATTCCTGTTGCAAATTGATCCAGTGAGAAGAGATATTCATGAGAGATGTTGAGCATTTGCATCTGGTGAAATCCATTTGAAGATTCTGGCGTGATTTTTTAGGGTACTTCCGAAATCGCTCTTCGAATTGAATCGGAGGATTTAAAAGAAGTGTTTTTTTTTTGTTTGCTTTTATTTTCTTCCTTTTGTTGTTGTATGTTTGTTGTCAACACAACATACAAGAGAAAGTTGTTGATAGATATAGCTTTGTGAGGGGTTTGCAAGTTGGAAATTGCAGCATCATGGACCAGCTTCCTGTTGAAGTGATTGGGAACATTCTGTCACACTTGAGGGCTGCAAGAGATGTGGTGATAGCTTCCGCATCATGCAGGAAATGGCGACTAGCGTGCTGCAAGCACCTTCATACACTCTCCTTCAACTCCAAAGATTGGCCCATTTACCGGGATTTGACAACTACCCGCCTTGAGATTTTGATCACACAAACCATTTTCCAGACCTCAGGGTTGCAGTCCCTCTCCATTTTGATGGAAGATGTCGATGAATTCTCGGCTTCCACTGTTACTGCTTGGCTCTTGTACACCAGGGAAACTCTCAGGCAATTGCATTATAATGTCAAGACTACGCCTAATGTTAACATTCTTGAAATATGTGGCAGGCATAAGCTGGAAATACTGGATCTGGCTCATAATTCCATTGTGGGGGTTGAGCCTAATTATCAGCGGTTCCCTTGTTTGAAATCTCTTTCCTTGAGTTATGTTAGTATATCTGCATTGGATCTAAATCTTTTGGTCTCTGCATGTCCGAAGATTGAAACTTTTGAACTTGTCAATCCAGAGATTGCAATGTCTGATGCACAGGTGACCGTTGAATTGAGTAGCTCAACGCTGAAGAGTGTGTATGTAGAAGCAATTAGTTTGGACAAGTTTTTATTGGAGGCTGATGGGCTTGAGTGCTTGCACTTGAAAGATTGTGCACTCGAGTTTTTTGAACTCATTGGCAAGGGGACCTTGAAGCATTTTAAGATTGATGATGTTAGTGTTATACATCTTGATATTGGTGAGACAGTTGAGAATCTTGAGACTGTGGATATCAGCAACTTCCCAATTATATGGCCAAAGTTTTACCAGATGATTTCAAGATCGTCGAATTTGAAGAGGCTTCGGCTTTGGGATGTAATGTTTGATGATGAGGATGAGGTTGTGGATTTGGAAACAATCGCGACTTGCTTTCCCTACCTGAGCCATTTATCTCTGAGTTATGATGTGAGGGATGGAGTGCTTTACTATGGTTTACAAGGCTCTTCCTATCTGGAGAGTGTTGTTGTCTTGGAGCTTGGCTGGACTGTGATCAATGATCTTTTCTCCCACTGGGTTGAGGGTCTGCTCAAGCGTTGCCCCAATCTGAAGAAGTTGGTCATTCATGGGATTGTTTCTGAGGCTAAGCCTCATGAAGAATGCCAGATGTTAGCCAATTTCACTACATCCATGGTTGAGCTGATGAGGAGATACACACATGAAGATCCATATTTTAAGTATGAATAAGATTTTGTTAAATACCTTGTTATAGCTCGTGCTTTCTTTTTAAGTCTAATTGTGTAGGCATATTGGCGGGTAACTTATTGAATTCAAGAGTTATGCATAACTTTTAACTTATTGTTTGGAATCTTCATCTAGAATCTGTGACTGACCAACGATGATAGCTCATGGCAGACATTTAGAACTTTGATCCCTTGTCAGTAAACAGAATA
>Jinyuan 55
CTAACTATCTAAGTGCCTTTCCCTCCTATGCTAACTACCATAAACTAACTCATGCAAGCTTTTGAATTAGTCTATTTCATCATATTGGACCCATTTGAATCCTATTGTATTTTTTCCCTAACATAATTGCTCTCTTACACATCTGTTCTTTGTTTATACTTGGAGCTCGATGTTACATATTTAATTTTGTCTTATTTATATTTAGATTGCTTAATTAAGTCTTTTTATTTTTGAAATTTTCAGTTAGTTCCTTTGTTTTTTTAAATGCTCTAAGATAGTCCTTTATTTTCTTAAAAATATCTTAATGTGATCTTTTTTCATCCAATTGAGGCGGGTGATGTTAAGTTATAAATTATAGCAAAAAGGATCAAATTGAGACATTTATAAACTAATAAAATAAAAGATTACATTGAGACATTAAAGGACCATGAAGCATTTTAAAAAACAAAGAACTTGATAACATAAAAAAAATAAAAAATAAAAACTTGATTGAAACTTTCAAAAATAGAAGAATCTAATTAAATATTTTAAATAAATAAAAAGATTAAATTAATAATTAAGCCAGTAAAGCAATGACAAAAAATATTATAATTTTTATGAATACTTGAAAGGTAAAGTTGTAAAATAGTTCAGGTATTGGTCCCACTTAAAATCAACATCTAACATTGACCGGTCATATACTTAAATCCGAATGATTAATTCTGTTTTTCACGTGATTAACTATTATTAAACATTTAAATAAATTAATGGTTAATCACTCATGAGATAAAATTATCCACTAATAAACATTTCAATGATATTGTGATACTACTAGCCCCACCACGATAATCAATACAACCAAATTTATTTATTTATAATCACGTATGAGATAAAATTAACCTATATATATATTTATTATTTAATTTCATAACACTATTAAACATTTTGGATATAAACTTAATCATATTTACACATGAATCATAATTTTATGATACCATTAATCATATATATTAATAATTATATGTAATTATATTAATTTATTTTAATTTTAAATGAAATAAAATTAATCATGCTTATATACATAACTAATTTTTTTATTCATACGATTATCAAATATTTACATTTAGATAGTAGATATATGTGTATAACTATCGTAGAAGAAATTGGAGAATCTTTTTCCCCGATACAAATCTAGTAAGCTGACATGATTGAATAATCCAATATGCAAGCCTCATCCATTGGATATCACAATTTTCACTACTAAGAACAGTACCACTGATTTTTAAAAATGCATCAAAATTCAAAAGTAAATAAGACAAAAAACAAAAAACATAGCTGCTTGGAAGTGGGAACCATTGAACCTAGGCTAGCATATGATGTCGTATTGAACACTGACGGAGCCGGTATCTTGCATTGGATTTATCTTGAATTCACATAATACCAAAAAAAGAAAGAAAGAAAGAGAGGTTCCTTTCAAAATATATTTACACTTTTTTTTAAATAAAACATAAAGTAAAAATTATCAATTAAAAGATAATAAAATTAATTCAAATAGTTTAAAAAACGTTTCCAATACATTTTTTTATTACTCTTATTCCTATTATAAATTGTTGTCTTCAGTTACTTTAGACAGACCAATAAAACTTAACAAATAGATAGAAAAATAATTTTATAAAATTAATCTTTTAATTATTAATTTATTTTTAGTTTTTTTATTTATATCATTAATATTATAAGAAAAATAAGTAAAAAAATATAATTAATATTATATTAAAAAATTAAAATAATAATTCTTACACGACGATTATTAGAAATGGAGTATGAGTTAAATTACACCTAATTTATTCAACAATAAACAACATTCAATGTAATATTTCAGTCAAAAAAAGCATTAAATATAATATTAAAAACTGTAGTAGTAGCATTTAATTTTTCAACTTTATGATTAATATAATAATAAATTAATAGTATTTTAATTGATAAGTATAATTAATATTTTATCCATCCAAAGAATTAAAAGGATACAATTGCCAGAACTCTAGCCAGAGACAGAGTGTATCTGTAACTGAAACGCGCTGGAATCAAATCTTAGCAAATCCTAAATCAAACTCAAAGGATCGAACTTTGGTTTGAGATTTCATCACTGATTGTGATTCTCTTCTCCTACAAAACTTGGCATCCGATCTCTCTCTATAATCAAATATCATTCAACAATAATCCTCATTTGTTATTCCCTATTTTCTAGGTAAATATACAAACCACTTTCTCTATCTCATACTACCATTTTCTATTGTTTTCTAATCATTTGTTATTGTTATTGTTGTTCTTAATTTCAATTTTGATCCTAAATAAAGTCTAATTCCCCAAATCCCTCTTCTACCTGCTTGATTAAATCTTAAATCTTGATTACTTACTTTCCTAATTTTCGTGATTCCTGTTGCAAATTGATCCAGTGAGAAGAGATATTCATGAGAGATGTTGAGCATTTGCATCTGGTGAAATCCATTTGAAGATTCTGGCGTGATTTTTTAGGGTACTTCCGAAATCGCTCTTCGAATTGAATCGGAGGATTTAAAAGAAGTGTTTTTTTTTTGTTTGCTTTTATTTTCTTCCTTTTGTTGTTGTATGTTTGTTGTCAACACAACATACAAGAGAAAGTTGTTGATAGATATAGCTTTGTGAGGGGTTTGCAAGTTGGAAATTGCAGCATCATGGACCAGCTTCCTGTTGAAGTGATTGGGAACATTCTGTCACACTTGAGGGCTGCAAGAGATGTGGTGATAGCTTCCGCATCATGCAGGAAATGGCGACTAGCGTGCTGCAAGCACCTTCATACACTCTCCTTCAACTCCAAAGATTGGCCCATTTACCGGGATTTGACAACTACCCGCCTTGAGATTTTGATCACACAAACCATTTTCCAGACCTCAGGGTTGCAGTCCCTCTCCATTTTGATGGAAGATGTCGATGAATTCTCGGCTTCCACTGTTACTGCTTGGCTCTTGTACACCAGGGAAACTCTCAGGCAATTGCATTATAATGTCAAGACTACGCCTAATGTTAACATTCTTGAAATATGTGGCAGGCATAAGCTGGAAATACTGGATCTGGCTCATAATTCCATTGTGGGGGTTGAGCCTAATTATCAGCGGTTCCCTTGTTTGAAATCTCTTTCCTTGAGTTATGTTAGTATATCTGCATTGGATCTAAATCTTTTGGTCTCTGCATGTCCGAAGATTGAAACTTTTGAACTTGTCAATCCAGAGATTGCAATGTCTGATGCACAGGTGACCGTTGAATTGAGTAGCTCAACGCTGAAGAGTGTGTATGTAGAAGCAATTAGTTTGGACAAGTTTTTATTGGAGGCTGATGGGCTTGAGTGCTTGCACTTGAAAGATTGTGCACTCGAGTTTTTTGAACTCATTGGCAAGGGGACCTTGAAGCATTTTAAGATTGATGATGTTAGTGTTATACATCTTGATATTGGTGAGACAGTTGAGAATCTTGAGACTGTGGATATCAGCAACTTCCCAATTATATGGCCAAAGTTTTACCAGATGATTTCAAGATCGTCGAATTTGAAGAGGCTTCGGCTTTGGGATGTAATGTTTGATGATGAGGATGAGGTTGTGGATTTGGAAACAATCGCGACTTGCTTTCCCTACCTGAGCCATTTATCTCTGAGTTATGATGTGAGGGATGGAGTGCTTTACTATGGTTTACAAGGCTCTTCCTATCTGGAGAGTGTTGTTGTCTTGGAGCTTGGCTGGACTGTGATCAATGATCTTTTCTCCCACTGGGTTGAGGGTCTGCTCAAGCGTTGCCCCAATCTGAAGAAGTTGGTCATTCATGGGATTGTTTCTGAGGCTAAGGCTCATGAAGAATGCCAGATGTTAGCCAATTTCACTACATCCATGGTTGAGCTGATGAGGAGATACACACATGAAGATCCATATTTTAAGTATGAATAAGATTTTGTTAAATACCTTGTTATAGCTCGTGCTTTCTTTTTAAGTCTAATTGTGTAGGCATATTGGCGGGTAACTTATTGAATTCAAGAGTTATGCATAACTTTTAACTTATTGTTTGGAATCTTCATCTAGAATCTGTGACTGACCAACGATGATAGCTCATGGCAGACATTTAGAACTTTGATCCCTTGTCAGTAAACAGAATA
>Dongsheng 92
CTAACTATCTAAGTGCCTTTCCCTCCTATGCTAACTACCATAAACTAACTCATGCAAGCTTTTGAATTAGTCTATTTCATCATATTGGACCCATTTGAATCCTATTGTATTTTTTCCCTAACATAATTGCTCTCTTACACATCTGTTCTTTGTTTATACTTGGAGCTCGATGTTACATATTTAATTTTGTCTTATTTATATTTAGATTGCTTAATTAAGTCTTTTTATTTTTGAAATTTTCAGTTAGTTCCTTTGTTTTTTTAAATGCTCTAAGATAGTCCTTTATTTTCTTAAAAATATCTTAATGTGATCTTTTTTCATCCAATTGAGGCGGGTGATGTTAAGTTATAAATTATAGCAAAAAGGATCAAATTGAGACATTTATAAACTAATAAAATAAAAGATTACATTGAGACATTAAAGGACCATGAAGCATTTTAAAAAACAAAGAACTTGATAACATAAAAAAAATAAAAAATAAAAACTTGATTGAAACTTTCAAAAATAGAAGAATCTAATTAAATATTTTAAATAAATAAAAAGATTAAATTAATAATTAAGCCAGTAAAGCAATGACAAAAAATATTATAATTTTTATGAATACTTGAAAGGTAAAGTTGTAAAATAGTTCAGGTATTGGTCCCACTTAAAATCAACATCTAACATTGACCGGTCATATACTTAAATCCGAATGATTAATTCTGTTTTTCACGTGATTAACTATTATTAAACATTTAAATAAATTAATGGTTAATCACTCATGAGATAAAATTATCCACTAATAAACATTTCAATGATATTGTGATACTACTAGCCCCACCACGATAATCAATACAACCAAATTTATTTATTTATAATCACGTATGAGATAAAATTAACCTATATATATATTTATTATTTAATTTCATAACACTATTAAACATTTTGGATATAAACTTAATCATATTTACACATGAATCATAATTTTATGATACCATTAATCATATATATTAATAATTATATGTAATTATATTAATTTATTTTAATTTTAAATGAAATAAAATTAATCATGCTTATATACATAACTAATTTTTTTATTCATACGATTATCAAATATTTACATTTAGATAGTAGATATATGTGTATAACTATCGTAGAAGAAATTGGAGAATCTTTTTCCCCGATACAAATCTAGTAAGCTGACATGATTGAATAATCCAATATGCAAGCCTCATCCATTGGATATCACAATTTTCACTACTAAGAACAGTACCACTGATTTTTAAAAATGCATCAAAATTCAAAAGTAAATAAGACAAAAAACAAAAAACATAGCTGCTTGGAAGTGGGAACCATTGAACCTAGGCTAGCATATGATGTCGTATTGAACACTGACGGAGCCGGTATCTTGCATTGGATTTATCTTGAATTCACATAATACCAAAAAAAGAAAGAAAGAAAGAGAGGTTCCTTTCAAAATATATTTACACTTTTTTTTAAATAAAACATAAAGTAAAAATTATCAATTAAAAGATAATAAAATTAATTCAAATAGTTTAAAAAACGTTTCCAATACATTTTTTTATTACTCTTATTCCTATTATAAATTGTTGTCTTCAGTTACTTTAGACAGACCAATAAAACTTAACAAATAGATAGAAAAATAATTTTATAAAATTAATCTTTTAATTATTAATTTATTTTTAGTTTTTTTATTTATATCATTAATATTATAAGAAAAATAAGTAAAAAAATATAATTAATATTATATTAAAAAATTAAAATAATAATTCTTACACGACGATTATTAGAAATGGAGTATGAGTTAAATTACACCTAATTTATTCAACAATAAACAACATTCAATGTAATATTTCAGTCAAAAAAAGCATTAAATATAATATTAAAAACTGTAGTAGTAGCATTTAATTTTTCAACTTTATGATTAATATAATAATAAATTAATAGTATTTTAATTGATAAGTATAATTAATATTTTATCCATCCAAAGAATTAAAAGGATACAATTGCCAGAACTCTAGCCAGAGACAGAGTGTATCTGTAACTGAAACGCGCTGGAATCAAATCTTAGCAAATCCTAAATCAAACTCAAAGGATCGAACTTTGGTTTGAGATTTCATCACTGATTGTGATTCTCTTCTCCTACAAAACTTGGCATCCGATCTCTCTCTATAATCAAATATCATTCAACAATAATCCTCATTTGTTATTCCCTATTTTCTAGGTAAATATACAAACCACTTTCTCTATCTCATACTACCATTTTCTATTGTTTTCTAATCATTTGTTATTGTTATTGTTGTTCTTAATTTCAATTTTGATCCTAAATAAAGTCTAATTCCCCAAATCCCTCTTCTACCTGCTTGATTAAATCTTAAATCTTGATTACTTACTTTCCTAATTTTCGTGATTCCTGTTGCAAATTGATCCAGTGAGAAGAGATATTCATGAGAGATGTTGAGCATTTGCATCTGGTGAAATCCATTTGAAGATTCTGGCGTGATTTTTTAGGGTACTTCCGAAATCGCTCTTCGAATTGAATCGGAGGATTTAAAAGAAGTGTTTTTTTTTTGTTTGCTTTTATTTTCTTCCTTTTGTTGTTGTATGTTTGTTGTCAACACAACATACAAGAGAAAGTTGTTGATAGATATAGCTTTGTGAGGGGTTTGCAAGTTGGAAATTGCAGCATCATGGACCAGCTTCCTGTTGAAGTGATTGGGAACATTCTGTCACACTTGAGGGCTGCAAGAGATGTGGTGATAGCTTCCGCATCATGCAGGAAATGGCGACTAGCGTGCTGCAAGCACCTTCATACACTCTCCTTCAACTCCAAAGATTGGCCCATTTACCGGGATTTGACAACTACCCGCCTTGAGATTTTGATCACACAAACCATTTTCCAGACCTCAGGGTTGCAGTCCCTCTCCATTTTGATGGAAGATGTCGATGAATTCTCGGCTTCCACTGTTACTGCTTGGCTCTTGTACACCAGGGAAACTCTCAGGCAATTGCATTATAATGTCAAGACTACGCCTAATGTTAACATTCTTGAAATATGTGGCAGGCATAAGCTGGAAATACTGGATCTGGCTCATAATTCCATTGTGGGGGTTGAGCCTAATTATCAGCGGTTCCCTTGTTTGAAATCTCTTTCCTTGAGTTATGTTAGTATATCTGCATTGGATCTAAATCTTTTGGTCTCTGCATGTCCGAAGATTGAAACTTTTGAACTTGTCAATCCAGAGATTGCAATGTCTGATGCACAGGTGACCGTTGAATTGAGTAGCTCAACGCTGAAGAGTGTGTATGTAGAAGCAATTAGTTTGGACAAGTTTTTATTGGAGGCTGATGGGCTTGAGTGCTTGCACTTGAAAGATTGTGCACTCGAGTTTTTTGAACTCATTGGCAAGGGGACCTTGAAGCATTTTAAGATTGATGATGTTAGTGTTATACATCTTGATATTGGTGAGACAGTTGAGAATCTTGAGACTGTGGATATCAGCAACTTCCCAATTATATGGCCAAAGTTTTACCAGATGATTTCAAGATCGTCGAATTTGAAGAGGCTTCGGCTTTGGGATGTAATGTTTGATGATGAGGATGAGGTTGTGGATTTGGAAACAATCGCGACTTGCTTTCCCTACCTGAGCCATTTATCTCTGAGTTATGATGTGAGGGATGGAGTGCTTTACTATGGTTTACAAGGCTCTTCCTATCTGGAGAGTGTTGTTGTCTTGGAGCTTGGCTGGACTGTGATCAATGATCTTTTCTCCCACTGGGTTGAGGGTCTGCTCAAGCGTTGCCCCAATCTGAAGAAGTTGGTCATTCATGGGATTGTTTCTGAGGCTAAGGCTCATGAAGAATGCCAGATGTTAGCCAATTTCACTACATCCATGGTTGAGCTGATGAGGAGATACACACATGAAGATCCATATTTTAAGTATGAATAAGATTTTGTTAAATACCTTGTTATAGCTCGTGCTTTCTTTTTAAGTCTAATTGTGTAGGCATATTGGCGGGTAACTTATTGAATTCAAGAGTTATGCATAACTTTTAACTTATTGTTTGGAATCTTCATCTAGAATCTGTGACTGACCAACGATGATAGCTCATGGCAGACATTTAGAACTTTGATCCCTTGTCAGTAAACAGAATA
>L85-144
CTAACTATCTAAGTGCCTTTCCCTCCTATGCTAACTACCATAAACTAACTCATGCAAGCTTTTGAATTAGTCTATTTCATCATATTGGACCCATTTGAATCCTATTGTATTTTTTCCCTAACATAATTGCTCTCTTACACATCTGTTCTTTGTTTATACTTGGAGCTCGATGTTACATATTTAATTTTGTCTTATTTATATTTAGATTGCTTAATTAAGTCTTTTTATTTTTGAAATTTTCAGTTAGTTCCTTTGTTTTTTTAAATGCTCTAAGATAGTCCTTTATTTTCTTAAAAATATCTTAATGTGATCTTTTTTCATCCAATTGAGGCGGGTGATGTTAAGTTATAAATTATAGCAAAAAGGATCAAATTGAGACATTTATAAACTAATAAAATAAAAGATTACATTGAGACATTAAAGGACCATGAAGCATTTTAAAAAACAAAGAACTTGATAACATAAAAAAAATAAAAAATAAAAACTTGATTGAAACTTTCAAAAATAGAAGAATCTAATTAAATATTTTAAATAAATAAAAAGATTAAATTAATAATTAAGCCAGTAAAGCAATGACAAAAAATATTATAATTTTTATGAATACTTGAAAGGTAAAGTTGTAAAATAGTTCAGGTATTGGTCCCACTTAAAATCAACATCTAACATTGACCGGTCATATACTTAAATCCGAATGATTAATTCTGTTTTTCACGTGATTAACTATTATTAAACATTTAAATAAATTAATGGTTAATCACTCATGAGATAAAATTATCCACTAATAAACATTTCAATGATATTGTGATACTACTAGCCCCACCACGATAATCAATACAACCAAATTTATTTATTTATAATCACGTATGAGATAAAATTAACCTATATATATATTTATTATTTAATTTCATAACACTATTAAACATTTTGGATATAAACTTAATCATATTTACACATGAATCATAATTTTATGATACCATTAATCATATATATTAATAATTATATGTAATTATATTAATTTATTTTAATTTTAAATGAAATAAAATTAATCATGCTTATATACATAACTAATTTTTTTATTCATACGATTATCAAATATTTACATTTAGATAGTAGATATATGTGTATAACTATCGTAGAAGAAATTGGAGAATCTTTTTCCCCGATACAAATCTAGTAAGCTGACATGATTGAATAATCCAATATGCAAGCCTCATCCATTGGATATCACAATTTTCACTACTAAGAACAGTACCACTGATTTTTAAAAATGCATCAAAATTCAAAAGTAAATAAGACAAAAAACAAAAAACATAGCTGCTTGGAAGTGGGAACCATTGAACCTAGGCTAGCATATGATGTCGTATTGAACACTGACGGAGCCGGTATCTTGCATTGGATTTATCTTGAATTCACATAATACCAAAAAAAGAAAGAAAGAAAGAGAGGTTCCTTTCAAAATATATTTACACTTTTTTTTAAATAAAACATAAAGTAAAAATTATCAATTAAAAGATAATAAAATTAATTCAAATAGTTTAAAAAACGTTTCCAATACATTTTTTTATTACTCTTATTCCTATTATAAATTGTTGTCTTCAGTTACTTTAGACAGACCAATAAAACTTAACAAATAGATAGAAAAATAATTTTATAAAATTAATCTTTTAATTATTAATTTATTTTTAGTTTTTTTATTTATATCATTAATATTATAAGAAAAATAAGTAAAAAAATATAATTAATATTATATTAAAAAATTAAAATAATAATTCTTACACGACGATTATTAGAAATGGAGTATGAGTTAAATTACACCTAATTTATTCAACAATAAACAACATTCAATGTAATATTTCAGTCAAAAAAAGCATTAAATATAATATTAAAAACTGTAGTAGTAGCATTTAATTTTTCAACTTTATGATTAATATAATAATAAATTAATAGTATTTTAATTGATAAGTATAATTAATATTTTATCCATCCAAAGAATTAAAAGGATACAATTGCCAGAACTCTAGCCAGAGACAGAGTGTATCTGTAACTGAAACGCGCTGGAATCAAATCTTAGCAAATCCTAAATCAAACTCAAAGGATCGAACTTTGGTTTGAGATTTCATCACTGATTGTGATTCTCTTCTCCTACAAAACTTGGCATCCGATCTCTCTCTATAATCAAATATCATTCAACAATAATCCTCATTTGTTATTCCCTATTTTCTAGGTAAATATACAAACCACTTTCTCTATCTCATACTACCATTTTCTATTGTTTTCTAATCATTTGTTATTGTTATTGTTGTTCTTAATTTCAATTTTGATCCTAAATAAAGTCTAATTCCCCAAATCCCTCTTCTACCTGCTTGATTAAATCTTAAATCTTGATTACTTACTTTCCTAATTTTCGTGATTCCTGTTGCAAATTGATCCAGTGAGAAGAGATATTCATGAGAGATGTTGAGCATTTGCATCTGGTGAAATCCATTTGAAGATTCTGGCGTGATTTTTTAGGGTACTTCCGAAATCGCTCTTCGAATTGAATCGGAGGATTTAAAAGAAGTGTTTTTTTTTTGTTTGCTTTTATTTTCTTCCTTTTGTTGTTGTATGTTTGTTGTCAACACAACATACAAGAGAAAGTTGTTGATAGATATAGCTTTGTGAGGGGTTTGCAAGTTGGAAATTGCAGCATCATGGACCAGCTTCCTGTTGAAGTGATTGGGAACATTCTGTCACACTTGAGGGCTGCAAGAGATGTGGTGATAGCTTCCGCATCATGCAGGAAATGGCGACTAGCGTGCTGCAAGCACCTTCATACACTCTCCTTCAACTCCAAAGATTGGCCCATTTACCGGGATTTGACAACTACCCGCCTTGAGATTTTGATCACACAAACCATTTTCCAGACCTCAGGGTTGCAGTCCCTCTCCATTTTGATGGAAGATGTCGATGAATTCTCGGCTTCCACTGTTACTGCTTGGCTCTTGTACACCAGGGAAACTCTCAGGCAATTGCATTATAATGTCAAGACTACGCCTAATGTTAACATTCTTGAAATATGTGGCAGGCATAAGCTGGAAATACTGGATCTGGCTCATAATTCCATTGTGGGGGTTGAGCCTAATTATCAGCGGTTCCCTTGTTTGAAATCTCTTTCCTTGAGTTATGTTAGTATATCTGCATTGGATCTAAATCTTTTGGTCTCTGCATGTCCGAAGATTGAAACTTTTGAACTTGTCAATCCAGAGATTGCAATGTCTGATGCACAGGTGACCGTTGAATTGAGTAGCTCAACGCTGAAGAGTGTGTATGTAGAAGCAATTAGTTTGGACAAGTTTTTATTGGAGGCTGATGGGCTTGAGTGCTTGCACTTGAAAGATTGTGCACTCGAGTTTTTTGAACTCATTGGCAAGGGGACCTTGAAGCATTTTAAGATTGATGATGTTAGTGTTATACATCTTGATATTGGTGAGACAGTTGAGAATCTTGAGACTGTGGATATCAGCAACTTCCCAATTATATGGCCAAAGTTTTACCAGATGATTTCAAGATCGTCGAATTTGAAGAGGCTTCGGCTTTGGGATGTAATGTTTGATGATGAGGATGAGGTTGTGGATTTGGAAACAATCGCGACTTGCTTTCCCTACCTGAGCCATTTATCTCTGAGTTATGATGTGAGGGATGGAGTGCTTTACTATGGTTTACAAGGCTCTTCCTATCTGGAGAGTGTTGTTGTCTTGGAGCTTGGCTGGACTGTGATCAATGATCTTTTCTCCCACTGGGTTGAGGGTCTGCTCAAGCGTTGCCCCAATCTGAAGAAGTTGGTCATTCATGGGATTGTTTCTGAGGCTAAGCCTCATGAAGAATGCCAGATGTTAGCCAATTTCACTACATCCATGGTTGAGCTGATGAGGAGATACACACATGAAGATCCATATTTTAAGTATGAATAAGATTTTGTTAAATACCTTGTTATAGCTCGTGCTTTCTTTTTAAGTCTAATTGTGTAGGCATATTGGCGGGTAACTTATTGAATTCAAGAGTTATGCATAACTTTTAACTTATTGTTTGGAATCTTCATCTAGAATCTGTGACTGACCAACGATGATAGCTCATGGCAGACATTTAGAACTTTGATCCCTTGTCAGTAAACAGAATA
>Suinong 68
[truncated: 141,736 more chars]
