# Supplementary material for: Construction of Chromosome Segment Substitution Lines and Inheritance of Seed-Pod Characteristics in Wild Soybean
Source: Front Plant Sci. 2022 Jun 17;13:869455. doi: 10.3389/fpls.2022.869455 (PMC9247457; doi:10.3389/fpls.2022.869455)
Supplement: Supplementary Figure 2 — The fine mapping of qHSW12-3. (A) Phenotypic of ZYD00006 and the parents of the secondary segregation. (B) The hundred-seed weight (HSW) of ZYD00006 and the parents of the secondary segregation. (C) The QTL mapping result of R183-F2. (D) The frequency chart of F2:3. (E) The QTL mapping result of R183-F2:3. (F) The frequency chart of RHL. (G) The QTL mapping result of RHL. [file Data_Sheet_2.ZIP]

Archive with 1 entries (1 files):
- DNAsp input.dna
