# Supplementary material for: Construction of Chromosome Segment Substitution Lines and Inheritance of Seed-Pod Characteristics in Wild Soybean
Source: Front Plant Sci. 2022 Jun 17;13:869455. doi: 10.3389/fpls.2022.869455 (PMC9247457; doi:10.3389/fpls.2022.869455)
Supplement: Supplementary Figure 2 — The fine mapping of qHSW12-3. (A) Phenotypic of ZYD00006 and the parents of the secondary segregation. (B) The hundred-seed weight (HSW) of ZYD00006 and the parents of the secondary segregation. (C) The QTL mapping result of R183-F2. (D) The frequency chart of F2:3. (E) The QTL mapping result of R183-F2:3. (F) The frequency chart of RHL. (G) The QTL mapping result of RHL. [file Data_Sheet_2.ZIP › DNAsp input.dna]

>Heyu 109
CATGCTCCAG
>He 00-23
CATGCTCCAG
>Suinong 44
CATGCTCCAG
>Hefeng 47
CATGCTCCAG
>Hefeng 29hao
CATGCTCCAG
>Heihe 33hao
CATGCTCCAG
>Heihe 17hao
CATGCTCCAG
>q15
CATGCTCCAG
>Чернивецька 9
CATGCTCCAG
>Heihe 36
CATGCTCCAG
>Heihe 42hao
CATGCTCCAG
>Heinong 35
CATGCTCCAG
>Jiusan 14-7
CATGCTCCAG
>Nongkan 18hao
CATGCTCCAG
>Heijiao 1-116
CATGCTCCAG
>Changjiao 20
CATGCTCCAG
>Liao 08024
CATGCTCCAG
>Suinong 13
CATGCTCCAG
>Changnong 17
CATGCTCCAG
>Hefu 03-7
CATGCTCCAG
>Henong 95
CATGCTCCAG
>Kenfeng 7
CATGCTCCAG
>Beijiao 05-80
CATGCTCCAG
>Liao 08Q104
CATGCTCCAG
>Ken 09-1723
CATGCTCCAG
>Злотовласка
CATGCTCCAG
>Chidou 1hao
CATGCTCCAG
>Jianong 1hao
CATGCTCCAG
>Gaillard
CATGCTCCAG
>Xiaobaiqi
CATGCTCCAG
>Fengshou 25hao
CATGCTCCAG
>Heihe 13
CATGCTCCAG
>Heihe 50hao
CATGCTCCAG
>Heihe 30
CATGCTCCAG
>Henong 62hao
CATGCTCCAG
>Jiangnong 416hao
CATGCTCCAG
>Jianong 2hao
CATGCTCCAG
>Heinong 44hao
CATGCTCCAG
>Mancangjin
CATGCTCCAG
>Heihe 38
CATGCTCCAG
>Beidou 36
CATGCTCCAG
>Qingdou
CATGCTCCAG
>Beidou 43
CATGCTCCAG
>Heihe 53hao
CATGCTCCAG
>Jinong 18hao
CATGCTCCAG
>Beixing 1hao
CATGCTCCAG
>Ha 13-2958
CATGCTCCAG
>Suinong 36
CATGCTCCAG
>Fengshou 25
CATGCTCCAG
>Suinong 35hao
CATGCTCCAG
>Hefeng 40hao
CATGCTCCAG
>L72-1241
CATGCTCCAG
>Jim
CATGCTCCAG
>Heihe 39hao
CATGCTCCAG
>Yongjizaodou
CATGCTCCAG
>L72D-4045
CATGCTCCAG
>Fengdou 1
CATGCTCCAG
>Suinong 49
CATGCTCCAG
>Ha 06-3869
CATGCTCCAG
>Sui 07-1077
CATGCTCCAG
>Dongsheng 3hao
CATGCTCCAG
>Jiadou 36
CATGCTCCAG
>Jiyu 72
CATGCTCCAG
>Jilin 30hao
CATGCTCCAG
>Kenfeng 18
CATGCTCCAG
>Heinong 56hao
CATGCTCCAG
>Suinong 29
CATGCTCCAG
>Longpin 13-369
CATGCTCCAG
>NO10
CATGCTCCAG
>Jinyuan 73
CATGCTCCAG
>Lonqingdou 2
CATGCTCCAG
>Shengdou 48
CATGCTCCAG
>L65-540
CATGCTCCAG
>Ken K11-7456
CATGCTCCAG
>Beian 1hao
CATGCTCCAG
>Yapoche
CATGCTCCAG
>Shengdou 43
CATGCTCCAG
>Shuang 302
CATGCTCCAG
>Kenfeng 22
CATGCTCCAG
>Chi 16-04
CATGCTCCAG
>Wangkuilianhuaheidou
CATGCTCCAG
>Suinong 42
CATGCTCCAG
>Ha 12-4891
CATGCTCCAG
>Dongnong 76
CATGCTCCAG
>Hedou 6hao
CATGCTCCAG
>Jiusanhei 05-59
CATGCTCCAG
>Ji 94
CATGCTCCAG
>T219H
CATGCTCCAG
>L67-971
CATGCTCCAG
>Wuxingdou 2hao
CATGCTCCAG
>Suinong 50
CATGCTCCAG
>Suinong 22hao
CATGCTCCAG
>Jinyuan 55
CATGCTCCAG
>Dongsheng 92
CATGCTCCAG
>L85-144
CATGCTCCAG
>Suinong 68
CATGCTCCAG
>Beijiao 9206
CATGCTCCAG
>Hefeng 40hao
CATGCTCCAG
>Suinong 4hao
CATGCTCCAG
>Liaodou 37
CATGCTCCAG
>Dongnongdou 253
CATGCTCCAG
>Huajiang 4
CATGCTCCAG
>Nong 75
CATGCTCCAG
>Suinong 76
CATGCTCCAG
>Wuxingdou 3hao
CATGCTCCAG
>Suinong 69
CATGCTCCAG
>Hefeng 55
CATGCTCCAG
>Suinong 52
CATGCTCCAG
>Xiaohuangdou
CATGCTCCAG
>Ken 05-3762
CATGCTCCAG
>Suinong 19
TGGTTCTTAG
>Japan Ⅰ
TGGTTCTTAG
>Nenfeng 20
TGGTTCTTAG
>Magnolid (US)
TGGTTCTTAG
>Conrad
TGGTTCTTAG
>Keshan 1
TGGTTCTTAG
>Mushi 9hao
TGGTTCTTAG
>Boige dulotet geronne
TGGTTCTTAG
>Panshidou
TGGTTCTTAG
>Kedou 28
TGGTTCTTAG
>Holt
TGGTTCTTAG
>Suinong18
TGGTTCTTAG
>Dongsheng 7
TGGTTCTTAG
>H10-2430
TGGTTCTTAG
>Xingdou 12hao
TGGTTCTTTG
>Bindou 10
TGGTTCCTAG
>Shennen
TGGTTCCTAG
>HP202
TGGTTCCCAG
>Jinpin 42
CATGTTCCAG
