# Supplementary material for: Construction of Chromosome Segment Substitution Lines and Inheritance of Seed-Pod Characteristics in Wild Soybean
Source: Front Plant Sci. 2022 Jun 17;13:869455. doi: 10.3389/fpls.2022.869455 (PMC9247457; doi:10.3389/fpls.2022.869455)
Supplement: Supplementary Figure 3 — Sequence comparison of promoter. [file Data_Sheet_3.ZIP]

Archive with 5 entries (5 files):
- Supplementary figure/Supplementary figure 1.tif
- Supplementary figure/Supplementary figure 2.tif
- Supplementary figure/Supplementary figure 3.emf
- Supplementary figure/Supplementary figure 4.emf
- Supplementary figure/Supplementary figure 5.emf
