# Supplementary material for: Construction of Chromosome Segment Substitution Lines and Inheritance of Seed-Pod Characteristics in Wild Soybean
Source: Front Plant Sci. 2022 Jun 17;13:869455. doi: 10.3389/fpls.2022.869455 (PMC9247457; doi:10.3389/fpls.2022.869455)
Supplement: Supplementary Figure 4 — Sequence comparison of transcript sequence. [file Data_Sheet_4.ZIP]

Archive with 7 entries (7 files):
- Supplementary table/Supplementary table 1.xlsx
- Supplementary table/Supplementary table 2.xlsx
- Supplementary table/Supplementary table 3.xlsx
- Supplementary table/Supplementary table 4 .xlsx
- Supplementary table/Supplementary table 5.xlsx
- Supplementary table/Supplementary table 6.xlsx
- Supplementary table/Supplementary table 7.xlsx
