# Supplementary material for: Construction of Chromosome Segment Substitution Lines and Inheritance of Seed-Pod Characteristics in Wild Soybean
Source: Front Plant Sci. 2022 Jun 17;13:869455. doi: 10.3389/fpls.2022.869455 (PMC9247457; doi:10.3389/fpls.2022.869455)
Supplement: Supplementary Figure 4 — Sequence comparison of transcript sequence. [file Data_Sheet_4.ZIP › Supplementary table/Supplementary table 1.xlsx]

## Sheet: Sheet1
Supplementary table 1 Phenotypic statistics of seed-pod related traits of CSSLs
trait	Year	Maximum	Minimum	Mean	Variance	SD	Kurtosis	Kkewness
PoOSPN	2016	0.2279	0	0.0619583	0.00191887	0.00311308	0.963959	1.09263
	2017	0.4001	0	0.137936	0.00580083	0.00537214	0.740636	0.843872
	2018	0.3261	0.0105	0.0716155	0.00185765	0.00301027	8.15784	2.07256
	2019	0.306	0	0.0858984	0.00190059	0.00314625	3.0082	1.16402
	2020	0.1463	0	0.0224402	0.000582158	0.0017147	6.71362	2.22598
	BLUE	0.1566	0.0186	0.0549871	0.000455258	0.00147944	3.18623	1.45806
PoTSPN	2016	0.6849	0.0793	0.326369	0.0116877	0.007683	0.74985	0.70938
	2017	0.7257	0.1251	0.403236	0.0125801	0.00791124	0.24956	0.415666
	2018	0.725	0.1249	0.373831	0.0130485	0.00797818	0.31958	0.526673
	2019	0.6594	0.0862	0.350781	0.00856772	0.00668009	0.55469	0.458645
	2020	0.6473	0.0687	0.262361	0.0117245	0.00769511	1.12185	0.97149
	BLUE	0.5906	0.1508	0.34549	0.00742164	0.00597336	0.252942	0.624016
PoTHSPN	2016	0.7451	0.2165	0.512297	0.00974194	0.00701439	0.0932215	-0.514808
	2017	0.7727	0.0618	0.412845	0.015114	0.00867145	0.120116	-0.149895
	2018	0.7681	0.1125	0.474889	0.00902595	0.00663544	1.16422	-0.688323
	2019	0.7528	0.1928	0.479449	0.0077027	0.0063339	0.793656	-0.132735
	2020	0.8038	0.2338	0.58639	0.00939949	0.00689	0.677219	-0.646914
	BLUE	0.6606	0.2429	0.487201	0.00493529	0.00487107	0.936237	-0.655902
PoFSPN	2016	0.344	0	0.0980184	0.00484333	0.00492104	0.0784513	0.538577
	2017	0.2775	0	0.0474015	0.002447	0.00348915	3.26521	1.63024
	2018	0.3167	0	0.080932	0.00400848	0.00442194	1.68016	1.13737
	2019	0.286	0	0.0841523	0.00307717	0.00400336	0.695007	0.614097
	2020	0.414	0	0.129309	0.00675153	0.0058394	0.650076	0.730392
	BLUE	0.267	0	0.0786971	0.00218376	0.0032402	1.02514	0.729338
HSW (g)	2016	29.828	6.5	13.8432	7.73404	0.198644	7.64119	1.84067
	2017	29.034	6.974	17.6818	11.5048	0.242276	1.63746	-0.0467969
	2018	27.4342	9.51	16.9817	8.91187	0.209525	1.47791	0.742528
	2019	29.7274	9.211	16.9915	10.8206	0.230309	2.34264	0.765559
	2020	25.59	9.28	16.0909	6.7516	0.186553	1.60897	0.595925
	BLUE	25.6861	9.829	16.5042	6.81161	0.180964	1.83911	0.745984
SL (cm)	2016	7.78	4.94	6.4394	0.195761	0.0314435	1.58682	0.352836
	2017	8.46	4.8	6.8043	0.287764	0.0378373	2.59239	-0.63035
	2018	21.375	5.4	6.69538	1.22645	0.0773477	150.605	11.3792
	2019	8.88	5.725	6.74492	0.190192	0.0305338	3.09451	1.03536
	2020	8.94	5.66	6.78585	0.12641	0.0252673	7.00962	1.04281
	BLUE	8.0999	5.493	6.6741	0.129735	0.0249745	2.32614	-0.134629
SW (cm)	2016	7.14	4.66	5.7872	0.169113	0.0292251	0.80306	0.081748
	2017	17.72	4.64	6.37412	0.852038	0.0651076	113.141	9.11968
	2018	7.64	4.72	6.04804	0.172918	0.0290431	1.07548	0.113531
	2019	7.6	4.38	6.29246	0.220166	0.0328519	2.97942	-0.553077
	2020	7.18	4.72	6.2427	0.121078	0.0247287	2.61429	-0.879303
	BLUE	7.0558	4.7373	6.09849	0.107727	0.0227578	2.03112	-0.138394
SPW (g)	2016	53.6233	5.2675	19.7594	49.9749	0.506243	3.47592	1.32244
	2017	171.3	3.66	22.9521	484.684	1.55286	17.1249	3.77499
	2018	110.817	14.15	38.1959	356.375	1.31849	3.01771	1.65704
	2019	81.434	9.318	23.6463	63.7838	0.559165	13.3165	2.41523
	2020	42.688	9.368	23.845	33.9715	0.414214	0.383129	0.39966
	BLUE	38.6782	11.6176	22.4948	18.4792	0.298065	0.939663	0.547615
