# Supplementary material for: Construction of Chromosome Segment Substitution Lines and Inheritance of Seed-Pod Characteristics in Wild Soybean
Source: Front Plant Sci. 2022 Jun 17;13:869455. doi: 10.3389/fpls.2022.869455 (PMC9247457; doi:10.3389/fpls.2022.869455)
Supplement: Supplementary Figure 4 — Sequence comparison of transcript sequence. [file Data_Sheet_4.ZIP › Supplementary table/Supplementary table 2.xlsx]

## Sheet: Sheet1
Supplementary table 2 The heritability of seed pod-related traits of CSSLs
	PoOSPN	PoTSPN	PoTHSPN	PoFSPN	SL	SW	HSW	SPW
2016	0.5131	0.7494	0.5874	0.7165	0.7969	0.7148	0.6425	0.7633
2017	0.533	0.7134	0.6989	0.6597	0.8619	0.0347	0.993	0.7928
2018	0.5127	0.7977	0.6607	0.7979	0.217	0.7373	0.9903	0.4518
2019	0.5462	0.7146	0.5947	0.7233	0.6338	0.778	0.9908	0.6969
2020	0.5114	0.7681	0.5488	0.6287	0.4691	0.7101	0.9977	0.6834
Total	0.5014	0.8462	0.7286	0.8054	0.6474	0.6626	0.8821	0.4294
