# Supplementary material for: Construction of Chromosome Segment Substitution Lines and Inheritance of Seed-Pod Characteristics in Wild Soybean
Source: Front Plant Sci. 2022 Jun 17;13:869455. doi: 10.3389/fpls.2022.869455 (PMC9247457; doi:10.3389/fpls.2022.869455)
Supplement: Supplementary Figure 4 — Sequence comparison of transcript sequence. [file Data_Sheet_4.ZIP › Supplementary table/Supplementary table 3.xlsx]

## Sheet: Sheet1
Supplementary Table 3 Correlation analysis between seed-pod related traits of CSSLs in BLUE
Traits Name	PoOSPN	PoTSPN	PoTHSPN	PoFSPN	SL	SW	HSW	SPW
PoOSPN		0.581**	-0.668**	-0.477**	0.173*	0.192**	0.296**	0.089
PoTSPN			-0.871**	-0.790**	0.004	0.011	0.112	0.01
PoTHSPN				0.492**	-0.06	-0.062	-0.166*	-0.057
PoFSPN					-0.104	-0.094	-0.156*	0
SL						0.790**	0.708**	0.421**
SW							0.830**	0.407**
HSW								0.381**
