# Supplementary material for: Construction of Chromosome Segment Substitution Lines and Inheritance of Seed-Pod Characteristics in Wild Soybean
Source: Front Plant Sci. 2022 Jun 17;13:869455. doi: 10.3389/fpls.2022.869455 (PMC9247457; doi:10.3389/fpls.2022.869455)
Supplement: Supplementary Figure 4 — Sequence comparison of transcript sequence. [file Data_Sheet_4.ZIP › Supplementary table/Supplementary table 4 .xlsx]

## Sheet: Sheet1
Supplementary table 4 The QTLs of seed-pod traits that mapped in five years
Name	Year	Chromosome	Marker Name	LOD	PVE%	ADD
qPoOSPN1-1	BLUE	Chr01	bin472	6.7923	12.2657	0.0186
qPoOSPN1-2	2019	Chr01	bin493	3.5958	5.4291	0.0376
qPoOSPN2-1	2018	Chr02	bin1002	3.9679	9.1453	0.0264
qPoOSPN5-1	2020	Chr05	bin2488	5.2834	12.9437	0.0166
qPoOSPN11-1	2016	Chr11	bin5950	3.2113	7.6665	0.0172
qPoOSPN13-1	2019	Chr13	bin6782	4.5706	7.1306	-0.0192
qPoOSPN13-2	BLUE	Chr13	bin7101	2.921	5.0494	0.0157
qPoOSPN13-3	2019	Chr13	bin7129	4.6673	7.4592	0.0177
qPoOSPN14-1	BLUE	Chr14	bin7562	7.8045	13.942	0.0115
qPoOSPN18-1	2018	Chr18	bin9174	2.6553	6.2735	0.0154
qPoOSPN18-2	2019	Chr18	bin9192	4.5072	7.3125	0.0219
qPoOSPN18-3	2019	Chr18	bin9416	2.9913	4.4831	-0.016
qPoTSPN6-1	BLUE	Chr06	bin3412	4.7385	4.3878	0.0359
qPoTSPN7-1	2018	Chr07	bin3692	2.8215	3.1375	0.0457
qPoTSPN8-1	2019	Chr08	bin4666	3.6626	4.765	-0.0329
qPoTSPN11-1	BLUE	Chr11	bin5858	10.9932	10.9321	0.0694
qPoTSPN11-2	2017	Chr11	bin5866	5.8259	8.1553	0.1007
qPoTSPN12-1	2017	Chr12	bin6175	6.3095	8.9261	0.0572
qPoTSPN12-2	2020	Chr12	bin6321	4.2429	5.0289	0.0618
qPoTSPN13-3	2018	Chr13	bin7101	3.4191	5.0972	-0.0704
qPoTSPN16-2	2019	Chr16	bin8545	4.336	6.0789	-0.0367
qPoTSPN17-1	2019	Chr17	bin8720	4.462	5.8801	0.0419
qPoTSPN18-2	2016	Chr18	bin9389	5.5141	9.2805	0.0608
qPoTSPN19-1	2018	Chr19	bin9941	4.2556	4.8103	0.0543
qPoTSPN20-2	2016	Chr20	bin10705	3.5855	5.9802	0.0672
qPoTHSPN1-1	BLUE	Chr01	bin410	3.3622	2.737	0.0263
qPoTHSPN3-1	2018	Chr03	bin1506	4.0338	6.3322	-0.037
qPoTHSPN5-1	2016	Chr05	bin2530	2.5812	5.6573	-0.066
qPoTHSPN6-1	2020	Chr06	bin3166	2.7943	6.337	0.0688
qPoTHSPN7-1	2016	Chr07	bin3415	3.3101	7.4019	-0.0489
qPoTHSPN7-2	BLUE	Chr07	bin4138	2.8187	2.2973	0.0323
qPoTHSPN10-1	BLUE	Chr10	bin5381	2.5548	2.061	-0.043
qPoTHSPN11-1	BLUE	Chr11	bin5858	8.963	7.7742	-0.0512
qPoTHSPN11-2	2018	Chr11	bin5969	7.2103	11.0775	-0.0738
qPoTHSPN14-1	BLUE	Chr14	bin7276	5.6171	4.6897	-0.0648
qPoTHSPN14-2	2017	Chr14	bin7589	3.5023	5.1201	-0.0819
qPoTHSPN16-1	2018	Chr16	bin8399	4.929	7.4865	-0.0452
qPoTHSPN16-2	2019	Chr16	bin8495	2.5587	4.1247	-0.0537
qPoTHSPN18-1	2018	Chr18	bin9174	4.0936	6.0834	-0.0331
qPoTHSPN18-2	2019	Chr18	bin9192	4.2162	7.6965	-0.0453
qPoTHSPN18-3	2017	Chr18	bin9389	5.2044	7.7598	-0.0664
qPoFSPN1-1	2020	Chr01	bin532	3.2794	5.7122	0.1442
qPoFSPN2-1	2016	Chr02	bin628	2.8912	4.4342	-0.0157
qPoFSPN4-1	2017	Chr04	bin2204	9.7045	12.168	0.0347
qPoFSPN4-2	2018	Chr04	bin2340	4.7435	7.6585	0.0304
qPoFSPN4-3	2020	Chr04	bin2364	4.9896	8.8361	0.0389
qPoFSPN4-4	2017	Chr04	bin2461	2.9431	3.3815	0.0239
qPoFSPN8-1	BLUE	Chr08	bin4586	5.6504	3.8829	0.0104
qPoFSPN8-2	2016	Chr08	bin4674	3.26	4.9468	0.0295
qPoFSPN9-1	2019	Chr09	bin4846	3.4698	4.7449	0.0295
qPoFSPN9-2	2017	Chr09	bin4854	7.3601	8.9018	0.0414
qPoFSPN10-2	2017	Chr10	bin5439	2.7506	3.2461	-0.0267
qPoFSPN12-1	2018	Chr12	bin6188	2.5956	4.0247	-0.0221
qPoFSPN14-1	2019	Chr14	bin7276	4.8885	6.8016	0.0569
qPoFSPN16-1	BLUE	Chr16	bin8515	3.369	2.2261	0.0139
qPoFSPN16-2	2016	Chr16	bin8537	4.8628	7.654	0.0347
qPoFSPN19-1	2019	Chr19	bin9639	3.202	4.3645	-0.0355
qPoFSPN20-1	2019	Chr20	bin10414	3.2973	4.5342	0.0361
qPoFSPN20-2	2016	Chr20	bin10705	6.5822	11.3632	-0.0582
qSL1-1	2019	Chr01	bin522	4.1267	6.2555	0.2958
qSL3-1	2019	Chr03	bin1972	2.7963	4.2147	-0.1014
qSL9-1	BLUE	Chr09	bin4866	5.8176	8.31	-0.1626
qSL9-2	2019	Chr09	bin5023	4.012	6.0488	-0.1555
qSL10-1	2017	Chr10	bin5399	6.8371	10.1178	-0.3054
qSL11-1	2018	Chr11	bin5864	5.3281	0.3365	-0.9208
qSL12-1	2018	Chr12	bin6188	111.885	23.8375	-3.3673
qSL12-3	2020	Chr12	bin6195	6.3307	9.7298	-0.2023
qSL12-4	2019	Chr12	bin6275	6.7114	10.3799	-0.2401
qSL13-2	BLUE	Chr13	bin6758	3.4836	4.9301	-0.1111
qSL13-3	2020	Chr13	bin6769	3.0497	4.4956	-0.1041
qSL13-4	2019	Chr13	bin6884	12.0175	19.7667	0.2931
qSL13-5	2016	Chr13	bin7093	5.4185	11.7272	0.2409
qSL14-1	2018	Chr14	bin7395	37.6439	3.518	2.3177
qSL14-2	2018	Chr14	bin7397	56.0886	6.6825	-2.9234
qSL14-3	2016	Chr14	bin7548	3.5808	7.6288	-0.5256
qSL17-2	2018	Chr17	bin9025	8.9036	0.5916	0.493
qSL17-3	2018	Chr17	bin9043	60.8557	7.737	2.7379
qSL17-4	2018	Chr17	bin9155	2.9447	0.1809	-0.2733
qSL18-2	2020	Chr18	bin9170	7.2277	11.2313	0.231
qSW1-1	2019	Chr01	bin133	4.06	7.3241	-0.1885
qSW1-3	2017	Chr01	bin478	85.5824	24.3812	-4.1811
qSW1-4	2017	Chr01	bin494	98.5284	43.7329	4.8736
qSW1-5	2017	Chr01	bin506	9.5657	1.2607	-1.1644
qSW4-1	2017	Chr04	bin2204	2.7491	0.3411	-0.235
qSW4-2	BLUE	Chr04	bin2259	2.9178	4.6693	-0.105
qSW6-1	2019	Chr06	bin3074	2.5768	4.3199	-0.1426
qSW9-1	2019	Chr09	bin4866	7.9949	14.0824	-0.2782
qSW9-2	2017	Chr09	bin4868	10.1537	1.3477	-0.3991
qSW10-1	2020	Chr10	bin5364	5.8211	9.9906	-0.3165
qSW10-3	2018	Chr10	bin5439	3.2582	4.8986	0.2361
qSW11-1	2016	Chr11	bin5605	3.5766	10.1812	-0.1377
qSW12-1	2018	Chr12	bin6191	3.1708	4.6931	-0.1675
qSW12-2	2020	Chr12	bin6195	3.2603	5.4339	-0.1343
qSW12-3	2017	Chr12	bin6199	4.0765	0.504	-0.2558
qSW12-4	BLUE	Chr12	bin6262	4.6893	7.5189	-0.1304
qSW13-1	2020	Chr13	bin6681	7.0649	12.3017	-0.2309
qSW13-2	2016	Chr13	bin7093	5.2519	10.9715	0.2403
qSW16-1	2020	Chr16	bin8504	3.382	5.7354	-0.1374
qSW18-1	2019	Chr18	bin9171	5.9435	10.226	0.2437
qSW20-1	2017	Chr20	bin10695	5.4058	0.7566	0.5565
qHSW1-1	2018	Chr01	bin315	4.1926	4.7221	-0.8148
qHSW1-2	2019	Chr01	bin522	7.3074	7.2251	2.3415
qHSW3-1	2017	Chr03	bin1805	6.0148	2.518	-0.8894
qHSW3-2	2020	Chr03	bin1988	6.4664	5.218	-1.1244
qHSW5-1	2020	Chr05	bin2501	3.0111	2.3132	-2.1006
qHSW5-3	2017	Chr05	bin2815	30.7526	17.6762	2.3514
qHSW6-1	2019	Chr06	bin3074	7.1093	7.2231	-1.3276
qHSW9-1	2019	Chr09	bin4866	19.5808	22.6299	-2.5393
qHSW9-3	2016	Chr09	bin4980	17.4154	17.4067	3.5285
qHSW10-1	2018	Chr10	bin5113	4.0064	4.5026	-1.0084
qHSW10-2	2017	Chr10	bin5399	12.5007	5.5387	-1.8101
qHSW10-3	2016	Chr10	bin5405	9.3961	8.5974	-2.1599
qHSW11-1	2017	Chr11	bin5532	9.6259	4.1154	-1.0189
qHSW11-3	2017	Chr11	bin5858	11.8255	5.1966	-2.0846
qHSW12-1	BLUE	Chr12	bin6160	4.7908	3.3555	0.8273
qHSW12-2	2017	Chr12	bin6175	3.0028	1.208	-0.744
qHSW12-4	2019	Chr12	bin6197	6.4624	6.3949	-1.2837
qHSW12-5	2018	Chr12	bin6225	8.42	9.9603	-1.2427
qHSW12-6	2020	Chr12	bin6321	5.8175	4.6639	-1.2536
qHSW13-1	BLUE	Chr13	bin7093	9.01	6.7336	-1.3211
qHSW14-1	2016	Chr14	bin7548	6.5075	5.5638	-4.1234
qHSW15-1	2016	Chr15	bin7684	3.7486	3.2491	1.2731
qHSW16-1	2016	Chr16	bin8374	4.3095	3.4573	0.9192
qHSW16-3	BLUE	Chr16	bin8502	2.5137	1.6445	-0.6545
qHSW16-4	BLUE	Chr16	bin8504	2.535	1.6573	-0.674
qHSW17-1	2019	Chr17	bin8720	2.9461	2.8273	-0.979
qHSW17-2	2016	Chr17	bin8760	6.4433	5.6684	-1.1356
qHSW18-1	BLUE	Chr18	bin9344	3.2613	2.2519	-0.8128
qHSW18-2	2017	Chr18	bin9433	4.4665	1.7927	-0.9185
qHSW20-1	BLUE	Chr20	bin10416	7.4646	5.5659	1.1959
qHSW20-2	2018	Chr20	bin10458	6.6884	7.6635	-1.5568
qHSW20-3	2018	Chr20	bin10791	5.5826	6.3892	1.2013
qSPW1-1	2016	Chr01	bin287	3.7084	7.058	-2.6296
qSPW2-1	2016	Chr02	bin1107	3.6872	7.1613	4.7617
qSPW7-1	2020	Chr7	bin3922	4.2278	9.365	3.0287
qSPW16-1	BLUE	Chr16	bin8399	3.9835	7.0044	-2.1378
qSPW17-1	BLUE	Chr17	bin8778	4.6537	8.0415	-1.7151
qSPW19-1	BLUE	Chr19	bin9952	5.6325	10.0494	1.976
qPoTSPN13-2	2016	Chr13	bin6781	3.58	5.82	-0.04
qPoTSPN13-2	2019	Chr13	bin6781	3.8	5.05	-0.03
qPoTSPN13-1	2017	Chr13	bin6769	9.17	13.6	-0.06
qPoTSPN13-1	2018	Chr13	bin6769	12.48	15.71	-0.06
qPoTSPN13-1	2020	Chr13	bin6769	10.7	13.89	-0.07
qPoTSPN13-1	BLUE	Chr13	bin6769	18.77	20.48	-0.06
qPoTSPN16-1	2018	Chr16	bin8399	4.48	5.19	0.05
qPoTSPN16-1	2019	Chr16	bin8399	11.92	17.51	0.07
qPoTSPN18-1	2016	Chr18	bin9163	2.57	3.89	0.16
qPoTSPN18-1	2017	Chr18	bin9163	3.27	4.15	0.16
qPoTSPN20-1	2017	Chr20	bin10695	3.04	4.3	0.07
qPoTSPN20-1	2019	Chr20	bin10695	8.26	11.8	0.11
qPoTSPN20-3	2018	Chr20	bin10791	12.7	15.83	-0.08
qPoTSPN20-3	2020	Chr20	bin10791	7.98	9.89	-0.07
qPoTSPN20-3	BLUE	Chr20	bin10791	16.34	17.29	-0.06
qPoTHSPN13-1	2017	Chr13	bin6769	4.18	6.26	0.05
qPoTHSPN13-1	2018	Chr13	bin6769	7.64	11.95	0.04
qPoTHSPN13-1	BLUE	Chr13	bin6769	16.67	16.14	0.05
qPoTHSPN20-1	2017	Chr20	bin10791	6.26	9.46	-0.07
qPoTHSPN20-1	BLUE	Chr20	bin10791	16.32	15.42	-0.05
qPoFSPN7-1	2017	Chr07	bin3455	3.46	3.87	0.02
qPoFSPN7-1	BLUE	Chr07	bin3455	2.96	1.94	0.02
qPoFSPN7-2	2017	Chr07	bin4102	7.19	8.76	0.02
qPoFSPN7-2	BLUE	Chr07	bin4102	10.5	7.44	0.02
qPoFSPN10-1	2019	Chr10	bin5399	6.35	9	-0.03
qPoFSPN10-1	BLUE	Chr10	bin5399	8.39	5.74	-0.02
qPoFSPN13-1	2018	Chr13	bin6776	4.22	6.69	0.02
qPoFSPN13-1	BLUE	Chr13	bin6776	12.63	9.18	0.02
qPoFSPN17-1	2018	Chr17	bin8718	3.32	5.14	-0.03
qPoFSPN17-1	BLUE	Chr17	bin8718	4.65	3.05	-0.02
qPoFSPN20-3	2017	Chr20	bin10791	6.94	8.35	-0.02
qPoFSPN20-3	2018	Chr20	bin10791	9.13	15.12	-0.04
qPoFSPN20-3	2019	Chr20	bin10791	12.32	18.8	-0.04
qPoFSPN20-3	2020	Chr20	bin10791	4.36	7.69	-0.04
qPoFSPN20-3	BLUE	Chr20	bin10791	33.31	30.69	-0.05
qSL12-2	2018	Chr12	bin6191	95.75	20.09	3.39
qSL12-2	BLUE	Chr12	bin6191	3.41	4.73	0.13
qSL13-1	2016	Chr13	bin6681	4.83	10.38	-0.26
qSL13-1	2017	Chr13	bin6681	5.17	7.5	-0.27
qSL16-1	2017	Chr16	bin8473	4.96	6.91	-0.26
qSL16-1	BLUE	Chr16	bin8473	6.34	8.77	-0.18
qSL17-1	2017	Chr17	bin8866	10.91	16.93	0.36
qSL17-1	BLUE	Chr17	bin8866	17.58	28.76	0.3
qSL18-1	2017	Chr18	bin9163	6.17	8.99	1.04
qSL18-1	2020	Chr18	bin9163	9.1	14.25	0.94
qSW1-2	2018	Chr01	bin287	5.3	8.04	-0.15
qSW1-2	BLUE	Chr01	bin287	6.08	9.9	-0.11
qSW1-6	2020	Chr01	bin522	6.08	10.54	0.3
qSW1-6	BLUE	Chr01	bin522	4.99	8.09	0.23
qSW10-2	2018	Chr10	bin5399	6.52	10.01	-0.24
qSW10-2	BLUE	Chr10	bin5399	8.42	14.09	-0.19
qSW17-1	2018	Chr17	bin8866	10.3	16.54	0.3
qSW17-1	2019	Chr17	bin8866	5.78	9.92	0.24
qSW17-1	BLUE	Chr17	bin8866	6.27	10.25	0.16
qHSW4-1	2020	Chr04	bin2448	3.04	2.24	-0.6
qHSW4-1	BLUE	Chr04	bin2448	3.05	2.26	-0.6
qHSW5-2	2017	Chr05	bin2808	36.73	22.8	-3.28
qHSW5-2	2018	Chr05	bin2808	3.02	3.25	-0.93
qHSW5-2	2019	Chr05	bin2808	5.09	4.84	-1.15
qHSW9-2	2017	Chr09	bin4868	10.18	4.38	-1.35
qHSW9-2	BLUE	Chr09	bin4868	6.68	4.78	-1.02
qHSW11-2	2020	Chr11	bin5553	5.02	4.11	-0.67
qHSW11-2	BLUE	Chr11	bin5553	10.3	8.16	-0.97
qHSW12-3	2020	Chr12	bin6188	5.92	4.76	-1.08
qHSW12-3	BLUE	Chr12	bin6188	6.01	2.52	-0.89
qHSW16-2	2020	Chr16	bin8490	3.41	2.73	-1.08
qHSW16-2	BLUE	Chr16	bin8490	3.43	2.75	-1.09
qHSW17-3	2020	Chr17	bin8862	33.96	37.46	3.3
qHSW17-3	BLUE	Chr17	bin8862	34.47	33.13	3.12
qHSW17-4	2017	Chr17	bin8866	26.62	14.08	2.7
qHSW17-4	2018	Chr17	bin8866	16.24	21.07	2.41
qHSW17-4	2019	Chr17	bin8866	14.86	16.23	2.21
