# Supplementary material for: Construction of Chromosome Segment Substitution Lines and Inheritance of Seed-Pod Characteristics in Wild Soybean
Source: Front Plant Sci. 2022 Jun 17;13:869455. doi: 10.3389/fpls.2022.869455 (PMC9247457; doi:10.3389/fpls.2022.869455)
Supplement: Supplementary Figure 4 — Sequence comparison of transcript sequence. [file Data_Sheet_4.ZIP › Supplementary table/Supplementary table 5.xlsx]

## Sheet: Sheet1
Supplementary table 5 qRT–PCR of candidate genes in 64.4 Kb region
Gene	Period	Material	Ct Value（Mean ± SD）	Mean ± SD	significance
glyma.12G088800	COT	SN14	35.0000±0.0000	/	/
		R183	35.0000±0.0000	/	/
		ZYD00006	35.0000±0.0000	/	/
	EM1	SN14	35.0000±0.0000	/	/
		R183	35.0000±0.0000	/	/
		ZYD00006	35.0000±0.0000	/	/
	EM2	SN14	35.0000±0.0000	/	/
		R183	35.0000±0.0000	/	/
		ZYD00006	35.0000±0.0000	/	/
	MM	SN14	35.0000±0.0000	/	/
		R183	35.0000±0.0000	/	/
		ZYD00006	35.0000±0.0000	/	/
glyma.12G088900	COT	SN14	27.1133±0.1855	0.1136±0.0148	b
		R183	27.2300±0.0408	0.0637±0.0018	a
		ZYD00006	25.7267±0.0634	0.0604±0.0027	a
	EM1	SN14	26.6067±0.0713	0.0707±0.0035	c
		R183	25.6867±0.0776	0.0556±0.0003	b
		ZYD00006	26.4600±0.0082	0.0391±0.0002	a
	EM2	SN14	26.5767±0.0205	0.0574±0.0008	c
		R183	25.7233±0.0287	0.0514±0.0010	b
		ZYD00006	27.9467±0.0205	0.0352±0.0005	a
	MM	SN14	28.5400±0.0294	0.0377±0.0008	b
		R183	26.4600±0.0294	0.0284±0.0006	a
		ZYD00006	30.0767±0.0736	0.0264±0.0013	a
glyma.12G089000	COT	SN14	26.9867±0.1702	0.1239±0.0149	c
		R183	27.6333±0.2774	0.0490±0.0089	b
		ZYD00006	25.4000±0.1485	0.0761±0.0081	a
	EM1	SN14	26.1067±0.0411	0.0999±0.0028	c
		R183	25.0400±0.0327	0.0870±0.0020	b
		ZYD00006	26.8800±0.1780	0.0294±0.0035	a
	EM2	SN14	26.3433±0.1533	0.0678±0.0069	a
		R183	27.3167±0.1879	0.0549±0.0071	a
		ZYD00006	25.3667±0.1040	0.0659±0.0049	a
	MM	SN14	27.6667±0.1970	0.0697±0.0098	b
		R183	25.4800±0.1472	0.0564±0.0056	b
		ZYD00006	29.7967±0.0806	0.03210±0.0018	a
glyma.12G089100	COT	SN14	33.2667±0.1636	0.0016±0.0002	b
		R183	33.4633±0.0450	0.0008±0.00002	b
		ZYD00006	29.8800±0.2617	0.0034±0.0006	a
	EM1	SN14	32.2367±0.7273	0.0016±0.0009	b
		R183	31.9700±0.3182	0.0007±0.0002	b
		ZYD00006	29.2800±0.3456	0.0057±0.0014	a
	EM2	SN14	29.4267±0.2819	0.0081±0.0017	a
		R183	29.0600±0.2418	0.0052±0.0009	a
		ZYD00006	30.0533±0.4947	0.0086±0.0025	a
	MM	SN14	31.4800±0.7569	0.0056±0.0029	a
		R183	29.6067±0.2248	0.0032±0.0005	a
		ZYD00006	32.6333±0.4450	0.0047±0.0014	a
