# Supplementary material for: Construction of Chromosome Segment Substitution Lines and Inheritance of Seed-Pod Characteristics in Wild Soybean
Source: Front Plant Sci. 2022 Jun 17;13:869455. doi: 10.3389/fpls.2022.869455 (PMC9247457; doi:10.3389/fpls.2022.869455)
Supplement: Supplementary Figure 4 — Sequence comparison of transcript sequence. [file Data_Sheet_4.ZIP › Supplementary table/Supplementary table 6.xlsx]

## Sheet: Sheet1
	Supplementary table 6 Haplotype division of Glyma.12G088900 in resource populations and HSW of resource populations
	haplotype	species	Hundred seed weight
	Hap1	Heyu 109	12.73
	Hap1	He 00-23	12.81
	Hap1	Suinong 44	13.19
	Hap1	Hefeng 47	13.31
	Hap1	Hefeng 29hao	13.51
	Hap1	Heihe 33hao	13.76
	Hap1	Heihe 17hao	13.8
	Hap1	q15	13.96
	Hap1	Чернивецька 9	14.26
	Hap1	Heihe 36	14.79
	Hap1	Heihe 42hao	15.04
	Hap1	Heinong 35	15.07
	Hap1	Jiusan 14-7	15.18
	Hap1	Nongkan 18hao	15.22
	Hap1	Heijiao 1-116	15.35
	Hap1	Changjiao 20	15.46
	Hap1	Liao 08024	15.49
	Hap1	Suinong 13	15.71
	Hap1	Changnong 17	16.25
	Hap1	Hefu 03-7	16.47
	Hap1	Henong 95	16.47
	Hap1	Kenfeng 7	16.7
	Hap1	Beijiao 05-80	16.87
	Hap1	Liao 08Q104	16.96
	Hap1	Ken 09-1723	17.07
	Hap1	Злотовласка	17.24
	Hap1	Chidou 1hao	17.44
	Hap1	Jianong 1hao	17.5
	Hap1	Gaillard	17.55
	Hap1	Xiaobaiqi	17.55
	Hap1	Fengshou 25hao	17.56
	Hap1	Heihe 13	17.7
	Hap1	Heihe 50hao	17.95
	Hap1	Heihe 30	17.98
	Hap1	Henong 62hao	18.04
	Hap1	Jiangnong 416hao	18.18
	Hap1	Jianong 2hao	18.22
	Hap1	Heinong 44hao	18.25
	Hap1	Mancangjin	18.28
	Hap1	Heihe 38	18.38
	Hap1	Beidou 36	18.39
	Hap1	Qingdou	18.39
	Hap1	Beidou 43	18.51
	Hap1	Heihe 53hao	18.59
	Hap1	Jinong 18hao	18.59
	Hap1	Beixing 1hao	18.63
	Hap1	Ha 13-2958	18.66
	Hap1	Suinong 36	18.66
	Hap1	Fengshou 25	18.68
	Hap1	Suinong 35hao	18.69
	Hap1	Hefeng 40hao	18.7
	Hap1	L72-1241	18.74
	Hap1	Jim	18.79
	Hap1	Heihe 39hao	18.81
	Hap1	Yongjizaodou	18.87
	Hap1	L72D-4045	18.91
	Hap1	Fengdou 1	18.91
	Hap1	Suinong 49	19
	Hap1	Ha 06-3869	19.02
	Hap1	Sui 07-1077	19.14
	Hap1	Dongsheng 3hao	19.21
	Hap1	Jiadou 36	19.23
	Hap1	Jiyu 72	19.35
	Hap1	Jilin 30hao	19.4
	Hap1	Kenfeng 18	19.44
	Hap1	Heinong 56hao	19.47
	Hap1	Suinong 29	19.52
	Hap1	Longpin 13-369	19.69
	Hap1	NO10	19.7
	Hap1	Jinyuan 73	19.72
	Hap1	Lonqingdou 2	19.73
	Hap1	Shengdou 48	19.74
	Hap1	L65-540	19.81
	Hap1	Ken K11-7456	19.81
	Hap1	Beian 1hao	19.82
	Hap1	Yapoche	19.87
	Hap1	Shengdou 43	19.89
	Hap1	Shuang 302	19.94
	Hap1	Kenfeng 22	20.02
	Hap1	Chi 16-04	20.03
	Hap1	Wangkuilianhuaheidou	20.04
	Hap1	Suinong 42	20.17
	Hap1	Ha 12-4891	20.23
	Hap1	Dongnong 76	20.37
	Hap1	Hedou 6hao	20.37
	Hap1	Jiusanhei 05-59	20.48
	Hap1	Ji 94	20.5
	Hap1	T219H	20.52
	Hap1	L67-971	20.55
	Hap1	Wuxingdou 2hao	20.58
	Hap1	Suinong 50	20.94
	Hap1	Suinong 22hao	20.98
	Hap1	Jinyuan 55	20.99
	Hap1	Dongsheng 92	21.13
	Hap1	L85-144	21.16
	Hap1	Suinong 68	21.2
	Hap1	Beijiao 9206	21.38
	Hap1	Hefeng 40hao	21.5
	Hap1	Suinong 4hao	21.84
	Hap1	Liaodou 37	21.85
	Hap1	Dongnongdou 253	21.93
	Hap1	Huajiang 4	22.22
	Hap1	Nong 75	22.46
	Hap1	Suinong 76	22.53
	Hap1	Wuxingdou 3hao	23
	Hap1	Suinong 69	23.54
	Hap1	Hefeng 55	23.7
	Hap1	Suinong 52	23.74
	Hap1	Xiaohuangdou	23.78
	Hap1	Ken 05-3762	24.26
	Hap2	Suinong 19	12.05
	Hap2	Japan Ⅰ	13.43
	Hap2	Nenfeng 20	14.91
	Hap2	Magnolid (US)	15.02
	Hap2	Conrad	15.48
	Hap2	Keshan 1	16.08
	Hap2	Mushi 9hao	17.18
	Hap2	Boige dulotet geronne	17.4
	Hap2	Panshidou	18.67
	Hap2	Kedou 28	18.69
	Hap2	Holt	19.12
	Hap2	Suinong18	19.14
	Hap2	Dongsheng 7	19.48
	Hap2	H10-2430	19.91
	Hap3	Xingdou 12hao	11.3115
	Hap4	Bindou 10	19.6796
	Hap4	Shennen	18.1551
	Hap5	HP202	17.4478
	Hap6	Jinpin 42	14.2412
