# Supplementary material for: Construction of Chromosome Segment Substitution Lines and Inheritance of Seed-Pod Characteristics in Wild Soybean
Source: Front Plant Sci. 2022 Jun 17;13:869455. doi: 10.3389/fpls.2022.869455 (PMC9247457; doi:10.3389/fpls.2022.869455)
Supplement: Supplementary Figure 4 — Sequence comparison of transcript sequence. [file Data_Sheet_4.ZIP › Supplementary table/Supplementary table 7.xlsx]

## Sheet: Sheet1
Supplementary table 7 The loci with epistatic effect were detected among five years
Trait Name	Marker Name1	Marker Name2	LOD total	PVE total(%)	Add×Add
HSW	bin5474	bin8862	10.0794	0.1371	1.6405
HSW	bin8862	bin9192	14.8991	0.2079	1.5088
HSW	bin8862	bin9233	32.1658	0.5727	1.4336
HSW	bin5553	bin9233	11.3699	0.1621	1.4257
HSW	bin8862	bin9174	36.0886	0.6188	1.4143
HSW	bin8862	bin9176	32.602	0.532	1.3684
HSW	bin8862	bin11170	23.8532	0.3722	1.2814
HSW	bin664	bin8862	13.7664	0.1841	1.2618
HSW	bin5553	bin6067	10.8377	0.1566	1.1489
HSW	bin5553	bin6043	10.8021	0.1561	1.1488
HSW	bin460	bin8862	20.511	0.3128	1.0781
HSW	bin1962	bin8862	20.2305	0.3376	1.0556
HSW	bin8862	bin9109	15.8097	0.225	1.0538
HSW	bin8862	bin10634	32.3173	0.5766	1.0529
HSW	bin3751	bin8862	11.0437	0.1501	1.0313
HSW	bin8862	bin9246	32.0706	0.5716	1.0143
HSW	bin6339	bin8862	28.4065	0.4831	1.0013
HSW	bin5553	bin9192	10.7808	0.1431	0.9748
HSW	bin5553	bin11106	10.762	0.1554	0.9681
HSW	bin2815	bin8862	33.0499	0.6015	0.9502
HSW	bin8862	bin9171	35.9665	0.6326	0.9352
HSW	bin5553	bin11108	10.8383	0.1564	0.918
HSW	bin5553	bin11107	10.8687	0.1568	0.9137
HSW	bin3747	bin8862	31.7157	0.5711	0.9098
HSW	bin660	bin8862	16.9272	0.2396	0.9081
HSW	bin662	bin8862	16.87	0.2376	0.9032
HSW	bin6354	bin8862	33.2213	0.5996	0.8932
HSW	bin8862	bin9250	31.4263	0.563	0.8639
HSW	bin899	bin8862	24.5603	0.4087	0.8636
HSW	bin888	bin8862	34.2614	0.621	0.8618
HSW	bin8862	bin9170	36.0159	0.6331	0.8605
HSW	bin898	bin8862	24.5595	0.4087	0.8594
HSW	bin1038	bin8862	29.8369	0.5238	0.8548
HSW	bin5553	bin11078	10.5201	0.1399	0.8547
HSW	bin3129	bin5553	10.2904	0.1484	0.847
HSW	bin2176	bin8862	31.6638	0.5731	0.8228
HSW	bin3438	bin5553	12.1351	0.1658	0.8222
HSW	bin2405	bin8862	20.1552	0.3144	0.821
HSW	bin7702	bin8862	33.6143	0.6097	0.8207
HSW	bin3413	bin5553	11.9359	0.151	0.8146
HSW	bin2818	bin8862	33.121	0.6081	0.8121
HSW	bin2185	bin8862	33.2928	0.6076	0.8061
HSW	bin8862	bin9201	30.5724	0.5526	0.8057
HSW	bin1893	bin8862	33.4377	0.6027	0.8023
HSW	bin5553	bin11083	10.6237	0.1517	0.8014
HSW	bin1041	bin8862	29.7181	0.526	0.801
HSW	bin5553	bin6068	10.6875	0.1547	0.7988
HSW	bin3441	bin5553	12.5091	0.1702	0.7978
HSW	bin2817	bin8862	33.0532	0.6073	0.7949
HSW	bin5553	bin6077	10.2528	0.138	0.7851
HSW	bin7059	bin8862	32.7451	0.5979	0.7829
HSW	bin5553	bin6081	10.2201	0.1376	0.7749
HSW	bin177	bin8862	26.4456	0.4424	0.774
HSW	bin1104	bin5553	10.0915	0.1362	0.7729
HSW	bin2173	bin8862	32.2407	0.5786	0.7671
HSW	bin7698	bin8862	33.3568	0.6088	0.7657
HSW	bin3422	bin5553	12.3558	0.1679	0.7651
HSW	bin3415	bin5553	11.5546	0.1468	0.7622
HSW	bin5553	bin7736	10.5535	0.1528	0.7616
HSW	bin2816	bin8862	32.8536	0.6048	0.7566
HSW	bin8862	bin9093	33.6692	0.6105	0.7376
HSW	bin6362	bin8862	32.4131	0.5994	0.7335
HSW	bin2165	bin8862	31.5277	0.5732	0.7285
HSW	bin1051	bin5553	10.5731	0.152	0.7258
HSW	bin1127	bin5553	10.1735	0.1447	0.7246
HSW	bin8862	bin9196	13.5492	0.2001	0.7186
HSW	bin7688	bin8862	33.2169	0.6067	0.7154
HSW	bin5553	bin5810	11.633	0.1649	0.7151
HSW	bin3445	bin5553	10.5475	0.1527	0.7125
HSW	bin8862	bin9082	33.8721	0.6149	0.712
HSW	bin95	bin8862	33.414	0.6137	0.711
HSW	bin887	bin8862	34.1058	0.6191	0.7094
HSW	bin7687	bin8862	33.2323	0.6069	0.7078
HSW	bin7134	bin8862	33.2839	0.6102	0.707
HSW	bin8862	bin9095	33.8183	0.6143	0.7061
HSW	bin5553	bin9174	11.7702	0.1681	0.7003
HSW	bin7471	bin8862	32.6005	0.6019	0.6985
HSW	bin3446	bin5553	10.5564	0.1528	0.6964
HSW	bin4759	bin8862	34.2924	0.6176	0.6951
HSW	bin1918	bin8862	32.6457	0.5973	0.6913
HSW	bin468	bin8862	27.2675	0.4783	0.6907
HSW	bin6389	bin8862	32.5414	0.5917	0.6856
HSW	bin4821	bin8862	32.304	0.6022	0.6843
HSW	bin5553	bin5806	11.6211	0.1648	0.6842
HSW	bin3504	bin5553	10.3926	0.1507	0.6829
HSW	bin522	bin5553	11.4225	0.1627	0.6827
HSW	bin979	bin5553	11.4839	0.1621	0.6815
HSW	bin8862	bin9060	33.4262	0.6034	0.6809
HSW	bin2552	bin5553	11.7061	0.1661	0.6797
HSW	bin2188	bin8862	33.3239	0.608	0.6779
HSW	bin2720	bin5553	11.4437	0.163	0.6778
HSW	bin1444	bin8862	32.907	0.5982	0.6739
HSW	bin4759	bin5553	11.3944	0.1632	0.6724
HSW	bin1438	bin8862	32.7219	0.6007	0.6695
HSW	bin3554	bin8862	31.0932	0.5615	0.6682
HSW	bin2487	bin8862	33.0536	0.5982	0.6681
HSW	bin4829	bin8862	32.278	0.5977	0.6673
HSW	bin981	bin5553	11.1974	0.1571	0.6673
HSW	bin5553	bin10927	10.3221	0.1488	0.6665
HSW	bin1122	bin5553	10.1465	0.1466	0.6638
HSW	bin3452	bin5553	10.4898	0.152	0.6634
HSW	bin2546	bin5553	11.4265	0.1612	0.6608
HSW	bin1800	bin8862	33.1647	0.603	0.6598
HSW	bin6342	bin8862	33.6551	0.6039	0.6486
HSW	bin7267	bin8862	25.2451	0.414	0.6485
HSW	bin1455	bin8862	32.9881	0.6042	0.6472
HSW	bin2226	bin8862	32.188	0.5965	0.6451
HSW	bin1121	bin5553	10.0568	0.1454	0.6446
HSW	bin1457	bin8862	33.1414	0.6012	0.6424
HSW	bin5969	bin8862	32.3418	0.5926	0.6411
HSW	bin8862	bin9106	13.2215	0.1935	0.6406
HSW	bin1180	bin5553	10.0828	0.143	0.6404
HSW	bin2934	bin5553	10.7031	0.1553	0.6398
HSW	bin1464	bin8862	33.1375	0.6011	0.6395
HSW	bin1465	bin8862	33.1375	0.6011	0.6395
HSW	bin4824	bin8862	32.233	0.6013	0.6392
HSW	bin3503	bin5553	10.1545	0.1477	0.6361
HSW	bin8862	bin10791	34.447	0.6148	0.6345
HSW	bin3120	bin5553	10.0076	0.1448	0.6331
HSW	bin5553	bin10843	11.1639	0.152	0.63
HSW	bin3119	bin5553	10.0954	0.1459	0.63
HSW	bin5904	bin8862	32.4236	0.5902	0.6299
HSW	bin2437	bin8862	31.6057	0.5705	0.6279
HSW	bin5553	bin9176	12.3178	0.175	0.6197
HSW	bin5907	bin8862	32.3096	0.5927	0.6185
HSW	bin811	bin8862	32.1424	0.596	0.618
HSW	bin910	bin5553	11.4417	0.165	0.6156
HSW	bin8573	bin8862	32.8837	0.5961	0.6153
HSW	bin5478	bin8862	32.8225	0.6047	0.6144
HSW	bin2486	bin8862	33.92	0.6085	-0.6034
HSW	bin1412	bin8862	35.967	0.6325	-0.6054
HSW	bin2420	bin8862	14.28	0.2058	-0.613
HSW	bin951	bin8862	26.9877	0.4424	-0.6389
HSW	bin2988	bin5553	10.0728	0.147	-0.639
HSW	bin8862	bin9976	32.4434	0.5905	-0.6407
HSW	bin8862	bin10075	33.2026	0.602	-0.6503
HSW	bin5553	bin8306	10.509	0.1512	-0.662
HSW	bin2374	bin8862	33.6844	0.6135	-0.6646
HSW	bin4515	bin8862	32.3549	0.5988	-0.669
HSW	bin8862	bin9414	33.1011	0.5986	-0.6756
HSW	bin2373	bin8862	33.6241	0.6128	-0.6773
HSW	bin8862	bin9482	32.6708	0.6002	-0.6865
HSW	bin2364	bin8862	33.1331	0.6035	-0.6874
HSW	bin8862	bin9430	20.9388	0.3151	-0.7065
HSW	bin1857	bin8862	32.8148	0.5972	-0.7101
HSW	bin8862	bin10432	32.8795	0.5959	-0.7112
HSW	bin3988	bin8862	32.9462	0.6008	-0.7136
HSW	bin8862	bin9484	30.9861	0.5648	-0.7175
HSW	bin715	bin5553	12.5053	0.1782	-0.7252
HSW	bin722	bin5553	10.6426	0.1539	-0.7367
HSW	bin8862	bin10022	32.835	0.5953	-0.7519
HSW	bin5553	bin7093	11.5331	0.1641	-0.76
HSW	bin732	bin5553	10.2908	0.1484	-0.7711
HSW	bin8842	bin8862	32.9155	0.5963	-0.7951
HSW	bin979	bin8862	29.755	0.5204	-0.7992
HSW	bin8862	bin9455	31.1332	0.56	-0.8141
HSW	bin8862	bin9433	17.8068	0.2611	-0.8168
HSW	bin3950	bin8862	32.602	0.6013	-0.8534
HSW	bin8862	bin11051	32.7744	0.5946	-0.8565
HSW	bin8846	bin8862	32.8902	0.6006	-0.8628
HSW	bin8862	bin9507	33.2645	0.6041	-0.8901
HSW	bin8862	bin9476	31.0146	0.5646	-0.9103
HSW	bin786	bin5553	10.7151	0.1563	-0.9396
HSW	bin8848	bin8862	33.3151	0.6058	-0.9681
HSW	bin8862	bin10039	34.3929	0.6137	-0.9689
HSW	bin2387	bin8862	33.2121	0.6141	-0.9713
HSW	bin1986	bin8862	32.7916	0.5514	-1.2097
HSW	bin1988	bin8862	32.9192	0.5528	-1.2117
HSW	bin5317	bin8862	33.6161	0.6096	-1.2603
HSW	bin2448	bin8862	11.6996	0.1585	-1.4754
HSW	bin8862	bin8892	34.015	0.6097	-1.8855
PoOSPN	bin1962	bin7562	11.1829	0.3276	0.0133
PoOSPN	bin472	bin7562	15.2344	0.4412	0.012
PoOSPN	bin7562	bin9109	14.0641	0.3883	0.0118
PoOSPN	bin475	bin7562	14.4492	0.4183	0.011
PoOSPN	bin468	bin7562	15.638	0.4558	0.0106
PoOSPN	bin7562	bin9106	15.348	0.4326	0.0104
PoOSPN	bin401	bin7562	13.3696	0.3855	0.0101
PoOSPN	bin6350	bin7562	13.3856	0.3823	0.0099
PoOSPN	bin5969	bin7562	12.6661	0.3742	0.0097
PoOSPN	bin1964	bin7562	11.6114	0.338	0.0087
PoOSPN	bin3213	bin7562	13.7411	0.4014	0.0085
PoOSPN	bin5532	bin7562	10.0583	0.3042	0.008
PoOSPN	bin6342	bin7562	13.62	0.3945	0.0079
PoOSPN	bin1988	bin7562	10.4292	0.3109	0.0077
PoOSPN	bin1986	bin7562	10.3913	0.3099	0.0073
PoOSPN	bin7562	bin7688	11.7442	0.35	0.007
PoOSPN	bin7562	bin9053	11.5078	0.3425	0.0068
PoOSPN	bin1968	bin7562	15.1883	0.453	0.0067
PoOSPN	bin7562	bin9034	12.2952	0.3621	0.0066
PoOSPN	bin482	bin7562	13.3235	0.3875	0.0065
PoOSPN	bin405	bin7562	10.2959	0.2795	0.0063
PoOSPN	bin7562	bin10412	10.5102	0.2833	-0.0064
PoOSPN	bin1857	bin7562	10.9108	0.326	-0.0066
PoOSPN	bin2364	bin7562	11.7586	0.3481	-0.0067
PoOSPN	bin4846	bin7562	11.253	0.3321	-0.0067
PoOSPN	bin7562	bin10414	10.2882	0.278	-0.0067
PoOSPN	bin2374	bin7562	12.1757	0.3628	-0.0069
PoOSPN	bin7562	bin10303	11.365	0.3411	-0.0069
PoOSPN	bin7562	bin9065	11.515	0.3349	-0.0069
PoOSPN	bin5381	bin7562	10.7955	0.3201	-0.0069
PoOSPN	bin7562	bin8280	12.5448	0.3706	-0.007
PoOSPN	bin7562	bin10421	11.1703	0.3299	-0.007
PoOSPN	bin3460	bin7562	10.729	0.3212	-0.007
PoOSPN	bin7562	bin10307	11.1033	0.3422	-0.0071
PoOSPN	bin7562	bin10308	11.0884	0.3417	-0.0071
PoOSPN	bin7562	bin11184	12.4871	0.3658	-0.0072
PoOSPN	bin2373	bin7562	12.0113	0.3585	-0.0072
PoOSPN	bin7562	bin9414	11.7335	0.3445	-0.0072
PoOSPN	bin7562	bin10447	11.2309	0.3341	-0.0072
PoOSPN	bin7562	bin8848	10.9753	0.3243	-0.0072
PoOSPN	bin7562	bin11150	12.3361	0.3619	-0.0073
PoOSPN	bin362	bin7562	10.8291	0.3229	-0.0073
PoOSPN	bin7562	bin11152	12.2199	0.359	-0.0074
PoOSPN	bin7562	bin8842	11.3529	0.3347	-0.0075
PoOSPN	bin7562	bin10300	11.7593	0.357	-0.0076
PoOSPN	bin2425	bin7562	11.2765	0.3327	-0.0076
PoOSPN	bin3988	bin7562	11.1322	0.3311	-0.0076
PoOSPN	bin3851	bin7562	11.1374	0.3291	-0.0076
PoOSPN	bin3463	bin7562	10.7273	0.3212	-0.0077
PoOSPN	bin7562	bin8862	11.9315	0.3517	-0.0078
PoOSPN	bin7562	bin9484	10.9844	0.3332	-0.0078
PoOSPN	bin3459	bin7562	10.7331	0.3213	-0.0078
PoOSPN	bin7562	bin11143	13.2167	0.3841	-0.008
PoOSPN	bin998	bin7562	11.1711	0.3404	-0.008
PoOSPN	bin7562	bin11140	13.1715	0.383	-0.0081
PoOSPN	bin7562	bin8837	12.7897	0.3713	-0.0081
PoOSPN	bin7562	bin10228	11.6868	0.3538	-0.0081
PoOSPN	bin1006	bin7562	10.9787	0.3352	-0.0081
PoOSPN	bin7562	bin10154	11.2655	0.3345	-0.0081
PoOSPN	bin5439	bin7562	11.0792	0.334	-0.0081
PoOSPN	bin7562	bin10153	11.2874	0.3351	-0.0082
PoOSPN	bin7562	bin11141	13.1039	0.3813	-0.0083
PoOSPN	bin7562	bin8846	11.3648	0.3344	-0.0087
PoOSPN	bin7562	bin10432	10.9892	0.3252	-0.0088
PoOSPN	bin7562	bin11158	12.9731	0.384	-0.009
PoOSPN	bin7562	bin11183	12.1744	0.3578	-0.0091
PoOSPN	bin3465	bin7562	11.0761	0.3304	-0.0094
PoOSPN	bin2486	bin7562	11.2233	0.3313	-0.0098
PoOSPN	bin3950	bin7562	10.9446	0.3291	-0.01
PoOSPN	bin4231	bin7562	11.5663	0.3462	-0.0101
PoOSPN	bin7562	bin8863	11.5334	0.3393	-0.0102
PoOSPN	bin6292	bin7562	11.7619	0.3452	-0.0105
PoOSPN	bin3476	bin7562	12.9138	0.3894	-0.0106
PoOSPN	bin6295	bin7562	11.706	0.3438	-0.0106
PoOSPN	bin2467	bin7562	11.65	0.3423	-0.0108
PoOSPN	bin7562	bin8804	11.6728	0.3429	-0.011
PoOSPN	bin1008	bin7562	10.892	0.3246	-0.011
PoOSPN	bin6644	bin7562	11.4388	0.3426	-0.0114
PoOSPN	bin5819	bin7562	11.1496	0.3244	-0.0122
SL	bin5474	bin8866	10.4727	6.6805	0.2202
SL	bin8866	bin9233	19.6617	12.8501	0.1691
SL	bin2437	bin8866	19.5516	12.8501	0.1586
SL	bin2405	bin8866	14.5287	9.4951	0.1482
SL	bin7562	bin8473	10.1325	5.5409	-0.1136
SL	bin7598	bin8473	10.1513	5.5212	-0.1829
SW	bin287	bin10567	13.203	1.4098	0.1901
SW	bin287	bin5990	10.2238	1.1569	0.1788
SW	bin287	bin10563	14.7079	1.5455	0.1762
SW	bin287	bin10597	11.4541	1.2758	0.1761
SW	bin287	bin10464	14.9596	1.5674	0.1758
SW	bin287	bin10458	14.4955	1.5661	0.1726
SW	bin8866	bin10414	13.7083	1.5479	0.1647
SW	bin287	bin10449	12.5114	1.3551	0.1637
SW	bin287	bin10452	12.8665	1.3788	0.1633
SW	bin8866	bin10412	14.255	1.6004	0.1621
SW	bin287	bin10447	12.6659	1.3601	0.1593
SW	bin287	bin7087	10.7966	1.1824	0.1501
SW	bin287	bin10441	12.0038	1.2854	0.1405
SW	bin287	bin10440	11.339	1.223	0.1353
SW	bin287	bin10439	11.2317	1.2129	0.1329
SW	bin287	bin5334	10.1679	1.1208	0.132
SW	bin287	bin5993	10.2265	1.1369	0.1318
SW	bin287	bin10430	10.8427	1.1837	0.1277
SW	bin287	bin5859	12.4158	1.3362	-0.13
SW	bin287	bin5858	12.5801	1.352	-0.1422
SW	bin287	bin7577	11.4384	1.2639	-0.1456
SW	bin287	bin7562	12.0663	1.3255	-0.1492
SW	bin1986	bin8866	12.8769	1.4792	-0.1496
SW	bin287	bin7625	10.7997	1.1827	-0.1523
SW	bin1988	bin8866	12.8224	1.4735	-0.1527
SW	bin287	bin7589	11.5288	1.2529	-0.155
SW	bin287	bin7615	11.6832	1.2745	-0.1571
SW	bin287	bin7574	11.9148	1.3094	-0.1631
SW	bin287	bin7547	11.2791	1.2129	-0.1648
SW	bin287	bin7596	11.485	1.2628	-0.1703
SW	bin287	bin7609	11.2095	1.222	-0.1755
SW	bin287	bin7598	11.9748	1.2951	-0.1768
SW	bin287	bin7608	11.4476	1.2449	-0.1859
SW	bin287	bin7602	11.7085	1.2698	-0.1876
SW	bin287	bin7484	10.5485	1.12	-0.194
SW	bin287	bin7548	12.4171	1.3187	-0.2847
SW	bin287	bin7536	11.8954	1.2711	-0.2876
SW	bin287	bin7537	12.074	1.2883	-0.2959
PoTHSPN	bin5866	bin10791	15.7164	0.1927	0.0835
PoTHSPN	bin5866	bin6769	20.5946	0.27	0.0822
PoTHSPN	bin5864	bin10791	14.8137	0.1834	0.0802
PoTHSPN	bin5858	bin6188	12.9889	0.1549	0.0791
PoTHSPN	bin5864	bin6769	19.6826	0.2605	0.0789
PoTHSPN	bin5858	bin6191	12.7179	0.1507	0.0787
PoTHSPN	bin5858	bin6184	12.515	0.15	0.0776
PoTHSPN	bin5858	bin6183	12.3779	0.1485	0.0773
PoTHSPN	bin5858	bin6199	12.6126	0.1496	0.0772
PoTHSPN	bin5858	bin6182	12.3758	0.1472	0.0772
PoTHSPN	bin5858	bin10705	12.3324	0.1572	0.0768
PoTHSPN	bin5858	bin6197	12.4487	0.148	0.0765
PoTHSPN	bin5858	bin6195	12.3109	0.1465	0.0763
PoTHSPN	bin5858	bin6204	12.423	0.1477	0.0762
PoTHSPN	bin5858	bin6181	12.2151	0.1455	0.0762
PoTHSPN	bin5858	bin10781	12.2555	0.1536	0.076
PoTHSPN	bin5858	bin6225	12.3677	0.1471	0.0752
PoTHSPN	bin3747	bin5858	12.1829	0.1465	0.0749
PoTHSPN	bin5858	bin6218	12.2815	0.1462	0.0749
PoTHSPN	bin1878	bin5858	12.3314	0.1542	0.0748
PoTHSPN	bin5553	bin5858	12.2434	0.1513	0.0745
PoTHSPN	bin5519	bin5858	12.3466	0.148	0.0745
PoTHSPN	bin1893	bin5858	12.2649	0.1461	0.0745
PoTHSPN	bin1918	bin5858	12.3294	0.1459	0.0745
PoTHSPN	bin5858	bin10791	19.9379	0.2613	0.0743
PoTHSPN	bin5513	bin5858	12.2551	0.1494	0.0741
PoTHSPN	bin5858	bin6755	12.1731	0.146	0.0741
PoTHSPN	bin5566	bin5858	12.085	0.1446	0.0741
PoTHSPN	bin5858	bin6216	12.0767	0.1441	0.0741
PoTHSPN	bin5859	bin10791	14.8731	0.184	0.074
PoTHSPN	bin1968	bin5858	11.8106	0.1475	0.074
PoTHSPN	bin5496	bin5858	12.1805	0.1452	0.074
PoTHSPN	bin5581	bin5858	12.1112	0.1445	0.074
PoTHSPN	bin5580	bin5858	12.1029	0.1444	0.074
PoTHSPN	bin5500	bin5858	12.3251	0.146	0.0738
PoTHSPN	bin2080	bin5858	11.7713	0.1466	0.0736
PoTHSPN	bin5622	bin5858	11.9624	0.1442	0.0736
PoTHSPN	bin5858	bin6211	11.9764	0.1431	0.0736
PoTHSPN	bin5512	bin5858	12.1248	0.148	0.0735
PoTHSPN	bin3696	bin5858	11.8232	0.1415	0.0735
PoTHSPN	bin5529	bin5858	12.0734	0.146	0.0733
PoTHSPN	bin5624	bin5858	11.8878	0.1434	0.0733
PoTHSPN	bin5582	bin5858	11.949	0.1428	0.0733
PoTHSPN	bin5563	bin5858	11.917	0.1445	0.0732
PoTHSPN	bin5858	bin6758	11.997	0.1442	0.0732
PoTHSPN	bin5858	bin6769	24.9725	0.351	0.073
PoTHSPN	bin5858	bin6796	12.0107	0.1464	0.073
PoTHSPN	bin5858	bin6792	12.0391	0.1456	0.0729
PoTHSPN	bin5530	bin5858	12.0001	0.1452	0.0729
PoTHSPN	bin1972	bin5858	11.9505	0.1423	0.0729
PoTHSPN	bin3794	bin5858	11.8478	0.1417	0.0729
PoTHSPN	bin5859	bin6769	19.748	0.2612	0.0728
PoTHSPN	bin5543	bin5858	11.8453	0.1438	0.0728
PoTHSPN	bin5858	bin10927	11.6382	0.1414	0.0728
PoTHSPN	bin5527	bin5858	12.0035	0.1449	0.0727
PoTHSPN	bin5858	bin6762	11.8202	0.1437	0.0727
PoTHSPN	bin5626	bin5858	11.7035	0.1426	0.0727
PoTHSPN	bin5858	bin6275	11.775	0.141	0.0727
PoTHSPN	bin5532	bin5858	11.701	0.1433	0.0726
PoTHSPN	bin5802	bin5858	11.8029	0.142	0.0726
PoTHSPN	bin1964	bin5858	11.5226	0.1539	0.0725
PoTHSPN	bin5700	bin5858	11.6946	0.1432	0.0725
PoTHSPN	bin5858	bin6774	11.8564	0.1429	0.0722
PoTHSPN	bin5800	bin5858	11.7816	0.1418	0.0722
PoTHSPN	bin3751	bin5858	12.1013	0.1515	0.0721
PoTHSPN	bin2000	bin5858	11.6002	0.1463	0.072
PoTHSPN	bin5525	bin5858	11.9124	0.1439	0.072
PoTHSPN	bin5796	bin5858	11.7113	0.1422	0.072
PoTHSPN	bin5858	bin10995	11.7006	0.1408	0.0719
PoTHSPN	bin5858	bin6787	11.8142	0.1424	0.0718
PoTHSPN	bin5858	bin6251	11.6371	0.1414	0.0718
PoTHSPN	bin5537	bin5858	11.6566	0.1428	0.0714
PoTHSPN	bin5858	bin6247	11.7175	0.1403	0.0714
PoTHSPN	bin2786	bin10791	14.6699	0.1819	0.0713
PoTHSPN	bin5858	bin6776	11.7985	0.1422	0.0713
PoTHSPN	bin5858	bin6662	11.654	0.1409	0.0713
PoTHSPN	bin5858	bin6259	11.7138	0.1403	0.0713
PoTHSPN	bin1977	bin5858	11.6079	0.1409	0.0712
PoTHSPN	bin5858	bin6270	11.655	0.1405	0.0709
PoTHSPN	bin1438	bin5858	11.5973	0.1412	0.0708
PoTHSPN	bin4118	bin5858	11.6608	0.1408	0.0708
PoTHSPN	bin1444	bin5858	11.655	0.1405	0.0707
PoTHSPN	bin5858	bin10932	11.7062	0.1402	0.0707
PoTHSPN	bin5858	bin6781	11.79	0.1422	0.0706
PoTHSPN	bin5858	bin6260	11.708	0.1402	0.0705
PoTHSPN	bin1962	bin5858	11.8074	0.1578	0.0704
PoTHSPN	bin401	bin5858	11.4073	0.1437	0.0704
PoTHSPN	bin4113	bin5858	11.5867	0.1425	0.0703
PoTHSPN	bin5858	bin6712	11.8138	0.1416	0.0701
PoTHSPN	bin5858	bin6684	11.6859	0.1412	0.0701
PoTHSPN	bin5858	bin10843	11.9731	0.1519	0.07
PoTHSPN	bin2142	bin5858	11.4592	0.1447	0.07
PoTHSPN	bin5858	bin6782	11.8052	0.1423	0.07
PoTHSPN	bin4460	bin5858	11.6857	0.1412	0.07
PoTHSPN	bin3851	bin5858	11.7136	0.1403	0.07
PoTHSPN	bin4114	bin5858	11.5953	0.1426	0.0699
PoTHSPN	bin1412	bin5858	11.7453	0.1406	0.0697
PoTHSPN	bin6275	bin10791	14.4664	0.1797	0.0695
PoTHSPN	bin5858	bin6644	11.7178	0.1424	0.0695
PoTHSPN	bin5858	bin6681	11.7282	0.1405	0.0695
PoTHSPN	bin5858	bin6660	11.6825	0.1412	0.0694
PoTHSPN	bin5858	bin6262	11.7438	0.1406	0.0694
PoTHSPN	bin5858	bin6666	11.7355	0.1405	0.0694
PoTHSPN	bin4132	bin5858	11.9828	0.1437	0.069
PoTHSPN	bin4120	bin5858	11.772	0.1408	0.069
PoTHSPN	bin5858	bin11016	11.7793	0.141	0.0689
PoTHSPN	bin426	bin5858	11.8987	0.1486	0.0688
PoTHSPN	bin1311	bin5858	11.6462	0.1466	0.0688
PoTHSPN	bin4461	bin5858	11.7188	0.1415	0.0688
PoTHSPN	bin1315	bin5858	11.806	0.1413	0.0688
PoTHSPN	bin1927	bin5858	11.8419	0.1409	0.0687
PoTHSPN	bin405	bin5858	11.8668	0.1459	0.0685
PoTHSPN	bin1986	bin5858	11.6546	0.1424	0.0685
PoTHSPN	bin1295	bin5858	11.8354	0.1416	0.0685
PoTHSPN	bin5858	bin6703	11.8192	0.1414	0.0685
PoTHSPN	bin5858	bin6649	11.7673	0.1421	0.0684
PoTHSPN	bin5858	bin6714	11.9298	0.1428	0.0683
PoTHSPN	bin5837	bin5858	11.796	0.142	0.0683
PoTHSPN	bin1268	bin5858	11.8455	0.1417	0.0683
PoTHSPN	bin4129	bin5858	11.8264	0.1414	0.0681
PoTHSPN	bin1922	bin5858	11.9231	0.1417	0.0679
PoTHSPN	bin5858	bin6711	11.9998	0.1436	0.0678
PoTHSPN	bin1949	bin5858	11.8833	0.1416	0.0678
PoTHSPN	bin423	bin5858	12.1882	0.1491	0.0677
PoTHSPN	bin5858	bin6716	11.9864	0.1434	0.0677
PoTHSPN	bin5858	bin11008	11.842	0.1417	0.0677
PoTHSPN	bin4473	bin5858	12.0774	0.1511	0.0676
PoTHSPN	bin3786	bin5858	11.9381	0.1434	0.0676
PoTHSPN	bin1988	bin5858	11.7811	0.1437	0.0674
PoTHSPN	bin5858	bin11053	12.0091	0.1434	0.0669
PoTHSPN	bin5858	bin6686	11.9032	0.1423	0.0669
PoTHSPN	bin4460	bin10791	14.3754	0.1803	0.0668
PoTHSPN	bin1982	bin5858	11.8584	0.1431	0.0668
PoTHSPN	bin410	bin5858	11.9899	0.1432	0.0667
PoTHSPN	bin5858	bin6687	11.9822	0.1431	0.0667
PoTHSPN	bin5858	bin6688	11.9822	0.1431	0.0667
PoTHSPN	bin4515	bin5858	12.0544	0.146	0.0666
PoTHSPN	bin4637	bin5858	12.0569	0.1451	0.0666
PoTHSPN	bin4644	bin5858	12.0713	0.144	0.0666
PoTHSPN	bin1951	bin5858	11.9416	0.1428	0.0666
PoTHSPN	bin359	bin5858	12.1017	0.1469	0.0665
PoTHSPN	bin4512	bin5858	12.0374	0.1458	0.0663
PoTHSPN	bin4480	bin5858	11.8085	0.145	0.0663
PoTHSPN	bin349	bin5858	12.0497	0.1462	0.0662
PoTHSPN	bin4674	bin5858	12.1629	0.145	0.0661
PoTHSPN	bin399	bin5858	12.3118	0.152	0.0659
PoTHSPN	bin362	bin5858	12.2004	0.1466	0.0659
PoTHSPN	bin4673	bin5858	12.2434	0.1458	0.0659
PoTHSPN	bin4665	bin5858	12.1964	0.1453	0.0658
PoTHSPN	bin1981	bin5858	12.0099	0.1447	0.0658
PoTHSPN	bin1952	bin5858	12.0679	0.1442	0.0658
PoTHSPN	bin378	bin5858	12.2515	0.1459	0.0657
PoTHSPN	bin4461	bin10791	14.4082	0.1806	0.0656
PoTHSPN	bin2027	bin5858	11.9855	0.1441	0.0655
PoTHSPN	bin4516	bin5858	12.3185	0.1488	0.0654
PoTHSPN	bin4599	bin5858	12.1471	0.1485	0.0653
PoTHSPN	bin5858	bin11051	12.4128	0.1476	0.0653
PoTHSPN	bin4663	bin5858	12.3765	0.1472	0.0653
PoTHSPN	bin1955	bin5858	12.1822	0.1454	0.0653
PoTHSPN	bin4566	bin5858	12.329	0.1479	0.0652
PoTHSPN	bin4666	bin5858	12.3716	0.1472	0.0652
PoTHSPN	bin6195	bin10843	10.0988	0.1128	0.0651
PoTHSPN	bin4670	bin5858	12.5295	0.1494	0.065
PoTHSPN	bin1954	bin5858	12.3346	0.1469	0.0647
PoTHSPN	bin3312	bin5858	12.3492	0.1469	0.0646
PoTHSPN	bin5858	bin8306	12.1916	0.1453	0.0645
PoTHSPN	bin4675	bin5858	12.6159	0.1497	0.0644
PoTHSPN	bin4669	bin5858	12.6836	0.151	0.0643
PoTHSPN	bin393	bin5858	12.6356	0.1499	0.0643
PoTHSPN	bin4631	bin5858	12.3787	0.1495	0.0643
PoTHSPN	bin4633	bin5858	12.2597	0.1483	0.0642
PoTHSPN	bin5858	bin11061	12.1501	0.1471	0.064
PoTHSPN	bin4677	bin5858	12.9698	0.1533	0.0638
PoTHSPN	bin4138	bin5858	12.4052	0.1477	0.0618
PoTHSPN	bin4631	bin6769	19.2833	0.2566	0.0601
PoTHSPN	bin4633	bin6769	19.1666	0.2554	0.06
PoTHSPN	bin2080	bin10791	15.1104	0.1901	0.0594
PoTHSPN	bin6191	bin10791	17.8985	0.2146	0.0577
PoTHSPN	bin6769	bin10927	20.7359	0.2732	0.0575
PoTHSPN	bin2080	bin6769	20.1995	0.2742	0.0572
PoTHSPN	bin6188	bin10791	18.1189	0.2186	0.0569
PoTHSPN	bin6182	bin10791	17.2473	0.2082	0.056
PoTHSPN	bin6184	bin10791	17.3783	0.2113	0.0556
PoTHSPN	bin6183	bin10791	17.2006	0.2095	0.0556
PoTHSPN	bin6191	bin6769	22.505	0.2893	0.0553
PoTHSPN	bin5854	bin10791	15.9548	0.1952	0.0549
PoTHSPN	bin6188	bin6769	22.7149	0.2938	0.0545
PoTHSPN	bin6182	bin6769	21.85	0.2828	0.0535
PoTHSPN	bin6184	bin6769	21.967	0.2864	0.0532
PoTHSPN	bin6183	bin6769	21.7862	0.2845	0.0532
PoTHSPN	bin5819	bin10791	13.8827	0.1736	0.0526
PoTHSPN	bin5854	bin6769	20.5435	0.2695	0.0524
PoTHSPN	bin2027	bin10791	15.5734	0.1925	0.0521
PoTHSPN	bin6199	bin6769	21.9598	0.2839	0.0518
PoTHSPN	bin6195	bin10791	18.6065	0.2214	0.051
PoTHSPN	bin5846	bin10791	15.4898	0.1904	0.0504
PoTHSPN	bin6204	bin6769	21.5526	0.2798	0.0503
PoTHSPN	bin2027	bin6769	20.3343	0.2695	0.0501
PoTHSPN	bin6181	bin10791	16.6069	0.2018	0.0493
PoTHSPN	bin6175	bin10791	17.421	0.2129	0.0492
PoTHSPN	bin6758	bin10791	16.0436	0.1976	0.0492
PoTHSPN	bin6792	bin10791	16.0767	0.1994	0.049
PoTHSPN	bin6762	bin10791	15.7209	0.1959	0.0485
PoTHSPN	bin5819	bin6769	18.3326	0.2472	0.0484
PoTHSPN	bin6176	bin10791	16.8479	0.2071	0.0482
PoTHSPN	bin6178	bin10791	16.6116	0.2035	0.0481
PoTHSPN	bin5846	bin6769	20.0774	0.2646	0.0479
PoTHSPN	bin6787	bin10791	15.6246	0.1934	0.0478
PoTHSPN	bin6160	bin10791	16.99	0.2086	0.0477
PoTHSPN	bin6681	bin10791	15.3152	0.1886	0.0474
PoTHSPN	bin6769	bin10843	18.4635	0.254	0.0473
PoTHSPN	bin6662	bin10791	15.3467	0.1906	0.0473
PoTHSPN	bin6684	bin10791	15.3091	0.1901	0.0473
PoTHSPN	bin6181	bin6769	21.1157	0.2753	0.0465
PoTHSPN	bin6666	bin10791	15.2638	0.1881	0.0465
PoTHSPN	bin6175	bin6769	21.7085	0.2841	0.0464
PoTHSPN	bin6769	bin10705	16.4285	0.2338	0.0464
PoTHSPN	bin6781	bin10791	15.4085	0.1911	0.0461
PoTHSPN	bin8325	bin10791	15.2245	0.1877	0.0459
PoTHSPN	bin6769	bin10781	16.3777	0.2289	0.0458
PoTHSPN	bin646	bin10791	13.7095	0.2216	0.0457
PoTHSPN	bin6158	bin10791	16.2394	0.2022	0.0457
PoTHSPN	bin6660	bin10791	15.1404	0.1884	0.0457
PoTHSPN	bin6262	bin10791	15.22	0.1876	0.0457
PoTHSPN	bin6195	bin6769	21.1498	0.2757	0.0456
PoTHSPN	bin6769	bin10932	19.8659	0.2624	0.0456
PoTHSPN	bin6782	bin10791	15.3444	0.1905	0.0456
PoTHSPN	bin6176	bin6769	21.1292	0.2782	0.0454
PoTHSPN	bin8323	bin10791	15.1928	0.1873	0.0454
PoTHSPN	bin6178	bin6769	21.0358	0.2764	0.0453
PoTHSPN	bin6160	bin6769	21.2787	0.2797	0.0449
PoTHSPN	bin6197	bin6769	21.2237	0.2764	0.0448
PoTHSPN	bin6148	bin10791	15.7326	0.1958	0.0447
PoTHSPN	bin6686	bin10791	15.1615	0.187	0.0447
PoTHSPN	bin6649	bin10791	15.0766	0.1877	0.0444
PoTHSPN	bin6703	bin10791	15.158	0.187	0.0443
PoTHSPN	bin8322	bin10791	15.1525	0.1869	0.0441
PoTHSPN	bin6141	bin10791	15.4302	0.1926	0.0436
PoTHSPN	bin6711	bin10791	15.2895	0.1889	0.0436
PoTHSPN	bin6687	bin10791	15.1521	0.1869	0.0434
PoTHSPN	bin6688	bin10791	15.1521	0.1869	0.0434
PoTHSPN	bin6158	bin6769	20.5882	0.2748	0.0429
PoTHSPN	bin6769	bin11008	19.7619	0.2613	0.0427
PoTHSPN	bin8306	bin10791	15.1711	0.1871	0.0423
PoTHSPN	bin4129	bin10791	13.243	0.1664	0.0423
PoTHSPN	bin6148	bin6769	20.2216	0.2701	0.0419
PoTHSPN	bin4113	bin10791	12.7766	0.1622	0.0419
PoTHSPN	bin4132	bin10791	10.9391	0.1348	0.0415
PoTHSPN	bin1878	bin6769	18.9885	0.2613	0.0414
PoTHSPN	bin4114	bin10791	12.7357	0.1617	0.0412
PoTHSPN	bin3312	bin10791	15.2673	0.1881	0.0409
PoTHSPN	bin6141	bin6769	19.917	0.2669	0.0408
PoTHSPN	bin127	bin6769	16.6012	0.2416	0.0405
PoTHSPN	bin1951	bin6769	21.0648	0.2785	0.0404
PoTHSPN	bin628	bin10791	15.9927	0.1976	0.0403
PoTHSPN	bin1982	bin6769	20.2534	0.2702	0.0401
PoTHSPN	bin5394	bin6769	17.0122	0.2332	0.0401
PoTHSPN	bin1949	bin6769	21.0452	0.2763	0.04
PoTHSPN	bin6769	bin11061	18.7338	0.2482	0.04
PoTHSPN	bin426	bin10791	10.1865	0.1247	0.0391
PoTHSPN	bin5802	bin6769	18.7534	0.2513	0.0383
PoTHSPN	bin1952	bin6769	20.8763	0.2765	0.0381
PoTHSPN	bin1927	bin6769	20.7186	0.2714	0.0379
PoTHSPN	bin1986	bin6769	19.8645	0.2684	0.0377
PoTHSPN	bin4118	bin10791	13.5079	0.1706	0.0374
PoTHSPN	bin1981	bin6769	20.4242	0.272	0.0372
PoTHSPN	bin6644	bin10791	14.0716	0.1782	0.0371
PoTHSPN	bin131	bin6769	18.3093	0.2623	0.037
PoTHSPN	bin5810	bin6769	18.7467	0.2512	0.037
PoTHSPN	bin423	bin10791	11.8849	0.1454	0.0368
PoTHSPN	bin133	bin6769	18.1661	0.2617	0.0366
PoTHSPN	bin3322	bin10791	10.3876	0.1366	0.0366
PoTHSPN	bin1955	bin6769	20.7873	0.2756	0.0365
PoTHSPN	bin5806	bin6769	18.6954	0.2507	0.0365
PoTHSPN	bin6199	bin10791	14.3285	0.1783	0.0364
PoTHSPN	bin1922	bin6769	20.617	0.2704	0.0363
PoTHSPN	bin3324	bin10791	10.4297	0.1364	0.0362
PoTHSPN	bin8793	bin10791	10.3825	0.1415	0.0361
PoTHSPN	bin6197	bin10791	14.518	0.1803	0.036
PoTHSPN	bin4138	bin10791	13.6716	0.1715	0.0359
PoTHSPN	bin236	bin6769	17.4143	0.2489	0.0358
PoTHSPN	bin6769	bin10995	19.3515	0.2588	0.0355
PoTHSPN	bin410	bin10791	14.8239	0.1835	0.0355
PoTHSPN	bin4120	bin10791	13.4153	0.1683	0.0355
PoTHSPN	bin1988	bin6769	19.6464	0.266	0.0352
PoTHSPN	bin8796	bin10791	10.3032	0.1374	0.0351
PoTHSPN	bin1954	bin6769	20.7438	0.2752	0.035
PoTHSPN	bin8803	bin10791	10.4478	0.1354	0.0348
PoTHSPN	bin6204	bin10791	13.8601	0.1733	0.0344
PoTHSPN	bin3321	bin10791	10.3401	0.136	0.0344
PoTHSPN	bin3320	bin10791	10.3506	0.1361	0.034
PoTHSPN	bin348	bin10791	14.5834	0.1839	0.0336
PoTHSPN	bin8801	bin10791	10.4771	0.137	0.0335
PoTHSPN	bin349	bin10791	14.571	0.1837	0.0326
PoTHSPN	bin3273	bin10791	10.4668	0.1368	0.0326
PoTHSPN	bin378	bin10791	14.7458	0.1827	0.0323
PoTHSPN	bin754	bin10791	10.8629	0.1415	0.0323
PoTHSPN	bin5837	bin10791	13.594	0.1714	0.0322
PoTHSPN	bin362	bin10791	14.7804	0.1846	0.0315
PoTHSPN	bin345	bin10791	14.7854	0.1831	0.0314
PoTHSPN	bin1918	bin6769	20.0259	0.2642	0.0309
PoTHSPN	bin6769	bin10791	22.3973	0.3154	0.0305
PoTHSPN	bin1893	bin6769	19.9293	0.2631	0.0304
PoTHSPN	bin1962	bin6769	18.5002	0.2788	0.0302
PoTHSPN	bin393	bin10791	14.8566	0.1838	0.0302
PoTHSPN	bin6216	bin10791	13.0116	0.1641	0.0302
PoTHSPN	bin722	bin10791	10.7231	0.1398	0.0302
PoTHSPN	bin5800	bin6769	17.7103	0.2399	0.0301
PoTHSPN	bin5827	bin6769	17.4586	0.2352	0.03
PoTHSPN	bin732	bin10791	10.6221	0.1399	0.03
PoTHSPN	bin3326	bin10791	10.9313	0.141	0.0298
PoTHSPN	bin359	bin10791	14.1036	0.1778	0.0297
PoTHSPN	bin6774	bin10791	13.2327	0.168	0.0297
PoTHSPN	bin607	bin10791	10.6558	0.1402	0.0297
PoTHSPN	bin588	bin10791	10.639	0.14	0.0296
PoTHSPN	bin6211	bin10791	12.8278	0.1621	0.0295
PoTHSPN	bin582	bin10791	10.7309	0.1414	0.0294
PoTHSPN	bin585	bin10791	10.5928	0.1394	0.0292
PoTHSPN	bin611	bin10791	10.6839	0.1385	0.0292
PoTHSPN	bin6776	bin10791	13.0429	0.1659	0.029
PoTHSPN	bin586	bin10791	10.5709	0.1392	0.0289
PoTHSPN	bin5399	bin6769	16.3836	0.2244	0.0287
PoTHSPN	bin5626	bin6769	17.6196	0.2394	0.0286
PoTHSPN	bin5700	bin6769	17.5184	0.2393	0.0286
PoTHSPN	bin6270	bin10791	11.3881	0.147	0.0286
PoTHSPN	bin3130	bin10791	10.6011	0.1372	0.0284
PoTHSPN	bin177	bin6769	17.1579	0.2457	0.0283
PoTHSPN	bin5796	bin6769	16.9184	0.2305	0.0282
PoTHSPN	bin6769	bin9344	16.1602	0.2255	0.0282
PoTHSPN	bin6225	bin10791	12.2031	0.1553	0.0278
PoTHSPN	bin8780	bin10791	10.6393	0.1398	0.0278
PoTHSPN	bin8783	bin10791	10.6411	0.1398	0.0278
PoTHSPN	bin3133	bin10791	10.5879	0.137	0.0278
PoTHSPN	bin5431	bin6769	15.5559	0.2168	0.0276
PoTHSPN	bin4675	bin10791	13.9243	0.174	0.0276
PoTHSPN	bin6218	bin10791	12.1038	0.1542	0.0276
PoTHSPN	bin6218	bin6769	18.4506	0.2473	0.0274
PoTHSPN	bin8781	bin10791	10.6206	0.1396	0.0274
PoTHSPN	bin6769	bin9341	15.2731	0.2133	0.0273
PoTHSPN	bin5405	bin6769	15.7628	0.2192	0.0272
PoTHSPN	bin8733	bin10791	10.527	0.1376	0.027
PoTHSPN	bin6755	bin10791	11.6088	0.1499	0.0267
PoTHSPN	bin4677	bin10791	14.179	0.1767	0.0265
PoTHSPN	bin10791	bin11129	10.0382	0.1253	-0.0265
PoTHSPN	bin6769	bin7537	16.439	0.2253	-0.0268
PoTHSPN	bin6769	bin8211	16.874	0.232	-0.027
PoTHSPN	bin6769	bin7780	16.8201	0.2331	-0.0279
PoTHSPN	bin10791	bin11133	10.1614	0.127	-0.0292
PoTHSPN	bin10791	bin11126	10.0932	0.1292	-0.0298
PoTHSPN	bin935	bin10791	13.9566	0.1764	-0.03
PoTHSPN	bin6769	bin8217	16.872	0.232	-0.0302
PoTHSPN	bin6769	bin7394	15.9174	0.2191	-0.0306
PoTHSPN	bin6769	bin7049	15.3645	0.2127	-0.0322
PoTHSPN	bin6769	bin7395	15.9622	0.2196	-0.0326
PoTHSPN	bin6769	bin7397	15.9622	0.2196	-0.0326
PoTHSPN	bin6769	bin7377	15.9764	0.2217	-0.0327
PoTHSPN	bin6769	bin7402	16.4268	0.227	-0.0336
PoTHSPN	bin6769	bin7484	16.2742	0.2255	-0.0337
PoTHSPN	bin6769	bin7406	17.118	0.2339	-0.0342
PoTHSPN	bin6769	bin7536	16.4505	0.2254	-0.0353
PoTHSPN	bin6769	bin7075	15.1904	0.2107	-0.0371
PoTHSPN	bin6067	bin10791	11.1803	0.145	-0.0377
PoTHSPN	bin10791	bin11069	12.182	0.1588	-0.0379
PoTHSPN	bin6068	bin10791	11.1389	0.1445	-0.0382
PoTHSPN	bin6769	bin7408	16.8037	0.2304	-0.0391
PoTHSPN	bin5490	bin10791	11.0729	0.1437	-0.0393
PoTHSPN	bin5484	bin10791	11.0353	0.1433	-0.0394
PoTHSPN	bin5493	bin10791	11.0917	0.1428	-0.0398
PoTHSPN	bin5486	bin10791	11.0752	0.1426	-0.0398
PoTHSPN	bin10791	bin11109	11.1018	0.1437	-0.0434
PoTHSPN	bin10791	bin11106	11.1148	0.1439	-0.0439
PoTHSPN	bin10791	bin11089	11.123	0.144	-0.044
PoTHSPN	bin10791	bin11138	11.1411	0.1434	-0.0441
PoTHSPN	bin10791	bin11108	11.1734	0.1445	-0.0453
PoTHSPN	bin6043	bin10791	11.1239	0.1444	-0.0453
PoTHSPN	bin10791	bin11107	11.197	0.1448	-0.0454
PoTHSPN	bin10791	bin11087	11.4012	0.1471	-0.0471
PoTHSPN	bin10791	bin11086	11.6413	0.1498	-0.0493
PoTHSPN	bin10791	bin11083	11.5952	0.1498	-0.052
PoTSPN	bin10791	bin11083	17.7357	0.2759	0.0419
PoTSPN	bin6043	bin10791	17.8801	0.2776	0.0402
PoTSPN	bin6081	bin10791	11.3656	0.1767	0.0372
PoTSPN	bin10791	bin11086	17.5153	0.2723	0.0358
PoTSPN	bin10791	bin11087	17.478	0.2719	0.0349
PoTSPN	bin4847	bin6769	19.7634	0.3156	0.0344
PoTSPN	bin6068	bin10791	17.2989	0.2702	0.0343
PoTSPN	bin6067	bin10791	17.2606	0.2697	0.0336
PoTSPN	bin10791	bin11109	17.4316	0.2713	0.0335
PoTSPN	bin10791	bin11107	17.4249	0.2712	0.0329
PoTSPN	bin10791	bin11108	17.4238	0.2712	0.0321
PoTSPN	bin10791	bin11106	17.4312	0.2713	0.0313
PoTSPN	bin10634	bin10791	17.7177	0.2738	0.0311
PoTSPN	bin6077	bin10791	13.2215	0.2064	0.0311
PoTSPN	bin10791	bin11138	17.3717	0.2689	0.031
PoTSPN	bin4846	bin6769	19.5898	0.3133	0.0307
PoTSPN	bin10791	bin11089	17.4496	0.2715	0.0305
PoTSPN	bin10791	bin11100	15.3377	0.2414	0.03
PoTSPN	bin5493	bin10791	17.5184	0.2708	0.0297
PoTSPN	bin3445	bin10791	17.7309	0.2751	0.0295
PoTSPN	bin2757	bin5858	11.1726	0.161	0.0292
PoTSPN	bin6204	bin10791	19.6586	0.2972	-0.0284
PoTSPN	bin6199	bin10791	19.6749	0.2974	-0.0293
PoTSPN	bin2530	bin10791	17.403	0.2701	-0.0293
PoTSPN	bin4118	bin10791	19.0898	0.2962	-0.0294
PoTSPN	bin5874	bin6769	19.9789	0.3183	-0.0301
PoTSPN	bin5874	bin10791	17.5349	0.271	-0.0302
PoTSPN	bin3312	bin10791	18.9283	0.2883	-0.0306
PoTSPN	bin6769	bin11008	21.2912	0.3346	-0.031
PoTSPN	bin1878	bin6769	20.2598	0.3426	-0.0312
PoTSPN	bin6197	bin10791	20.1242	0.3028	-0.0313
PoTSPN	bin6649	bin10791	18.8215	0.2888	-0.0321
PoTSPN	bin5772	bin5858	12.6839	0.1894	-0.0322
PoTSPN	bin5778	bin5858	12.5961	0.1881	-0.0322
PoTSPN	bin6141	bin6769	22.2106	0.3458	-0.0324
PoTSPN	bin6148	bin6769	22.191	0.3456	-0.0324
PoTSPN	bin5858	bin5866	11.8333	0.1725	-0.0325
PoTSPN	bin628	bin10791	19.6111	0.2991	-0.0326
PoTSPN	bin6660	bin10791	18.8345	0.2889	-0.0326
PoTSPN	bin6781	bin10791	19.0381	0.2903	-0.0329
PoTSPN	bin6787	bin10791	19.054	0.2905	-0.0333
PoTSPN	bin6687	bin10791	18.9688	0.2888	-0.0334
PoTSPN	bin6688	bin10791	18.9688	0.2888	-0.0334
PoTSPN	bin6782	bin10791	19.075	0.2908	-0.0335
PoTSPN	bin6158	bin6769	22.4817	0.3471	-0.0336
PoTSPN	bin8322	bin10791	18.9887	0.2891	-0.0337
PoTSPN	bin8306	bin10791	18.9839	0.289	-0.0341
PoTSPN	bin6148	bin10791	19.8606	0.2994	-0.0342
PoTSPN	bin646	bin10791	15.3804	0.3151	-0.0343
PoTSPN	bin6141	bin10791	19.8803	0.2997	-0.0343
PoTSPN	bin8323	bin10791	19.0522	0.2899	-0.0347
PoTSPN	bin6178	bin6769	22.2089	0.345	-0.0349
PoTSPN	bin6686	bin10791	19.0315	0.2896	-0.0349
PoTSPN	bin6792	bin10791	20.0661	0.3003	-0.0351
PoTSPN	bin5897	bin6769	20.4698	0.3245	-0.0352
PoTSPN	bin6662	bin10791	19.0701	0.2918	-0.0352
PoTSPN	bin8325	bin10791	19.1097	0.2906	-0.0352
PoTSPN	bin6758	bin10791	19.1339	0.2953	-0.0353
PoTSPN	bin5897	bin10791	18.0207	0.2771	-0.0353
PoTSPN	bin6158	bin10791	20.417	0.3062	-0.0355
PoTSPN	bin6262	bin10791	19.1713	0.2913	-0.0355
PoTSPN	bin6160	bin6769	22.5972	0.3477	-0.0356
PoTSPN	bin6762	bin10791	19.2581	0.2956	-0.0356
PoTSPN	bin6711	bin10791	19.1844	0.294	-0.0359
PoTSPN	bin6703	bin10791	19.3126	0.293	-0.0363
PoTSPN	bin6176	bin6769	22.6377	0.3481	-0.0364
PoTSPN	bin6178	bin10791	20.1459	0.3039	-0.0367
PoTSPN	bin6181	bin6769	22.4796	0.349	-0.0369
PoTSPN	bin6160	bin10791	20.7967	0.3118	-0.0374
PoTSPN	bin6175	bin6769	23.0265	0.3527	-0.0375
PoTSPN	bin2027	bin6769	21.7471	0.343	-0.0377
PoTSPN	bin6666	bin10791	19.4314	0.2945	-0.0379
PoTSPN	bin6176	bin10791	20.8376	0.3123	-0.0382
PoTSPN	bin6684	bin10791	19.5486	0.2978	-0.0383
PoTSPN	bin5846	bin6769	21.7635	0.3404	-0.0388
PoTSPN	bin6181	bin10791	20.1818	0.3035	-0.0388
PoTSPN	bin2027	bin10791	19.3714	0.2963	-0.0389
PoTSPN	bin6182	bin6769	22.1946	0.3456	-0.0391
PoTSPN	bin6769	bin10843	20.0614	0.3374	-0.0391
PoTSPN	bin6769	bin10932	22.2417	0.3462	-0.0392
PoTSPN	bin6175	bin10791	21.2211	0.3168	-0.0393
PoTSPN	bin6681	bin10791	19.5915	0.2964	-0.0395
PoTSPN	bin5819	bin6769	19.6299	0.312	-0.0396
PoTSPN	bin6197	bin6769	23.7994	0.3646	-0.0397
PoTSPN	bin5846	bin10791	19.4024	0.2941	-0.0402
PoTSPN	bin6183	bin6769	22.5478	0.3527	-0.0403
PoTSPN	bin6182	bin10791	19.8301	0.2993	-0.0404
PoTSPN	bin6195	bin6769	23.953	0.3663	-0.0413
PoTSPN	bin6204	bin6769	23.5298	0.3614	-0.0413
PoTSPN	bin6184	bin6769	23.0604	0.3588	-0.0417
PoTSPN	bin6183	bin10791	20.0902	0.3042	-0.0417
PoTSPN	bin6199	bin6769	23.506	0.3611	-0.0418
PoTSPN	bin2080	bin6769	21.1092	0.3475	-0.0427
PoTSPN	bin5819	bin10791	16.9174	0.258	-0.043
PoTSPN	bin6184	bin10791	20.5972	0.3103	-0.0431
PoTSPN	bin5854	bin6769	22.2829	0.3467	-0.0438
PoTSPN	bin2080	bin10791	17.2895	0.2708	-0.0438
PoTSPN	bin6188	bin6769	24.1833	0.372	-0.0444
PoTSPN	bin5854	bin10791	19.9174	0.3003	-0.0452
PoTSPN	bin6188	bin10791	21.706	0.3233	-0.0457
PoTSPN	bin6195	bin10791	23.0563	0.3367	-0.0459
PoTSPN	bin6191	bin6769	24.1711	0.3689	-0.046
PoTSPN	bin6769	bin10781	20.2306	0.3373	-0.0469
PoTSPN	bin6191	bin10791	21.7848	0.3223	-0.0473
PoTSPN	bin6769	bin10927	22.3471	0.3492	-0.0485
PoTSPN	bin6769	bin10705	20.6004	0.3457	-0.0498
PoTSPN	bin4633	bin6769	22.3233	0.3435	-0.051
PoTSPN	bin4631	bin6769	22.2889	0.3431	-0.052
PoTSPN	bin4633	bin5858	15.6603	0.2218	-0.054
PoTSPN	bin4138	bin5858	15.1347	0.2145	-0.0549
PoTSPN	bin4631	bin5858	15.6257	0.2214	-0.055
PoTSPN	bin4599	bin5858	15.769	0.2227	-0.0552
PoTSPN	bin4132	bin5858	15.1623	0.2203	-0.0553
PoTSPN	bin4566	bin5858	15.7568	0.2221	-0.0554
PoTSPN	bin4129	bin5858	15.3247	0.2179	-0.0554
PoTSPN	bin4113	bin5858	15.2689	0.221	-0.0559
PoTSPN	bin4515	bin5858	15.6117	0.2222	-0.0562
PoTSPN	bin4516	bin5858	15.4992	0.2208	-0.0565
PoTSPN	bin4512	bin5858	15.3247	0.2187	-0.0567
PoTSPN	bin2786	bin10791	20.069	0.3022	-0.0569
PoTSPN	bin4114	bin5858	15.0856	0.2188	-0.0571
PoTSPN	bin4120	bin5858	14.9527	0.2134	-0.058
PoTSPN	bin4677	bin5858	15.1701	0.2135	-0.0585
PoTSPN	bin5858	bin11061	14.8155	0.2128	-0.0585
PoTSPN	bin4669	bin5858	15.0462	0.2131	-0.0587
PoTSPN	bin4637	bin5858	15.0115	0.2133	-0.059
PoTSPN	bin4675	bin5858	15.0292	0.2118	-0.059
PoTSPN	bin5858	bin11051	15.0351	0.2119	-0.0591
PoTSPN	bin4663	bin5858	15.0106	0.2116	-0.0591
PoTSPN	bin4670	bin5858	14.9776	0.2123	-0.0592
PoTSPN	bin4118	bin5858	14.7462	0.2128	-0.0594
PoTSPN	bin4666	bin5858	14.9613	0.211	-0.0594
PoTSPN	bin4644	bin5858	14.9486	0.2108	-0.0595
PoTSPN	bin2027	bin5858	14.7818	0.2107	-0.0595
PoTSPN	bin423	bin5858	14.667	0.2185	-0.0597
PoTSPN	bin4665	bin5858	14.9212	0.2105	-0.0597
PoTSPN	bin1954	bin5858	14.8071	0.2104	-0.0597
PoTSPN	bin4674	bin5858	14.9108	0.2104	-0.0598
PoTSPN	bin4480	bin5858	14.6909	0.2124	-0.0599
PoTSPN	bin4673	bin5858	14.9062	0.2103	-0.06
PoTSPN	bin1962	bin5858	14.6228	0.2307	-0.0602
PoTSPN	bin1955	bin5858	14.7481	0.2097	-0.0603
PoTSPN	bin4461	bin10791	19.8701	0.3022	-0.0606
PoTSPN	bin426	bin5858	14.5548	0.2183	-0.0606
PoTSPN	bin3312	bin5858	14.8161	0.2093	-0.0606
PoTSPN	bin1412	bin5858	14.8722	0.2099	-0.0608
PoTSPN	bin410	bin5858	14.7774	0.2088	-0.0612
PoTSPN	bin4460	bin10791	19.8791	0.3023	-0.0614
PoTSPN	bin4473	bin5858	14.7493	0.2198	-0.0614
PoTSPN	bin3786	bin5858	14.7506	0.2105	-0.0614
PoTSPN	bin1964	bin5858	14.3171	0.2228	-0.0615
PoTSPN	bin1268	bin5858	14.775	0.2088	-0.0615
PoTSPN	bin1444	bin5858	14.7251	0.2098	-0.0616
PoTSPN	bin1438	bin5858	14.6523	0.2102	-0.0617
PoTSPN	bin3696	bin5858	14.7537	0.2085	-0.0617
PoTSPN	bin1972	bin5858	14.7219	0.2092	-0.0618
PoTSPN	bin5858	bin11008	14.7477	0.2084	-0.0618
PoTSPN	bin1315	bin5858	14.762	0.2086	-0.0619
PoTSPN	bin1311	bin5858	14.4613	0.2166	-0.0621
PoTSPN	bin405	bin5858	14.4315	0.2136	-0.0622
PoTSPN	bin5858	bin6649	14.6691	0.2089	-0.0622
PoTSPN	bin5858	bin11053	14.7408	0.2084	-0.0622
PoTSPN	bin1968	bin5858	14.4701	0.2122	-0.0623
PoTSPN	bin1977	bin5858	14.7229	0.2091	-0.0623
PoTSPN	bin1952	bin5858	14.6583	0.2086	-0.0623
PoTSPN	bin3751	bin5858	14.3741	0.2206	-0.0625
PoTSPN	bin2142	bin5858	14.3309	0.2139	-0.0625
PoTSPN	bin1295	bin5858	14.7373	0.2083	-0.0625
PoTSPN	bin1981	bin5858	14.6338	0.2093	-0.0626
PoTSPN	bin5858	bin6660	14.6616	0.2088	-0.0626
PoTSPN	bin3747	bin5858	14.6136	0.2089	-0.0627
PoTSPN	bin349	bin5858	14.7187	0.2112	-0.0628
PoTSPN	bin359	bin5858	14.6592	0.2107	-0.0628
PoTSPN	bin5858	bin8306	14.7311	0.2082	-0.0628
PoTSPN	bin5858	bin6687	14.7307	0.2082	-0.063
PoTSPN	bin5858	bin6688	14.7307	0.2082	-0.063
PoTSPN	bin1982	bin5858	14.6312	0.2093	-0.0631
PoTSPN	bin5837	bin5858	14.6737	0.2086	-0.0631
PoTSPN	bin3794	bin5858	14.7314	0.2082	-0.0632
PoTSPN	bin5858	bin6781	14.819	0.2096	-0.0633
PoTSPN	bin5858	bin10995	14.6727	0.2086	-0.0633
PoTSPN	bin399	bin5858	14.3439	0.2141	-0.0634
PoTSPN	bin2000	bin5858	14.5579	0.2146	-0.0635
PoTSPN	bin4461	bin5858	14.7101	0.2097	-0.0635
PoTSPN	bin5858	bin6787	14.8207	0.2096	-0.0635
PoTSPN	bin1986	bin5858	14.6566	0.2095	-0.0635
PoTSPN	bin5858	bin6686	14.7352	0.2083	-0.0637
PoTSPN	bin5858	bin6782	14.8285	0.2097	-0.0638
PoTSPN	bin5858	bin10843	14.4517	0.2237	-0.064
PoTSPN	bin401	bin5858	14.3949	0.213	-0.064
PoTSPN	bin5858	bin6644	14.7127	0.2106	-0.064
PoTSPN	bin1988	bin5858	14.6694	0.2097	-0.064
PoTSPN	bin5858	bin11016	14.75	0.2085	-0.064
PoTSPN	bin3851	bin5858	14.7416	0.2084	-0.064
PoTSPN	bin4460	bin5858	14.7191	0.2098	-0.0642
PoTSPN	bin6275	bin10791	20.1537	0.3032	-0.0643
PoTSPN	bin1951	bin5858	14.6703	0.2088	-0.0643
PoTSPN	bin1922	bin5858	14.7176	0.2087	-0.0643
PoTSPN	bin5512	bin5858	14.866	0.2156	-0.0644
PoTSPN	bin5858	bin6270	14.7147	0.2091	-0.0645
PoTSPN	bin393	bin5858	14.7685	0.2087	-0.0645
PoTSPN	bin378	bin5858	14.7805	0.2088	-0.0647
PoTSPN	bin5858	bin6776	14.8905	0.2105	-0.0648
PoTSPN	bin5859	bin6769	22.6182	0.3507	-0.0649
PoTSPN	bin5858	bin6796	15.593	0.2155	-0.0649
PoTSPN	bin362	bin5858	14.8009	0.2106	-0.0649
PoTSPN	bin5858	bin6774	14.9208	0.2108	-0.065
PoTSPN	bin5496	bin5858	14.8718	0.2099	-0.065
PoTSPN	bin5858	bin6792	15.5611	0.2154	-0.0651
PoTSPN	bin2080	bin5858	14.4416	0.2156	-0.0652
PoTSPN	bin5858	bin6714	14.7532	0.2104	-0.0652
PoTSPN	bin5858	bin6662	14.7527	0.2099	-0.0652
PoTSPN	bin5858	bin6262	14.8104	0.2092	-0.0652
PoTSPN	bin5858	bin10932	14.7703	0.2087	-0.0652
PoTSPN	bin1927	bin5858	14.7707	0.2093	-0.0653
PoTSPN	bin5858	bin6769	31.0143	0.532	-0.0654
PoTSPN	bin5513	bin5858	14.9796	0.2169	-0.0654
PoTSPN	bin5500	bin5858	15.1693	0.2129	-0.0654
PoTSPN	bin5858	bin6758	14.7925	0.2121	-0.0654
PoTSPN	bin1918	bin5858	14.8723	0.2106	-0.0654
PoTSPN	bin5858	bin6716	14.7671	0.2105	-0.0655
PoTSPN	bin5858	bin6260	14.8489	0.2097	-0.0655
PoTSPN	bin5859	bin10791	20.1813	0.3035	-0.0657
PoTSPN	bin5858	bin6762	14.9132	0.2126	-0.0657
PoTSPN	bin5858	bin6251	14.7725	0.2116	-0.0658
PoTSPN	bin5858	bin6711	14.8125	0.2111	-0.0658
PoTSPN	bin1949	bin5858	14.7746	0.2098	-0.0659
PoTSPN	bin5519	bin5858	15.1963	0.2142	-0.066
PoTSPN	bin5858	bin6703	14.9032	0.2103	-0.0661
PoTSPN	bin5858	bin10791	28.0579	0.463	-0.0662
PoTSPN	bin5525	bin5858	15.5118	0.2168	-0.0662
PoTSPN	bin5858	bin6755	14.9085	0.2135	-0.0662
PoTSPN	bin5858	bin6259	14.914	0.2104	-0.0662
PoTSPN	bin1893	bin5858	15.0754	0.2123	-0.0663
PoTSPN	bin5708	bin5858	10.6058	0.2381	-0.0665
PoTSPN	bin5796	bin5858	14.9659	0.2139	-0.0666
PoTSPN	bin5537	bin5858	15.448	0.2183	-0.0667
PoTSPN	bin5858	bin10927	14.6757	0.2105	-0.0667
PoTSPN	bin5553	bin5858	15.6151	0.222	-0.0668
PoTSPN	bin5800	bin5858	15.0082	0.2128	-0.0669
PoTSPN	bin5858	bin6666	14.9409	0.2108	-0.0669
PoTSPN	bin1878	bin5858	14.7775	0.2258	-0.0672
PoTSPN	bin5858	bin6684	15.021	0.2129	-0.0672
PoTSPN	bin5858	bin6275	14.9862	0.2113	-0.0672
PoTSPN	bin5530	bin5858	15.7144	0.2199	-0.0673
PoTSPN	bin5858	bin6181	14.9848	0.2113	-0.0673
PoTSPN	bin5527	bin5858	15.7951	0.2201	-0.0674
PoTSPN	bin5858	bin6712	15.0401	0.2138	-0.0674
PoTSPN	bin5858	bin6247	15.1451	0.2132	-0.0674
PoTSPN	bin5858	bin10781	14.6277	0.224	-0.0676
PoTSPN	bin5858	bin6681	15.0112	0.2116	-0.0678
PoTSPN	bin5529	bin5858	15.9448	0.2226	-0.0681
PoTSPN	bin5624	bin5858	15.4066	0.2182	-0.0681
PoTSPN	bin5802	bin5858	15.13	0.2143	-0.0681
PoTSPN	bin5563	bin5858	15.9892	0.2228	-0.0684
PoTSPN	bin5858	bin6211	15.5431	0.2179	-0.0684
PoTSPN	bin5543	bin5858	16.0339	0.2233	-0.0686
PoTSPN	bin5582	bin5858	15.7889	0.2207	-0.0688
PoTSPN	bin5622	bin5858	15.7357	0.2221	-0.0689
PoTSPN	bin5580	bin5858	15.8312	0.2212	-0.0689
PoTSPN	bin5858	bin6182	15.178	0.2136	-0.0689
PoTSPN	bin5532	bin5858	15.8973	0.2238	-0.069
PoTSPN	bin5566	bin5858	15.9676	0.2215	-0.0691
PoTSPN	bin5626	bin5858	15.4873	0.2208	-0.0691
PoTSPN	bin5581	bin5858	15.9516	0.2227	-0.0692
PoTSPN	bin5700	bin5858	15.565	0.223	-0.0694
PoTSPN	bin5858	bin6216	15.8355	0.2213	-0.0694
PoTSPN	bin5858	bin6225	15.8954	0.222	-0.0695
PoTSPN	bin5858	bin6218	16.066	0.224	-0.07
PoTSPN	bin5858	bin6183	15.3751	0.2173	-0.0702
PoTSPN	bin5858	bin10705	15.04	0.2323	-0.0706
PoTSPN	bin5858	bin6197	15.8759	0.2218	-0.0708
PoTSPN	bin5858	bin6195	15.867	0.2217	-0.0714
PoTSPN	bin5858	bin6184	15.7645	0.2219	-0.0716
PoTSPN	bin5858	bin6204	16.2942	0.2266	-0.0719
PoTSPN	bin5858	bin6199	16.2329	0.2259	-0.0722
PoTSPN	bin5858	bin6188	16.6365	0.232	-0.0741
PoTSPN	bin5858	bin6191	16.5572	0.2296	-0.0747
PoTSPN	bin5864	bin6769	23.0665	0.356	-0.0778
PoTSPN	bin5866	bin6769	23.8907	0.3656	-0.0784
PoTSPN	bin5864	bin10791	20.6242	0.3088	-0.0786
PoTSPN	bin5866	bin10791	21.4402	0.3183	-0.0791
